# Supplementary material for: Diagnostics of Data-Driven Models: Uncertainty Quantification of PM7 Semi-Empirical Quantum Chemical Method
Source: Sci Rep. 2018 Sep 5;8:13248. doi: 10.1038/s41598-018-31677-y (PMC6125339; doi:10.1038/s41598-018-31677-y)
Supplement: Supplementary file 2 — Feasible Points - Labels 1 [file 41598_2018_31677_MOESM2_ESM.csv]

FALSE	FALSE	FALSE	FALSE	FALSE	TRUE	TRUE	FALSE
FALSE	FALSE	TRUE	FALSE	FALSE	FALSE	FALSE	FALSE
FALSE	FALSE	FALSE	FALSE	TRUE	FALSE	FALSE	FALSE
FALSE	FALSE	FALSE	FALSE	FALSE	TRUE	FALSE	FALSE
FALSE	TRUE	TRUE	FALSE	FALSE	FALSE	FALSE	FALSE
FALSE	FALSE	FALSE	FALSE	FALSE	FALSE	TRUE	TRUE
FALSE	FALSE	FALSE	FALSE	FALSE	FALSE	FALSE	TRUE
FALSE	TRUE	FALSE	FALSE	FALSE	FALSE	FALSE	FALSE
TRUE	FALSE	FALSE	FALSE	TRUE	FALSE	FALSE	FALSE
FALSE	FALSE	FALSE	FALSE	FALSE	FALSE	TRUE	TRUE
FALSE	FALSE	FALSE	FALSE	FALSE	FALSE	FALSE	TRUE
FALSE	FALSE	FALSE	TRUE	FALSE	FALSE	FALSE	FALSE
FALSE	FALSE	FALSE	FALSE	FALSE	FALSE	TRUE	TRUE
FALSE	TRUE	FALSE	FALSE	FALSE	FALSE	FALSE	FALSE
FALSE	FALSE	TRUE	FALSE	FALSE	FALSE	TRUE	TRUE
FALSE	FALSE	TRUE	FALSE	FALSE	FALSE	FALSE	FALSE
TRUE	FALSE	FALSE	FALSE	FALSE	FALSE	FALSE	FALSE
FALSE	FALSE	FALSE	FALSE	FALSE	FALSE	FALSE	TRUE
FALSE	FALSE	FALSE	FALSE	FALSE	FALSE	TRUE	TRUE
FALSE	FALSE	TRUE	FALSE	FALSE	FALSE	FALSE	FALSE
FALSE	FALSE	FALSE	FALSE	FALSE	TRUE	TRUE	TRUE
FALSE	TRUE	FALSE	FALSE	FALSE	FALSE	FALSE	FALSE
FALSE	FALSE	FALSE	FALSE	TRUE	FALSE	FALSE	FALSE
TRUE	FALSE	FALSE	FALSE	FALSE	FALSE	FALSE	FALSE
FALSE	FALSE	FALSE	FALSE	FALSE	FALSE	FALSE	TRUE
FALSE	FALSE	FALSE	FALSE	FALSE	FALSE	TRUE	FALSE
FALSE	FALSE	FALSE	TRUE	FALSE	FALSE	FALSE	FALSE
FALSE	FALSE	FALSE	TRUE	FALSE	FALSE	FALSE	FALSE
FALSE	FALSE	FALSE	TRUE	FALSE	FALSE	FALSE	FALSE
FALSE	FALSE	FALSE	FALSE	FALSE	TRUE	FALSE	FALSE
FALSE	TRUE	FALSE	FALSE	FALSE	FALSE	FALSE	FALSE
FALSE	FALSE	FALSE	FALSE	TRUE	TRUE	FALSE	FALSE
FALSE	FALSE	FALSE	FALSE	FALSE	TRUE	FALSE	FALSE
FALSE	TRUE	FALSE	FALSE	FALSE	FALSE	FALSE	FALSE
FALSE	FALSE	FALSE	TRUE	FALSE	FALSE	FALSE	FALSE
FALSE	FALSE	TRUE	FALSE	FALSE	FALSE	FALSE	FALSE
FALSE	FALSE	FALSE	FALSE	TRUE	FALSE	FALSE	FALSE
FALSE	TRUE	FALSE	FALSE	FALSE	FALSE	FALSE	FALSE
FALSE	FALSE	FALSE	FALSE	FALSE	TRUE	FALSE	FALSE
FALSE	FALSE	TRUE	FALSE	FALSE	FALSE	FALSE	FALSE
FALSE	TRUE	FALSE	FALSE	FALSE	FALSE	FALSE	FALSE
FALSE	FALSE	FALSE	FALSE	TRUE	FALSE	FALSE	FALSE
FALSE	FALSE	FALSE	FALSE	FALSE	FALSE	FALSE	TRUE
FALSE	FALSE	FALSE	FALSE	TRUE	FALSE	FALSE	FALSE
FALSE	FALSE	FALSE	TRUE	FALSE	FALSE	FALSE	FALSE
FALSE	FALSE	FALSE	FALSE	FALSE	FALSE	FALSE	TRUE
FALSE	FALSE	FALSE	FALSE	FALSE	FALSE	FALSE	TRUE
FALSE	FALSE	FALSE	FALSE	TRUE	FALSE	FALSE	FALSE
FALSE	FALSE	TRUE	FALSE	FALSE	FALSE	FALSE	FALSE
FALSE	FALSE	FALSE	FALSE	FALSE	FALSE	TRUE	TRUE
FALSE	FALSE	FALSE	FALSE	TRUE	FALSE	FALSE	FALSE
TRUE	FALSE	FALSE	FALSE	FALSE	FALSE	FALSE	FALSE
FALSE	FALSE	FALSE	FALSE	FALSE	TRUE	FALSE	FALSE
FALSE	TRUE	FALSE	FALSE	FALSE	FALSE	FALSE	FALSE
FALSE	FALSE	FALSE	FALSE	TRUE	FALSE	FALSE	FALSE
FALSE	FALSE	FALSE	FALSE	FALSE	FALSE	TRUE	FALSE
FALSE	FALSE	TRUE	FALSE	FALSE	FALSE	FALSE	FALSE
FALSE	FALSE	TRUE	FALSE	FALSE	FALSE	FALSE	FALSE
FALSE	FALSE	FALSE	FALSE	FALSE	FALSE	TRUE	FALSE
FALSE	FALSE	FALSE	FALSE	FALSE	FALSE	TRUE	FALSE
FALSE	FALSE	FALSE	FALSE	TRUE	FALSE	FALSE	FALSE
FALSE	FALSE	FALSE	FALSE	FALSE	FALSE	TRUE	FALSE
FALSE	FALSE	FALSE	FALSE	TRUE	FALSE	FALSE	FALSE
FALSE	FALSE	FALSE	FALSE	FALSE	FALSE	FALSE	TRUE
FALSE	FALSE	FALSE	FALSE	FALSE	TRUE	FALSE	FALSE
FALSE	FALSE	FALSE	TRUE	TRUE	FALSE	FALSE	FALSE
FALSE	FALSE	FALSE	TRUE	FALSE	FALSE	FALSE	FALSE
FALSE	FALSE	FALSE	FALSE	TRUE	FALSE	FALSE	FALSE
FALSE	TRUE	FALSE	FALSE	FALSE	FALSE	FALSE	FALSE
TRUE	FALSE	FALSE	FALSE	FALSE	FALSE	FALSE	FALSE
FALSE	FALSE	FALSE	FALSE	FALSE	FALSE	FALSE	TRUE
FALSE	FALSE	FALSE	TRUE	FALSE	FALSE	FALSE	FALSE
TRUE	FALSE	FALSE	FALSE	FALSE	FALSE	FALSE	FALSE
FALSE	FALSE	TRUE	FALSE	FALSE	FALSE	FALSE	FALSE
FALSE	TRUE	FALSE	FALSE	FALSE	FALSE	FALSE	FALSE
FALSE	FALSE	FALSE	TRUE	FALSE	FALSE	FALSE	FALSE
FALSE	FALSE	FALSE	TRUE	FALSE	FALSE	FALSE	FALSE
TRUE	FALSE	FALSE	FALSE	FALSE	FALSE	FALSE	FALSE
FALSE	FALSE	FALSE	FALSE	FALSE	FALSE	TRUE	TRUE
FALSE	TRUE	FALSE	FALSE	FALSE	FALSE	FALSE	FALSE
FALSE	FALSE	FALSE	FALSE	FALSE	TRUE	FALSE	FALSE
FALSE	FALSE	FALSE	FALSE	FALSE	TRUE	TRUE	TRUE
FALSE	TRUE	FALSE	FALSE	FALSE	FALSE	FALSE	FALSE
FALSE	TRUE	TRUE	TRUE	FALSE	FALSE	FALSE	FALSE
FALSE	FALSE	FALSE	FALSE	TRUE	FALSE	FALSE	FALSE
TRUE	FALSE	FALSE	FALSE	FALSE	FALSE	FALSE	FALSE
FALSE	FALSE	FALSE	FALSE	FALSE	TRUE	FALSE	FALSE
FALSE	FALSE	FALSE	FALSE	FALSE	TRUE	FALSE	FALSE
FALSE	TRUE	FALSE	FALSE	FALSE	FALSE	FALSE	FALSE
FALSE	FALSE	FALSE	FALSE	FALSE	FALSE	TRUE	FALSE
FALSE	FALSE	FALSE	FALSE	FALSE	FALSE	TRUE	FALSE
FALSE	FALSE	FALSE	FALSE	FALSE	FALSE	FALSE	TRUE
FALSE	FALSE	TRUE	FALSE	FALSE	FALSE	FALSE	FALSE
FALSE	FALSE	FALSE	FALSE	FALSE	TRUE	FALSE	FALSE
FALSE	TRUE	FALSE	FALSE	FALSE	FALSE	FALSE	FALSE
FALSE	TRUE	FALSE	FALSE	FALSE	FALSE	FALSE	FALSE
FALSE	FALSE	FALSE	FALSE	TRUE	FALSE	FALSE	FALSE
FALSE	TRUE	FALSE	FALSE	FALSE	FALSE	FALSE	FALSE
FALSE	FALSE	FALSE	FALSE	TRUE	FALSE	FALSE	FALSE
FALSE	FALSE	FALSE	TRUE	FALSE	FALSE	FALSE	FALSE
FALSE	FALSE	FALSE	FALSE	FALSE	FALSE	TRUE	FALSE
FALSE	FALSE	FALSE	FALSE	FALSE	FALSE	FALSE	TRUE
FALSE	TRUE	FALSE	FALSE	FALSE	FALSE	FALSE	TRUE
FALSE	FALSE	FALSE	TRUE	FALSE	FALSE	FALSE	FALSE
FALSE	FALSE	FALSE	FALSE	TRUE	FALSE	FALSE	FALSE
FALSE	FALSE	FALSE	FALSE	FALSE	FALSE	FALSE	TRUE
FALSE	FALSE	FALSE	FALSE	FALSE	FALSE	TRUE	FALSE
FALSE	FALSE	FALSE	FALSE	FALSE	TRUE	FALSE	FALSE
FALSE	FALSE	TRUE	FALSE	FALSE	FALSE	FALSE	FALSE
FALSE	FALSE	FALSE	FALSE	FALSE	FALSE	TRUE	TRUE
TRUE	FALSE	FALSE	FALSE	FALSE	FALSE	FALSE	FALSE
TRUE	FALSE	FALSE	FALSE	FALSE	FALSE	FALSE	FALSE
FALSE	TRUE	FALSE	FALSE	FALSE	FALSE	FALSE	FALSE
FALSE	FALSE	FALSE	FALSE	FALSE	TRUE	FALSE	FALSE
FALSE	FALSE	FALSE	FALSE	TRUE	FALSE	FALSE	FALSE
TRUE	FALSE	FALSE	FALSE	FALSE	FALSE	FALSE	FALSE
FALSE	FALSE	FALSE	FALSE	FALSE	FALSE	TRUE	FALSE
FALSE	FALSE	FALSE	FALSE	TRUE	FALSE	FALSE	FALSE
FALSE	FALSE	TRUE	FALSE	FALSE	FALSE	FALSE	FALSE
FALSE	FALSE	FALSE	TRUE	FALSE	FALSE	FALSE	FALSE
FALSE	FALSE	TRUE	FALSE	FALSE	FALSE	FALSE	FALSE
FALSE	FALSE	FALSE	FALSE	TRUE	FALSE	FALSE	FALSE
FALSE	FALSE	FALSE	FALSE	FALSE	FALSE	FALSE	TRUE
FALSE	FALSE	FALSE	FALSE	TRUE	FALSE	FALSE	FALSE
FALSE	FALSE	FALSE	FALSE	FALSE	TRUE	FALSE	FALSE
FALSE	FALSE	FALSE	FALSE	TRUE	FALSE	FALSE	FALSE
TRUE	FALSE	FALSE	FALSE	FALSE	FALSE	FALSE	FALSE
FALSE	FALSE	FALSE	FALSE	TRUE	FALSE	FALSE	FALSE
FALSE	FALSE	FALSE	FALSE	FALSE	FALSE	TRUE	FALSE
FALSE	FALSE	FALSE	FALSE	FALSE	FALSE	FALSE	TRUE
FALSE	FALSE	FALSE	FALSE	FALSE	FALSE	TRUE	TRUE
FALSE	FALSE	FALSE	FALSE	FALSE	FALSE	TRUE	FALSE
FALSE	FALSE	TRUE	FALSE	FALSE	FALSE	FALSE	FALSE
TRUE	FALSE	FALSE	FALSE	FALSE	FALSE	FALSE	FALSE
FALSE	FALSE	FALSE	FALSE	FALSE	FALSE	FALSE	TRUE
FALSE	FALSE	FALSE	TRUE	FALSE	FALSE	FALSE	FALSE
FALSE	TRUE	FALSE	FALSE	FALSE	FALSE	FALSE	FALSE
FALSE	FALSE	TRUE	FALSE	FALSE	FALSE	FALSE	FALSE
FALSE	FALSE	FALSE	TRUE	FALSE	FALSE	FALSE	FALSE
FALSE	FALSE	FALSE	TRUE	FALSE	FALSE	FALSE	FALSE
FALSE	FALSE	TRUE	FALSE	FALSE	FALSE	FALSE	FALSE
TRUE	FALSE	FALSE	FALSE	FALSE	FALSE	FALSE	FALSE
FALSE	TRUE	FALSE	FALSE	FALSE	FALSE	FALSE	FALSE
FALSE	FALSE	FALSE	FALSE	FALSE	FALSE	TRUE	FALSE
FALSE	FALSE	FALSE	FALSE	FALSE	FALSE	FALSE	TRUE
FALSE	FALSE	FALSE	FALSE	FALSE	FALSE	TRUE	FALSE
FALSE	FALSE	FALSE	FALSE	FALSE	FALSE	TRUE	FALSE
FALSE	FALSE	FALSE	FALSE	FALSE	FALSE	FALSE	TRUE
FALSE	TRUE	FALSE	FALSE	FALSE	FALSE	FALSE	FALSE
FALSE	FALSE	FALSE	FALSE	FALSE	TRUE	FALSE	FALSE
FALSE	FALSE	FALSE	TRUE	FALSE	FALSE	FALSE	FALSE
FALSE	TRUE	FALSE	FALSE	FALSE	FALSE	FALSE	FALSE
FALSE	FALSE	FALSE	FALSE	FALSE	FALSE	FALSE	TRUE
FALSE	FALSE	FALSE	FALSE	TRUE	FALSE	FALSE	FALSE
FALSE	FALSE	TRUE	FALSE	FALSE	FALSE	FALSE	FALSE
FALSE	FALSE	FALSE	FALSE	TRUE	FALSE	FALSE	FALSE
FALSE	TRUE	FALSE	FALSE	FALSE	FALSE	FALSE	FALSE
FALSE	FALSE	FALSE	TRUE	FALSE	FALSE	FALSE	FALSE
FALSE	FALSE	FALSE	FALSE	FALSE	FALSE	FALSE	TRUE
FALSE	FALSE	FALSE	FALSE	FALSE	TRUE	FALSE	FALSE
FALSE	FALSE	FALSE	FALSE	TRUE	FALSE	FALSE	FALSE
FALSE	FALSE	FALSE	TRUE	FALSE	FALSE	FALSE	FALSE
FALSE	FALSE	TRUE	FALSE	FALSE	FALSE	FALSE	FALSE
FALSE	FALSE	FALSE	FALSE	FALSE	FALSE	TRUE	FALSE
FALSE	FALSE	FALSE	FALSE	FALSE	FALSE	TRUE	TRUE
FALSE	FALSE	FALSE	FALSE	FALSE	TRUE	FALSE	FALSE
FALSE	FALSE	TRUE	FALSE	FALSE	FALSE	FALSE	FALSE
FALSE	FALSE	TRUE	FALSE	FALSE	FALSE	FALSE	FALSE
FALSE	FALSE	TRUE	FALSE	FALSE	FALSE	FALSE	FALSE
FALSE	FALSE	FALSE	TRUE	FALSE	FALSE	FALSE	FALSE
FALSE	FALSE	FALSE	FALSE	FALSE	FALSE	FALSE	TRUE
FALSE	FALSE	FALSE	FALSE	TRUE	FALSE	FALSE	FALSE
FALSE	FALSE	FALSE	FALSE	TRUE	TRUE	TRUE	TRUE
FALSE	FALSE	FALSE	FALSE	TRUE	FALSE	FALSE	FALSE
FALSE	FALSE	FALSE	FALSE	FALSE	FALSE	TRUE	TRUE
TRUE	FALSE	FALSE	FALSE	FALSE	FALSE	FALSE	FALSE
FALSE	TRUE	FALSE	FALSE	FALSE	FALSE	FALSE	FALSE
FALSE	FALSE	FALSE	FALSE	TRUE	FALSE	FALSE	FALSE
FALSE	FALSE	FALSE	FALSE	FALSE	FALSE	FALSE	TRUE
FALSE	FALSE	FALSE	FALSE	FALSE	FALSE	FALSE	TRUE
FALSE	FALSE	FALSE	FALSE	FALSE	FALSE	TRUE	TRUE
FALSE	TRUE	FALSE	FALSE	FALSE	FALSE	FALSE	FALSE
FALSE	FALSE	TRUE	FALSE	FALSE	FALSE	FALSE	FALSE
FALSE	FALSE	FALSE	TRUE	FALSE	FALSE	FALSE	FALSE
FALSE	FALSE	FALSE	TRUE	FALSE	FALSE	FALSE	FALSE
FALSE	FALSE	FALSE	FALSE	FALSE	TRUE	FALSE	FALSE
FALSE	FALSE	FALSE	FALSE	FALSE	FALSE	TRUE	FALSE
FALSE	FALSE	FALSE	TRUE	FALSE	FALSE	FALSE	FALSE
FALSE	TRUE	FALSE	FALSE	FALSE	FALSE	FALSE	FALSE
TRUE	FALSE	FALSE	FALSE	FALSE	FALSE	FALSE	FALSE
FALSE	FALSE	FALSE	TRUE	FALSE	FALSE	FALSE	FALSE
FALSE	FALSE	FALSE	TRUE	FALSE	FALSE	FALSE	FALSE
FALSE	FALSE	FALSE	FALSE	FALSE	TRUE	FALSE	FALSE
FALSE	FALSE	TRUE	FALSE	FALSE	FALSE	FALSE	FALSE
FALSE	FALSE	FALSE	FALSE	FALSE	FALSE	TRUE	FALSE
FALSE	TRUE	TRUE	TRUE	FALSE	FALSE	FALSE	FALSE
FALSE	FALSE	FALSE	FALSE	TRUE	FALSE	FALSE	FALSE
TRUE	FALSE	FALSE	FALSE	FALSE	FALSE	FALSE	FALSE
FALSE	FALSE	FALSE	FALSE	FALSE	TRUE	TRUE	TRUE
FALSE	FALSE	FALSE	FALSE	FALSE	FALSE	TRUE	FALSE
FALSE	FALSE	FALSE	FALSE	TRUE	FALSE	FALSE	FALSE
TRUE	FALSE	FALSE	FALSE	FALSE	FALSE	FALSE	FALSE
FALSE	FALSE	FALSE	FALSE	FALSE	FALSE	FALSE	TRUE
FALSE	FALSE	FALSE	FALSE	FALSE	TRUE	FALSE	FALSE
FALSE	FALSE	FALSE	FALSE	TRUE	FALSE	FALSE	FALSE
FALSE	TRUE	FALSE	FALSE	FALSE	FALSE	FALSE	FALSE
FALSE	FALSE	FALSE	FALSE	TRUE	FALSE	FALSE	FALSE
FALSE	FALSE	FALSE	TRUE	FALSE	FALSE	FALSE	FALSE
FALSE	FALSE	FALSE	FALSE	FALSE	TRUE	FALSE	FALSE
FALSE	FALSE	FALSE	FALSE	FALSE	FALSE	TRUE	FALSE
FALSE	FALSE	TRUE	FALSE	FALSE	FALSE	FALSE	FALSE
FALSE	FALSE	FALSE	FALSE	FALSE	TRUE	FALSE	FALSE
FALSE	FALSE	FALSE	TRUE	TRUE	TRUE	TRUE	TRUE
FALSE	FALSE	TRUE	FALSE	FALSE	FALSE	FALSE	FALSE
FALSE	FALSE	TRUE	FALSE	FALSE	FALSE	FALSE	FALSE
FALSE	FALSE	FALSE	FALSE	FALSE	FALSE	FALSE	TRUE
FALSE	FALSE	FALSE	TRUE	FALSE	FALSE	FALSE	FALSE
FALSE	FALSE	FALSE	FALSE	FALSE	TRUE	FALSE	FALSE
FALSE	TRUE	FALSE	FALSE	FALSE	FALSE	FALSE	FALSE
FALSE	FALSE	TRUE	FALSE	FALSE	FALSE	FALSE	FALSE
FALSE	FALSE	FALSE	TRUE	FALSE	FALSE	FALSE	FALSE
FALSE	TRUE	FALSE	FALSE	FALSE	FALSE	FALSE	FALSE
FALSE	FALSE	FALSE	FALSE	TRUE	FALSE	FALSE	FALSE
FALSE	FALSE	FALSE	FALSE	FALSE	TRUE	FALSE	FALSE
FALSE	FALSE	FALSE	FALSE	TRUE	FALSE	FALSE	FALSE
FALSE	FALSE	FALSE	FALSE	FALSE	TRUE	FALSE	FALSE
FALSE	FALSE	TRUE	FALSE	FALSE	FALSE	FALSE	FALSE
FALSE	FALSE	FALSE	FALSE	FALSE	FALSE	FALSE	TRUE
FALSE	FALSE	FALSE	FALSE	FALSE	TRUE	FALSE	FALSE
FALSE	FALSE	FALSE	FALSE	TRUE	FALSE	FALSE	FALSE
FALSE	FALSE	FALSE	TRUE	FALSE	FALSE	FALSE	FALSE
FALSE	FALSE	TRUE	TRUE	FALSE	FALSE	FALSE	FALSE
FALSE	FALSE	FALSE	FALSE	FALSE	FALSE	TRUE	FALSE
FALSE	FALSE	FALSE	FALSE	TRUE	FALSE	FALSE	FALSE
TRUE	FALSE	FALSE	FALSE	FALSE	FALSE	FALSE	FALSE
FALSE	FALSE	FALSE	TRUE	FALSE	FALSE	FALSE	FALSE
FALSE	FALSE	FALSE	TRUE	TRUE	TRUE	TRUE	TRUE
TRUE	FALSE	FALSE	FALSE	FALSE	FALSE	FALSE	FALSE
FALSE	TRUE	FALSE	FALSE	FALSE	FALSE	FALSE	FALSE
TRUE	FALSE	FALSE	FALSE	FALSE	FALSE	FALSE	FALSE
FALSE	FALSE	FALSE	FALSE	FALSE	TRUE	FALSE	FALSE
FALSE	FALSE	FALSE	TRUE	FALSE	FALSE	FALSE	FALSE
FALSE	FALSE	FALSE	FALSE	TRUE	TRUE	TRUE	TRUE
FALSE	FALSE	FALSE	FALSE	FALSE	FALSE	TRUE	FALSE
FALSE	FALSE	FALSE	FALSE	FALSE	FALSE	TRUE	FALSE
FALSE	FALSE	FALSE	FALSE	TRUE	FALSE	FALSE	FALSE
FALSE	FALSE	FALSE	FALSE	FALSE	FALSE	TRUE	FALSE
FALSE	FALSE	FALSE	FALSE	FALSE	FALSE	TRUE	FALSE
FALSE	TRUE	FALSE	TRUE	FALSE	FALSE	FALSE	FALSE
FALSE	FALSE	FALSE	TRUE	FALSE	FALSE	FALSE	FALSE
TRUE	FALSE	FALSE	FALSE	FALSE	FALSE	FALSE	FALSE
FALSE	FALSE	FALSE	FALSE	TRUE	FALSE	FALSE	FALSE
FALSE	FALSE	FALSE	FALSE	FALSE	FALSE	TRUE	TRUE
FALSE	FALSE	FALSE	FALSE	TRUE	FALSE	FALSE	FALSE
FALSE	FALSE	FALSE	FALSE	FALSE	FALSE	TRUE	FALSE
FALSE	FALSE	TRUE	FALSE	FALSE	FALSE	FALSE	FALSE
FALSE	FALSE	TRUE	FALSE	FALSE	FALSE	FALSE	FALSE
FALSE	TRUE	FALSE	FALSE	FALSE	FALSE	FALSE	FALSE
FALSE	FALSE	FALSE	FALSE	TRUE	FALSE	FALSE	FALSE
TRUE	FALSE	FALSE	FALSE	FALSE	FALSE	FALSE	FALSE
FALSE	FALSE	FALSE	FALSE	FALSE	FALSE	TRUE	FALSE
FALSE	FALSE	FALSE	FALSE	FALSE	FALSE	FALSE	TRUE
FALSE	FALSE	FALSE	FALSE	FALSE	FALSE	TRUE	FALSE
FALSE	FALSE	TRUE	FALSE	FALSE	FALSE	FALSE	FALSE
FALSE	FALSE	TRUE	FALSE	FALSE	FALSE	FALSE	FALSE
FALSE	FALSE	FALSE	FALSE	FALSE	FALSE	TRUE	FALSE
FALSE	TRUE	FALSE	FALSE	FALSE	FALSE	TRUE	TRUE
FALSE	FALSE	FALSE	FALSE	TRUE	FALSE	FALSE	FALSE
TRUE	FALSE	FALSE	FALSE	FALSE	FALSE	FALSE	FALSE
FALSE	FALSE	TRUE	FALSE	FALSE	FALSE	FALSE	FALSE
FALSE	FALSE	FALSE	FALSE	FALSE	FALSE	TRUE	TRUE
TRUE	FALSE	FALSE	FALSE	FALSE	FALSE	FALSE	FALSE
FALSE	FALSE	TRUE	FALSE	FALSE	FALSE	FALSE	FALSE
FALSE	FALSE	FALSE	FALSE	FALSE	TRUE	FALSE	FALSE
FALSE	FALSE	FALSE	FALSE	FALSE	FALSE	TRUE	FALSE
FALSE	TRUE	FALSE	FALSE	FALSE	FALSE	FALSE	FALSE
FALSE	FALSE	FALSE	FALSE	FALSE	FALSE	FALSE	TRUE
FALSE	FALSE	FALSE	FALSE	FALSE	TRUE	FALSE	FALSE
FALSE	FALSE	FALSE	TRUE	FALSE	FALSE	FALSE	FALSE
FALSE	FALSE	FALSE	FALSE	FALSE	FALSE	FALSE	TRUE
FALSE	FALSE	FALSE	FALSE	FALSE	TRUE	FALSE	FALSE
TRUE	FALSE	FALSE	FALSE	FALSE	FALSE	FALSE	FALSE
FALSE	FALSE	FALSE	FALSE	FALSE	FALSE	FALSE	TRUE
FALSE	FALSE	FALSE	FALSE	FALSE	FALSE	FALSE	TRUE
FALSE	FALSE	FALSE	FALSE	FALSE	FALSE	TRUE	TRUE
FALSE	FALSE	TRUE	FALSE	FALSE	FALSE	FALSE	FALSE
FALSE	TRUE	FALSE	FALSE	FALSE	FALSE	FALSE	FALSE
FALSE	FALSE	FALSE	TRUE	FALSE	FALSE	FALSE	FALSE
FALSE	FALSE	FALSE	TRUE	FALSE	FALSE	FALSE	FALSE
FALSE	FALSE	TRUE	FALSE	FALSE	FALSE	FALSE	FALSE
FALSE	FALSE	FALSE	FALSE	FALSE	FALSE	TRUE	FALSE
FALSE	TRUE	FALSE	FALSE	FALSE	FALSE	FALSE	FALSE
FALSE	FALSE	FALSE	FALSE	FALSE	FALSE	TRUE	TRUE
FALSE	FALSE	FALSE	FALSE	FALSE	FALSE	TRUE	FALSE
TRUE	FALSE	FALSE	FALSE	FALSE	FALSE	FALSE	FALSE
FALSE	TRUE	FALSE	FALSE	FALSE	FALSE	FALSE	FALSE
FALSE	FALSE	TRUE	FALSE	FALSE	FALSE	FALSE	FALSE
FALSE	FALSE	TRUE	FALSE	FALSE	FALSE	FALSE	FALSE
FALSE	FALSE	FALSE	FALSE	FALSE	FALSE	FALSE	TRUE
FALSE	TRUE	FALSE	FALSE	FALSE	FALSE	FALSE	FALSE
TRUE	FALSE	FALSE	FALSE	FALSE	FALSE	FALSE	FALSE
FALSE	FALSE	TRUE	FALSE	FALSE	FALSE	FALSE	FALSE
FALSE	FALSE	FALSE	FALSE	TRUE	FALSE	FALSE	FALSE
FALSE	FALSE	FALSE	TRUE	FALSE	FALSE	FALSE	FALSE
FALSE	FALSE	FALSE	FALSE	TRUE	TRUE	FALSE	FALSE
FALSE	FALSE	TRUE	FALSE	FALSE	FALSE	FALSE	FALSE
FALSE	FALSE	FALSE	FALSE	TRUE	FALSE	FALSE	FALSE
TRUE	FALSE	FALSE	FALSE	FALSE	FALSE	FALSE	FALSE
FALSE	FALSE	FALSE	FALSE	FALSE	TRUE	TRUE	FALSE
FALSE	FALSE	FALSE	FALSE	FALSE	TRUE	FALSE	FALSE
FALSE	TRUE	FALSE	FALSE	FALSE	FALSE	FALSE	FALSE
FALSE	FALSE	FALSE	TRUE	FALSE	FALSE	FALSE	FALSE
FALSE	FALSE	FALSE	FALSE	FALSE	FALSE	TRUE	FALSE
FALSE	FALSE	FALSE	TRUE	FALSE	FALSE	FALSE	FALSE
FALSE	FALSE	FALSE	FALSE	FALSE	FALSE	FALSE	TRUE
FALSE	FALSE	TRUE	FALSE	FALSE	FALSE	FALSE	FALSE
FALSE	TRUE	FALSE	FALSE	FALSE	FALSE	FALSE	FALSE
FALSE	FALSE	TRUE	FALSE	FALSE	FALSE	FALSE	FALSE
FALSE	TRUE	TRUE	FALSE	FALSE	FALSE	FALSE	FALSE
FALSE	FALSE	FALSE	TRUE	FALSE	FALSE	FALSE	FALSE
FALSE	FALSE	FALSE	FALSE	FALSE	TRUE	FALSE	FALSE
FALSE	FALSE	FALSE	FALSE	TRUE	FALSE	FALSE	FALSE
FALSE	FALSE	FALSE	FALSE	FALSE	FALSE	TRUE	FALSE
FALSE	FALSE	FALSE	FALSE	FALSE	FALSE	FALSE	TRUE
FALSE	FALSE	FALSE	FALSE	FALSE	FALSE	TRUE	FALSE
FALSE	FALSE	FALSE	FALSE	TRUE	FALSE	FALSE	FALSE
FALSE	FALSE	FALSE	FALSE	TRUE	FALSE	FALSE	FALSE
FALSE	FALSE	FALSE	FALSE	FALSE	FALSE	FALSE	TRUE
FALSE	FALSE	TRUE	FALSE	FALSE	FALSE	FALSE	FALSE
TRUE	FALSE	FALSE	FALSE	FALSE	FALSE	FALSE	FALSE
FALSE	FALSE	FALSE	FALSE	FALSE	FALSE	TRUE	FALSE
FALSE	FALSE	FALSE	FALSE	TRUE	FALSE	FALSE	FALSE
FALSE	FALSE	FALSE	FALSE	FALSE	FALSE	FALSE	TRUE
FALSE	FALSE	FALSE	FALSE	FALSE	FALSE	TRUE	TRUE
FALSE	FALSE	FALSE	FALSE	FALSE	TRUE	FALSE	FALSE
FALSE	TRUE	FALSE	FALSE	FALSE	FALSE	FALSE	FALSE
FALSE	TRUE	FALSE	FALSE	FALSE	FALSE	FALSE	FALSE
FALSE	FALSE	TRUE	FALSE	FALSE	FALSE	FALSE	FALSE
FALSE	FALSE	FALSE	TRUE	FALSE	FALSE	FALSE	FALSE
FALSE	FALSE	FALSE	FALSE	FALSE	FALSE	TRUE	TRUE
TRUE	FALSE	FALSE	FALSE	FALSE	FALSE	FALSE	FALSE
FALSE	FALSE	FALSE	FALSE	FALSE	FALSE	TRUE	TRUE
FALSE	TRUE	FALSE	FALSE	FALSE	FALSE	FALSE	FALSE
FALSE	FALSE	FALSE	FALSE	FALSE	FALSE	TRUE	FALSE
FALSE	TRUE	FALSE	FALSE	FALSE	FALSE	FALSE	FALSE
FALSE	FALSE	FALSE	FALSE	FALSE	FALSE	FALSE	TRUE
FALSE	TRUE	FALSE	FALSE	FALSE	FALSE	FALSE	FALSE
FALSE	FALSE	FALSE	FALSE	FALSE	TRUE	FALSE	FALSE
FALSE	FALSE	FALSE	FALSE	FALSE	FALSE	FALSE	TRUE
FALSE	FALSE	FALSE	FALSE	FALSE	FALSE	FALSE	TRUE
FALSE	FALSE	FALSE	FALSE	FALSE	TRUE	FALSE	FALSE
FALSE	FALSE	FALSE	FALSE	FALSE	FALSE	TRUE	FALSE
FALSE	FALSE	FALSE	FALSE	FALSE	FALSE	FALSE	TRUE
FALSE	FALSE	FALSE	FALSE	FALSE	TRUE	FALSE	FALSE
FALSE	FALSE	FALSE	FALSE	FALSE	FALSE	FALSE	TRUE
FALSE	FALSE	FALSE	FALSE	FALSE	TRUE	FALSE	FALSE
FALSE	FALSE	FALSE	FALSE	FALSE	TRUE	FALSE	FALSE
FALSE	TRUE	FALSE	FALSE	FALSE	FALSE	FALSE	FALSE
FALSE	FALSE	TRUE	FALSE	FALSE	FALSE	FALSE	FALSE
FALSE	TRUE	FALSE	FALSE	FALSE	FALSE	FALSE	FALSE
FALSE	FALSE	FALSE	TRUE	FALSE	FALSE	FALSE	FALSE
FALSE	FALSE	FALSE	FALSE	FALSE	TRUE	FALSE	FALSE
FALSE	FALSE	FALSE	FALSE	FALSE	FALSE	TRUE	FALSE
FALSE	TRUE	FALSE	FALSE	FALSE	FALSE	FALSE	FALSE
FALSE	FALSE	TRUE	FALSE	FALSE	FALSE	FALSE	FALSE
FALSE	FALSE	FALSE	TRUE	FALSE	FALSE	FALSE	FALSE
FALSE	FALSE	FALSE	TRUE	FALSE	FALSE	FALSE	FALSE
FALSE	FALSE	FALSE	FALSE	TRUE	TRUE	TRUE	TRUE
FALSE	FALSE	FALSE	FALSE	FALSE	TRUE	FALSE	FALSE
FALSE	FALSE	FALSE	FALSE	TRUE	FALSE	FALSE	FALSE
FALSE	FALSE	FALSE	FALSE	FALSE	FALSE	TRUE	FALSE
FALSE	FALSE	FALSE	TRUE	FALSE	FALSE	FALSE	FALSE
FALSE	FALSE	TRUE	FALSE	FALSE	FALSE	FALSE	FALSE
TRUE	FALSE	FALSE	FALSE	FALSE	FALSE	FALSE	FALSE
FALSE	FALSE	FALSE	FALSE	FALSE	FALSE	FALSE	TRUE
FALSE	FALSE	TRUE	FALSE	FALSE	FALSE	FALSE	FALSE
FALSE	TRUE	FALSE	FALSE	FALSE	FALSE	FALSE	FALSE
FALSE	FALSE	TRUE	FALSE	FALSE	FALSE	FALSE	FALSE
TRUE	FALSE	FALSE	FALSE	FALSE	FALSE	FALSE	FALSE
FALSE	FALSE	FALSE	FALSE	FALSE	TRUE	FALSE	FALSE
FALSE	TRUE	FALSE	FALSE	FALSE	FALSE	FALSE	FALSE
FALSE	FALSE	FALSE	TRUE	FALSE	FALSE	FALSE	FALSE
FALSE	FALSE	FALSE	FALSE	FALSE	TRUE	FALSE	FALSE
FALSE	FALSE	TRUE	FALSE	FALSE	FALSE	FALSE	FALSE
FALSE	FALSE	FALSE	TRUE	FALSE	FALSE	FALSE	FALSE
FALSE	FALSE	FALSE	FALSE	FALSE	FALSE	TRUE	FALSE
FALSE	FALSE	FALSE	TRUE	FALSE	FALSE	FALSE	FALSE
FALSE	FALSE	FALSE	FALSE	FALSE	FALSE	FALSE	TRUE
FALSE	FALSE	FALSE	TRUE	FALSE	FALSE	FALSE	FALSE
FALSE	TRUE	FALSE	FALSE	FALSE	FALSE	FALSE	FALSE
FALSE	TRUE	FALSE	FALSE	FALSE	FALSE	FALSE	FALSE
FALSE	FALSE	FALSE	FALSE	FALSE	FALSE	FALSE	TRUE
TRUE	FALSE	FALSE	FALSE	FALSE	FALSE	FALSE	FALSE
FALSE	FALSE	TRUE	FALSE	FALSE	FALSE	FALSE	FALSE
TRUE	FALSE	FALSE	FALSE	FALSE	FALSE	FALSE	FALSE
FALSE	FALSE	TRUE	FALSE	FALSE	FALSE	FALSE	FALSE
FALSE	FALSE	FALSE	FALSE	FALSE	TRUE	FALSE	FALSE
FALSE	FALSE	FALSE	TRUE	TRUE	TRUE	TRUE	TRUE
TRUE	FALSE	FALSE	FALSE	FALSE	FALSE	FALSE	FALSE
FALSE	FALSE	FALSE	FALSE	TRUE	TRUE	TRUE	TRUE
FALSE	FALSE	FALSE	FALSE	FALSE	FALSE	FALSE	TRUE
FALSE	FALSE	FALSE	FALSE	FALSE	FALSE	FALSE	TRUE
FALSE	FALSE	FALSE	TRUE	FALSE	FALSE	FALSE	FALSE
FALSE	FALSE	FALSE	FALSE	FALSE	TRUE	TRUE	FALSE
FALSE	FALSE	FALSE	FALSE	FALSE	FALSE	TRUE	FALSE
FALSE	FALSE	FALSE	FALSE	FALSE	FALSE	TRUE	TRUE
FALSE	FALSE	TRUE	FALSE	FALSE	FALSE	FALSE	FALSE
FALSE	FALSE	TRUE	FALSE	FALSE	FALSE	FALSE	FALSE
FALSE	FALSE	FALSE	FALSE	TRUE	FALSE	FALSE	FALSE
FALSE	FALSE	FALSE	FALSE	FALSE	TRUE	FALSE	FALSE
FALSE	TRUE	FALSE	FALSE	FALSE	FALSE	FALSE	FALSE
FALSE	FALSE	FALSE	TRUE	FALSE	FALSE	FALSE	FALSE
FALSE	FALSE	FALSE	FALSE	FALSE	FALSE	FALSE	TRUE
FALSE	TRUE	FALSE	FALSE	TRUE	FALSE	FALSE	FALSE
FALSE	FALSE	FALSE	TRUE	FALSE	FALSE	FALSE	FALSE
FALSE	FALSE	FALSE	FALSE	FALSE	TRUE	FALSE	FALSE
FALSE	FALSE	FALSE	TRUE	FALSE	FALSE	FALSE	FALSE
FALSE	FALSE	FALSE	FALSE	TRUE	FALSE	FALSE	FALSE
FALSE	TRUE	FALSE	FALSE	FALSE	FALSE	FALSE	FALSE
FALSE	FALSE	FALSE	FALSE	FALSE	FALSE	TRUE	FALSE
FALSE	FALSE	FALSE	FALSE	FALSE	TRUE	TRUE	TRUE
FALSE	FALSE	FALSE	FALSE	FALSE	FALSE	FALSE	TRUE
FALSE	FALSE	FALSE	FALSE	TRUE	FALSE	FALSE	FALSE
FALSE	TRUE	FALSE	FALSE	FALSE	FALSE	FALSE	FALSE
FALSE	FALSE	TRUE	FALSE	FALSE	FALSE	FALSE	FALSE
TRUE	FALSE	FALSE	FALSE	FALSE	FALSE	FALSE	FALSE
FALSE	FALSE	FALSE	FALSE	FALSE	TRUE	FALSE	FALSE
TRUE	FALSE	FALSE	FALSE	FALSE	FALSE	FALSE	FALSE
FALSE	FALSE	FALSE	FALSE	TRUE	FALSE	FALSE	FALSE
FALSE	FALSE	FALSE	FALSE	TRUE	FALSE	FALSE	FALSE
FALSE	FALSE	FALSE	FALSE	TRUE	TRUE	FALSE	FALSE
FALSE	FALSE	FALSE	FALSE	FALSE	TRUE	FALSE	FALSE
FALSE	TRUE	FALSE	FALSE	FALSE	FALSE	FALSE	FALSE
FALSE	FALSE	FALSE	TRUE	FALSE	FALSE	FALSE	FALSE
FALSE	TRUE	FALSE	FALSE	FALSE	FALSE	FALSE	FALSE
FALSE	FALSE	FALSE	TRUE	FALSE	FALSE	FALSE	FALSE
FALSE	TRUE	FALSE	FALSE	FALSE	FALSE	FALSE	FALSE
FALSE	FALSE	FALSE	FALSE	FALSE	FALSE	FALSE	TRUE
TRUE	FALSE	FALSE	FALSE	FALSE	FALSE	FALSE	FALSE
FALSE	TRUE	FALSE	FALSE	FALSE	FALSE	FALSE	FALSE
FALSE	FALSE	FALSE	FALSE	FALSE	FALSE	TRUE	TRUE
FALSE	FALSE	FALSE	FALSE	TRUE	FALSE	FALSE	FALSE
FALSE	FALSE	FALSE	FALSE	FALSE	FALSE	TRUE	FALSE
TRUE	TRUE	FALSE	FALSE	FALSE	FALSE	FALSE	FALSE
FALSE	FALSE	FALSE	FALSE	FALSE	FALSE	FALSE	TRUE
FALSE	FALSE	FALSE	FALSE	FALSE	FALSE	TRUE	FALSE
FALSE	FALSE	FALSE	TRUE	FALSE	FALSE	FALSE	FALSE
FALSE	FALSE	TRUE	FALSE	FALSE	FALSE	FALSE	FALSE
FALSE	FALSE	TRUE	FALSE	FALSE	FALSE	FALSE	FALSE
FALSE	FALSE	TRUE	FALSE	FALSE	FALSE	FALSE	FALSE
FALSE	TRUE	FALSE	FALSE	FALSE	FALSE	FALSE	FALSE
FALSE	FALSE	TRUE	FALSE	FALSE	FALSE	FALSE	FALSE
FALSE	FALSE	TRUE	FALSE	FALSE	FALSE	FALSE	FALSE
FALSE	FALSE	FALSE	FALSE	FALSE	FALSE	TRUE	TRUE
TRUE	FALSE	FALSE	FALSE	FALSE	FALSE	FALSE	FALSE
FALSE	FALSE	TRUE	FALSE	FALSE	FALSE	FALSE	FALSE
FALSE	TRUE	FALSE	FALSE	FALSE	FALSE	FALSE	FALSE
FALSE	FALSE	TRUE	FALSE	FALSE	FALSE	FALSE	FALSE
FALSE	FALSE	FALSE	FALSE	FALSE	TRUE	FALSE	FALSE
FALSE	FALSE	FALSE	FALSE	FALSE	FALSE	TRUE	TRUE
FALSE	FALSE	FALSE	FALSE	FALSE	TRUE	FALSE	FALSE
FALSE	FALSE	FALSE	FALSE	FALSE	FALSE	FALSE	TRUE
FALSE	FALSE	FALSE	FALSE	FALSE	TRUE	TRUE	TRUE
FALSE	FALSE	FALSE	FALSE	FALSE	FALSE	FALSE	TRUE
FALSE	FALSE	FALSE	FALSE	FALSE	TRUE	TRUE	TRUE
TRUE	FALSE	FALSE	FALSE	FALSE	FALSE	FALSE	FALSE
FALSE	FALSE	FALSE	FALSE	FALSE	FALSE	FALSE	TRUE
FALSE	FALSE	FALSE	FALSE	TRUE	FALSE	FALSE	FALSE
FALSE	FALSE	FALSE	FALSE	FALSE	TRUE	FALSE	FALSE
FALSE	FALSE	FALSE	TRUE	FALSE	FALSE	FALSE	FALSE
FALSE	TRUE	FALSE	FALSE	FALSE	FALSE	FALSE	FALSE
FALSE	TRUE	FALSE	FALSE	FALSE	FALSE	FALSE	FALSE
FALSE	FALSE	FALSE	TRUE	TRUE	TRUE	TRUE	FALSE
FALSE	FALSE	TRUE	FALSE	FALSE	FALSE	FALSE	FALSE
FALSE	TRUE	FALSE	FALSE	FALSE	FALSE	FALSE	FALSE
FALSE	FALSE	FALSE	FALSE	TRUE	FALSE	FALSE	FALSE
FALSE	FALSE	FALSE	FALSE	TRUE	FALSE	FALSE	FALSE
FALSE	FALSE	FALSE	FALSE	FALSE	FALSE	TRUE	FALSE
FALSE	FALSE	FALSE	FALSE	FALSE	FALSE	TRUE	FALSE
FALSE	TRUE	FALSE	FALSE	FALSE	FALSE	FALSE	FALSE
FALSE	FALSE	FALSE	TRUE	FALSE	FALSE	FALSE	FALSE
FALSE	FALSE	FALSE	FALSE	TRUE	FALSE	FALSE	FALSE
FALSE	FALSE	FALSE	FALSE	FALSE	FALSE	FALSE	TRUE
FALSE	FALSE	FALSE	FALSE	FALSE	FALSE	FALSE	TRUE
TRUE	FALSE	FALSE	FALSE	FALSE	FALSE	FALSE	FALSE
TRUE	FALSE	TRUE	TRUE	FALSE	FALSE	FALSE	FALSE
FALSE	FALSE	TRUE	FALSE	FALSE	FALSE	FALSE	FALSE
FALSE	FALSE	FALSE	FALSE	FALSE	TRUE	TRUE	TRUE
TRUE	FALSE	FALSE	FALSE	FALSE	FALSE	FALSE	FALSE
FALSE	FALSE	FALSE	FALSE	FALSE	TRUE	FALSE	FALSE
FALSE	FALSE	FALSE	TRUE	FALSE	FALSE	FALSE	FALSE
FALSE	TRUE	FALSE	FALSE	FALSE	FALSE	FALSE	FALSE
FALSE	FALSE	TRUE	FALSE	FALSE	FALSE	FALSE	FALSE
FALSE	FALSE	TRUE	FALSE	FALSE	FALSE	FALSE	FALSE
TRUE	FALSE	FALSE	FALSE	FALSE	FALSE	FALSE	FALSE
FALSE	FALSE	FALSE	FALSE	FALSE	FALSE	TRUE	FALSE
FALSE	FALSE	TRUE	FALSE	FALSE	FALSE	FALSE	FALSE
FALSE	FALSE	TRUE	FALSE	FALSE	FALSE	FALSE	FALSE
FALSE	TRUE	FALSE	FALSE	FALSE	FALSE	FALSE	FALSE
FALSE	TRUE	FALSE	FALSE	FALSE	FALSE	FALSE	FALSE
TRUE	FALSE	FALSE	FALSE	FALSE	FALSE	FALSE	FALSE
FALSE	TRUE	FALSE	FALSE	FALSE	TRUE	TRUE	FALSE
FALSE	FALSE	FALSE	FALSE	FALSE	FALSE	TRUE	TRUE
FALSE	FALSE	FALSE	FALSE	FALSE	FALSE	TRUE	TRUE
FALSE	FALSE	FALSE	FALSE	TRUE	FALSE	FALSE	FALSE
FALSE	FALSE	FALSE	FALSE	FALSE	FALSE	FALSE	TRUE
FALSE	FALSE	TRUE	FALSE	FALSE	FALSE	FALSE	FALSE
FALSE	FALSE	FALSE	TRUE	FALSE	FALSE	FALSE	FALSE
FALSE	TRUE	FALSE	FALSE	FALSE	FALSE	FALSE	FALSE
FALSE	FALSE	FALSE	FALSE	TRUE	FALSE	FALSE	FALSE
FALSE	FALSE	FALSE	FALSE	FALSE	FALSE	FALSE	TRUE
FALSE	FALSE	TRUE	FALSE	FALSE	FALSE	FALSE	FALSE
FALSE	TRUE	FALSE	FALSE	FALSE	FALSE	FALSE	FALSE
FALSE	FALSE	FALSE	TRUE	FALSE	FALSE	FALSE	FALSE
FALSE	FALSE	FALSE	FALSE	FALSE	FALSE	TRUE	FALSE
FALSE	TRUE	FALSE	FALSE	FALSE	FALSE	FALSE	FALSE
FALSE	FALSE	FALSE	FALSE	TRUE	FALSE	FALSE	FALSE
FALSE	FALSE	FALSE	FALSE	TRUE	FALSE	FALSE	FALSE
FALSE	FALSE	TRUE	FALSE	FALSE	FALSE	FALSE	FALSE
FALSE	FALSE	TRUE	FALSE	FALSE	FALSE	FALSE	FALSE
FALSE	FALSE	FALSE	FALSE	TRUE	FALSE	FALSE	FALSE
FALSE	FALSE	FALSE	TRUE	FALSE	FALSE	FALSE	FALSE
FALSE	FALSE	FALSE	FALSE	FALSE	FALSE	TRUE	FALSE
FALSE	FALSE	FALSE	FALSE	FALSE	FALSE	FALSE	TRUE
FALSE	TRUE	FALSE	FALSE	FALSE	FALSE	FALSE	FALSE
FALSE	FALSE	TRUE	FALSE	FALSE	FALSE	FALSE	FALSE
FALSE	FALSE	FALSE	FALSE	FALSE	TRUE	FALSE	FALSE
FALSE	FALSE	FALSE	FALSE	FALSE	TRUE	TRUE	FALSE
FALSE	TRUE	FALSE	FALSE	FALSE	FALSE	FALSE	FALSE
FALSE	FALSE	FALSE	FALSE	TRUE	TRUE	FALSE	FALSE
FALSE	TRUE	TRUE	TRUE	FALSE	FALSE	FALSE	FALSE
FALSE	FALSE	TRUE	FALSE	FALSE	FALSE	FALSE	FALSE
FALSE	FALSE	FALSE	FALSE	FALSE	FALSE	TRUE	FALSE
FALSE	FALSE	FALSE	FALSE	TRUE	TRUE	TRUE	TRUE
FALSE	FALSE	FALSE	FALSE	FALSE	TRUE	FALSE	FALSE
FALSE	FALSE	FALSE	FALSE	FALSE	FALSE	FALSE	TRUE
FALSE	FALSE	FALSE	FALSE	TRUE	FALSE	FALSE	FALSE
FALSE	FALSE	FALSE	FALSE	FALSE	FALSE	TRUE	FALSE
FALSE	FALSE	FALSE	FALSE	FALSE	TRUE	FALSE	FALSE
FALSE	TRUE	FALSE	FALSE	FALSE	FALSE	FALSE	FALSE
FALSE	FALSE	TRUE	FALSE	FALSE	FALSE	FALSE	FALSE
FALSE	FALSE	FALSE	FALSE	TRUE	FALSE	FALSE	FALSE
FALSE	TRUE	FALSE	FALSE	FALSE	FALSE	FALSE	FALSE
FALSE	FALSE	FALSE	FALSE	TRUE	FALSE	FALSE	FALSE
FALSE	FALSE	FALSE	FALSE	FALSE	FALSE	TRUE	TRUE
FALSE	FALSE	FALSE	FALSE	TRUE	FALSE	FALSE	FALSE
FALSE	TRUE	FALSE	FALSE	FALSE	FALSE	FALSE	FALSE
FALSE	FALSE	FALSE	FALSE	FALSE	FALSE	TRUE	TRUE
FALSE	FALSE	FALSE	FALSE	FALSE	FALSE	TRUE	FALSE
FALSE	FALSE	FALSE	FALSE	TRUE	FALSE	FALSE	FALSE
FALSE	TRUE	FALSE	FALSE	FALSE	FALSE	FALSE	FALSE
FALSE	TRUE	FALSE	FALSE	FALSE	FALSE	FALSE	FALSE
FALSE	FALSE	FALSE	FALSE	FALSE	FALSE	FALSE	TRUE
FALSE	FALSE	TRUE	FALSE	FALSE	FALSE	FALSE	FALSE
FALSE	FALSE	FALSE	FALSE	FALSE	FALSE	FALSE	TRUE
FALSE	FALSE	FALSE	FALSE	FALSE	FALSE	FALSE	TRUE
FALSE	FALSE	FALSE	FALSE	FALSE	FALSE	FALSE	TRUE
FALSE	FALSE	FALSE	TRUE	FALSE	FALSE	FALSE	FALSE
FALSE	TRUE	FALSE	FALSE	TRUE	TRUE	TRUE	TRUE
FALSE	FALSE	FALSE	FALSE	FALSE	FALSE	FALSE	TRUE
FALSE	FALSE	TRUE	FALSE	FALSE	FALSE	FALSE	FALSE
FALSE	FALSE	FALSE	FALSE	FALSE	TRUE	FALSE	FALSE
FALSE	TRUE	FALSE	FALSE	FALSE	FALSE	FALSE	FALSE
FALSE	FALSE	TRUE	FALSE	FALSE	FALSE	FALSE	FALSE
FALSE	TRUE	FALSE	FALSE	FALSE	FALSE	FALSE	FALSE
FALSE	FALSE	FALSE	FALSE	FALSE	TRUE	FALSE	FALSE
FALSE	TRUE	FALSE	FALSE	FALSE	FALSE	FALSE	FALSE
FALSE	FALSE	FALSE	FALSE	TRUE	FALSE	FALSE	FALSE
FALSE	FALSE	FALSE	FALSE	FALSE	TRUE	FALSE	FALSE
FALSE	FALSE	FALSE	FALSE	TRUE	FALSE	FALSE	FALSE
FALSE	FALSE	FALSE	FALSE	FALSE	FALSE	FALSE	TRUE
FALSE	FALSE	FALSE	TRUE	FALSE	FALSE	FALSE	FALSE
FALSE	TRUE	FALSE	FALSE	FALSE	FALSE	FALSE	FALSE
FALSE	FALSE	TRUE	FALSE	FALSE	FALSE	FALSE	FALSE
FALSE	FALSE	FALSE	FALSE	FALSE	FALSE	TRUE	FALSE
FALSE	FALSE	TRUE	FALSE	FALSE	FALSE	FALSE	FALSE
FALSE	FALSE	FALSE	TRUE	FALSE	FALSE	FALSE	FALSE
FALSE	FALSE	FALSE	TRUE	FALSE	FALSE	FALSE	FALSE
FALSE	TRUE	FALSE	FALSE	FALSE	FALSE	FALSE	FALSE
FALSE	FALSE	FALSE	FALSE	FALSE	FALSE	TRUE	TRUE
TRUE	FALSE	FALSE	FALSE	FALSE	FALSE	FALSE	FALSE
FALSE	FALSE	FALSE	FALSE	TRUE	FALSE	FALSE	FALSE
FALSE	FALSE	FALSE	FALSE	FALSE	FALSE	FALSE	TRUE
FALSE	FALSE	TRUE	FALSE	FALSE	FALSE	FALSE	FALSE
FALSE	FALSE	TRUE	FALSE	FALSE	FALSE	FALSE	FALSE
FALSE	FALSE	FALSE	TRUE	FALSE	FALSE	FALSE	FALSE
FALSE	FALSE	FALSE	TRUE	FALSE	FALSE	FALSE	FALSE
FALSE	FALSE	FALSE	FALSE	TRUE	FALSE	FALSE	FALSE
FALSE	FALSE	FALSE	FALSE	TRUE	FALSE	FALSE	FALSE
FALSE	FALSE	FALSE	TRUE	FALSE	FALSE	FALSE	FALSE
FALSE	FALSE	FALSE	FALSE	FALSE	FALSE	FALSE	TRUE
FALSE	FALSE	FALSE	TRUE	FALSE	FALSE	FALSE	FALSE
FALSE	FALSE	FALSE	FALSE	FALSE	FALSE	TRUE	FALSE
FALSE	FALSE	FALSE	FALSE	FALSE	FALSE	TRUE	TRUE
FALSE	TRUE	TRUE	FALSE	FALSE	FALSE	FALSE	FALSE
FALSE	FALSE	TRUE	FALSE	FALSE	FALSE	FALSE	FALSE
FALSE	FALSE	TRUE	FALSE	FALSE	FALSE	FALSE	FALSE
TRUE	FALSE	FALSE	FALSE	FALSE	FALSE	FALSE	FALSE
FALSE	FALSE	FALSE	FALSE	FALSE	FALSE	FALSE	TRUE
TRUE	FALSE	FALSE	FALSE	FALSE	FALSE	FALSE	FALSE
FALSE	FALSE	FALSE	FALSE	FALSE	TRUE	FALSE	FALSE
FALSE	FALSE	TRUE	FALSE	FALSE	FALSE	FALSE	FALSE
FALSE	FALSE	FALSE	FALSE	FALSE	FALSE	TRUE	TRUE
FALSE	TRUE	FALSE	TRUE	FALSE	FALSE	FALSE	FALSE
FALSE	FALSE	FALSE	TRUE	FALSE	FALSE	FALSE	FALSE
TRUE	FALSE	FALSE	FALSE	FALSE	FALSE	FALSE	FALSE
FALSE	FALSE	FALSE	FALSE	TRUE	FALSE	FALSE	FALSE
FALSE	FALSE	FALSE	TRUE	FALSE	FALSE	FALSE	FALSE
FALSE	FALSE	FALSE	FALSE	TRUE	FALSE	FALSE	FALSE
FALSE	FALSE	FALSE	FALSE	FALSE	FALSE	FALSE	TRUE
FALSE	FALSE	FALSE	TRUE	FALSE	FALSE	FALSE	FALSE
FALSE	FALSE	FALSE	FALSE	FALSE	FALSE	TRUE	TRUE
FALSE	FALSE	FALSE	FALSE	TRUE	FALSE	FALSE	FALSE
FALSE	FALSE	TRUE	TRUE	FALSE	FALSE	FALSE	FALSE
FALSE	FALSE	FALSE	TRUE	FALSE	FALSE	FALSE	FALSE
FALSE	FALSE	TRUE	FALSE	FALSE	FALSE	FALSE	FALSE
FALSE	FALSE	FALSE	FALSE	FALSE	TRUE	FALSE	FALSE
FALSE	FALSE	FALSE	FALSE	TRUE	FALSE	FALSE	FALSE
FALSE	FALSE	FALSE	FALSE	FALSE	FALSE	FALSE	TRUE
FALSE	FALSE	FALSE	FALSE	FALSE	FALSE	FALSE	TRUE
FALSE	FALSE	FALSE	FALSE	TRUE	FALSE	FALSE	FALSE
FALSE	FALSE	FALSE	FALSE	FALSE	FALSE	TRUE	FALSE
FALSE	TRUE	FALSE	FALSE	FALSE	FALSE	FALSE	FALSE
FALSE	TRUE	FALSE	FALSE	FALSE	FALSE	FALSE	TRUE
FALSE	FALSE	FALSE	FALSE	TRUE	FALSE	FALSE	FALSE
FALSE	FALSE	FALSE	FALSE	FALSE	FALSE	FALSE	TRUE
FALSE	FALSE	TRUE	FALSE	TRUE	TRUE	TRUE	TRUE
FALSE	FALSE	TRUE	FALSE	FALSE	FALSE	FALSE	FALSE
TRUE	FALSE	FALSE	FALSE	FALSE	FALSE	FALSE	FALSE
FALSE	FALSE	FALSE	FALSE	FALSE	FALSE	FALSE	TRUE
FALSE	FALSE	FALSE	FALSE	TRUE	FALSE	FALSE	FALSE
FALSE	FALSE	FALSE	FALSE	TRUE	FALSE	FALSE	FALSE
FALSE	FALSE	FALSE	FALSE	FALSE	FALSE	FALSE	TRUE
FALSE	FALSE	TRUE	FALSE	FALSE	FALSE	FALSE	FALSE
FALSE	FALSE	FALSE	FALSE	FALSE	FALSE	TRUE	FALSE
FALSE	FALSE	FALSE	FALSE	TRUE	FALSE	FALSE	FALSE
FALSE	TRUE	TRUE	TRUE	FALSE	FALSE	FALSE	FALSE
FALSE	FALSE	FALSE	FALSE	FALSE	TRUE	FALSE	FALSE
FALSE	FALSE	FALSE	FALSE	FALSE	FALSE	FALSE	TRUE
FALSE	FALSE	FALSE	TRUE	FALSE	FALSE	FALSE	FALSE
FALSE	FALSE	FALSE	FALSE	TRUE	FALSE	FALSE	FALSE
FALSE	TRUE	FALSE	FALSE	FALSE	FALSE	FALSE	FALSE
FALSE	FALSE	FALSE	FALSE	TRUE	FALSE	FALSE	FALSE
FALSE	FALSE	FALSE	TRUE	FALSE	FALSE	FALSE	FALSE
FALSE	FALSE	FALSE	FALSE	FALSE	FALSE	FALSE	TRUE
FALSE	FALSE	TRUE	FALSE	FALSE	FALSE	FALSE	FALSE
FALSE	FALSE	FALSE	FALSE	TRUE	FALSE	FALSE	FALSE
FALSE	TRUE	FALSE	FALSE	FALSE	FALSE	FALSE	FALSE
FALSE	FALSE	FALSE	TRUE	FALSE	FALSE	FALSE	FALSE
FALSE	FALSE	FALSE	FALSE	FALSE	FALSE	TRUE	TRUE
FALSE	FALSE	FALSE	FALSE	FALSE	FALSE	FALSE	TRUE
FALSE	TRUE	FALSE	FALSE	FALSE	FALSE	FALSE	FALSE
FALSE	FALSE	FALSE	FALSE	FALSE	FALSE	FALSE	TRUE
TRUE	FALSE	FALSE	FALSE	FALSE	FALSE	FALSE	FALSE
FALSE	TRUE	FALSE	FALSE	FALSE	FALSE	FALSE	FALSE
FALSE	FALSE	FALSE	FALSE	TRUE	FALSE	FALSE	FALSE
TRUE	FALSE	FALSE	FALSE	FALSE	FALSE	FALSE	FALSE
FALSE	FALSE	FALSE	FALSE	FALSE	FALSE	TRUE	TRUE
FALSE	FALSE	TRUE	FALSE	FALSE	FALSE	FALSE	FALSE
FALSE	FALSE	FALSE	FALSE	FALSE	TRUE	FALSE	FALSE
FALSE	FALSE	FALSE	FALSE	TRUE	FALSE	FALSE	FALSE
TRUE	FALSE	FALSE	FALSE	FALSE	FALSE	FALSE	FALSE
FALSE	FALSE	FALSE	FALSE	FALSE	TRUE	TRUE	TRUE
FALSE	FALSE	FALSE	FALSE	TRUE	FALSE	FALSE	FALSE
FALSE	FALSE	FALSE	FALSE	FALSE	FALSE	TRUE	FALSE
FALSE	FALSE	FALSE	FALSE	FALSE	TRUE	FALSE	FALSE
FALSE	FALSE	FALSE	FALSE	FALSE	FALSE	TRUE	TRUE
FALSE	FALSE	FALSE	FALSE	FALSE	FALSE	TRUE	FALSE
FALSE	TRUE	FALSE	FALSE	FALSE	FALSE	FALSE	FALSE
FALSE	FALSE	FALSE	FALSE	FALSE	TRUE	FALSE	FALSE
FALSE	FALSE	TRUE	FALSE	FALSE	FALSE	FALSE	FALSE
FALSE	FALSE	FALSE	FALSE	FALSE	TRUE	FALSE	FALSE
FALSE	FALSE	FALSE	FALSE	FALSE	FALSE	FALSE	TRUE
FALSE	FALSE	FALSE	FALSE	FALSE	FALSE	FALSE	TRUE
FALSE	FALSE	FALSE	FALSE	FALSE	FALSE	TRUE	TRUE
FALSE	FALSE	FALSE	TRUE	FALSE	FALSE	FALSE	FALSE
FALSE	FALSE	TRUE	FALSE	FALSE	FALSE	FALSE	FALSE
FALSE	FALSE	FALSE	FALSE	FALSE	FALSE	TRUE	FALSE
FALSE	TRUE	FALSE	FALSE	FALSE	FALSE	FALSE	FALSE
FALSE	FALSE	FALSE	FALSE	FALSE	FALSE	TRUE	TRUE
FALSE	FALSE	FALSE	FALSE	FALSE	FALSE	TRUE	TRUE
FALSE	TRUE	FALSE	FALSE	FALSE	FALSE	FALSE	FALSE
FALSE	FALSE	FALSE	FALSE	TRUE	TRUE	TRUE	FALSE
FALSE	FALSE	FALSE	FALSE	FALSE	FALSE	FALSE	TRUE
FALSE	FALSE	FALSE	FALSE	FALSE	FALSE	FALSE	TRUE
TRUE	FALSE	FALSE	FALSE	FALSE	FALSE	FALSE	FALSE
FALSE	FALSE	FALSE	TRUE	FALSE	FALSE	FALSE	FALSE
TRUE	FALSE	FALSE	FALSE	FALSE	FALSE	FALSE	FALSE
FALSE	FALSE	FALSE	FALSE	FALSE	FALSE	TRUE	TRUE
FALSE	FALSE	FALSE	FALSE	FALSE	TRUE	FALSE	FALSE
FALSE	FALSE	FALSE	TRUE	FALSE	FALSE	FALSE	FALSE
FALSE	FALSE	TRUE	FALSE	FALSE	FALSE	FALSE	FALSE
FALSE	FALSE	FALSE	FALSE	FALSE	FALSE	FALSE	TRUE
FALSE	FALSE	FALSE	FALSE	FALSE	TRUE	FALSE	FALSE
FALSE	FALSE	FALSE	FALSE	FALSE	FALSE	TRUE	FALSE
FALSE	FALSE	FALSE	FALSE	FALSE	FALSE	FALSE	TRUE
FALSE	FALSE	FALSE	FALSE	FALSE	FALSE	TRUE	TRUE
FALSE	FALSE	FALSE	TRUE	FALSE	FALSE	FALSE	FALSE
FALSE	FALSE	FALSE	FALSE	FALSE	TRUE	FALSE	FALSE
TRUE	FALSE	FALSE	FALSE	FALSE	FALSE	FALSE	FALSE
TRUE	FALSE	FALSE	FALSE	TRUE	FALSE	FALSE	FALSE
FALSE	FALSE	FALSE	FALSE	FALSE	FALSE	TRUE	FALSE
FALSE	FALSE	FALSE	FALSE	FALSE	FALSE	TRUE	FALSE
FALSE	FALSE	FALSE	TRUE	FALSE	FALSE	FALSE	FALSE
FALSE	FALSE	FALSE	TRUE	FALSE	FALSE	FALSE	FALSE
FALSE	FALSE	TRUE	FALSE	FALSE	FALSE	FALSE	FALSE
FALSE	FALSE	FALSE	FALSE	TRUE	FALSE	FALSE	FALSE
FALSE	FALSE	FALSE	FALSE	FALSE	FALSE	TRUE	FALSE
FALSE	FALSE	FALSE	TRUE	FALSE	FALSE	FALSE	FALSE
FALSE	FALSE	FALSE	FALSE	FALSE	FALSE	TRUE	TRUE
FALSE	FALSE	FALSE	FALSE	TRUE	FALSE	FALSE	FALSE
FALSE	FALSE	FALSE	FALSE	FALSE	FALSE	TRUE	FALSE
FALSE	FALSE	TRUE	FALSE	FALSE	FALSE	FALSE	FALSE
FALSE	FALSE	TRUE	FALSE	FALSE	FALSE	FALSE	FALSE
FALSE	FALSE	TRUE	FALSE	FALSE	FALSE	FALSE	FALSE
FALSE	FALSE	TRUE	FALSE	FALSE	FALSE	FALSE	FALSE
FALSE	FALSE	FALSE	FALSE	TRUE	FALSE	FALSE	FALSE
FALSE	FALSE	FALSE	FALSE	TRUE	FALSE	FALSE	FALSE
FALSE	FALSE	FALSE	TRUE	FALSE	FALSE	FALSE	FALSE
FALSE	FALSE	FALSE	FALSE	FALSE	FALSE	TRUE	FALSE
FALSE	TRUE	FALSE	FALSE	FALSE	FALSE	FALSE	FALSE
FALSE	FALSE	FALSE	FALSE	TRUE	FALSE	FALSE	FALSE
FALSE	FALSE	FALSE	FALSE	FALSE	TRUE	FALSE	FALSE
FALSE	FALSE	TRUE	FALSE	FALSE	FALSE	TRUE	TRUE
FALSE	FALSE	FALSE	FALSE	TRUE	FALSE	FALSE	FALSE
FALSE	FALSE	FALSE	FALSE	FALSE	FALSE	FALSE	TRUE
FALSE	TRUE	TRUE	FALSE	FALSE	FALSE	FALSE	FALSE
FALSE	FALSE	FALSE	FALSE	FALSE	TRUE	FALSE	FALSE
FALSE	FALSE	FALSE	FALSE	TRUE	FALSE	FALSE	FALSE
FALSE	TRUE	FALSE	FALSE	FALSE	FALSE	FALSE	FALSE
FALSE	TRUE	FALSE	FALSE	FALSE	FALSE	FALSE	FALSE
FALSE	FALSE	FALSE	TRUE	FALSE	FALSE	FALSE	FALSE
FALSE	FALSE	FALSE	FALSE	FALSE	TRUE	FALSE	FALSE
FALSE	TRUE	FALSE	FALSE	FALSE	FALSE	FALSE	FALSE
FALSE	FALSE	FALSE	FALSE	TRUE	FALSE	FALSE	FALSE
FALSE	FALSE	FALSE	FALSE	FALSE	TRUE	FALSE	FALSE
FALSE	FALSE	TRUE	FALSE	FALSE	FALSE	FALSE	FALSE
FALSE	FALSE	FALSE	FALSE	FALSE	FALSE	FALSE	TRUE
FALSE	FALSE	FALSE	FALSE	FALSE	FALSE	FALSE	TRUE
FALSE	FALSE	FALSE	FALSE	FALSE	FALSE	TRUE	FALSE
FALSE	FALSE	FALSE	TRUE	FALSE	FALSE	FALSE	FALSE
FALSE	TRUE	FALSE	FALSE	FALSE	FALSE	FALSE	FALSE
FALSE	FALSE	FALSE	FALSE	FALSE	FALSE	FALSE	TRUE
FALSE	FALSE	FALSE	FALSE	FALSE	FALSE	TRUE	FALSE
FALSE	FALSE	FALSE	FALSE	FALSE	FALSE	FALSE	TRUE
FALSE	FALSE	FALSE	TRUE	FALSE	FALSE	FALSE	FALSE
FALSE	FALSE	FALSE	FALSE	FALSE	FALSE	TRUE	TRUE
TRUE	FALSE	FALSE	FALSE	FALSE	FALSE	FALSE	FALSE
FALSE	FALSE	FALSE	TRUE	TRUE	TRUE	TRUE	TRUE
TRUE	FALSE	FALSE	FALSE	FALSE	FALSE	FALSE	FALSE
FALSE	FALSE	FALSE	FALSE	TRUE	FALSE	FALSE	FALSE
FALSE	FALSE	FALSE	FALSE	TRUE	FALSE	FALSE	FALSE
FALSE	FALSE	FALSE	FALSE	FALSE	FALSE	FALSE	TRUE
TRUE	FALSE	FALSE	FALSE	FALSE	FALSE	FALSE	FALSE
TRUE	FALSE	FALSE	FALSE	FALSE	FALSE	FALSE	FALSE
FALSE	TRUE	FALSE	FALSE	FALSE	FALSE	FALSE	FALSE
FALSE	FALSE	FALSE	TRUE	FALSE	FALSE	FALSE	FALSE
FALSE	TRUE	FALSE	FALSE	FALSE	FALSE	FALSE	FALSE
FALSE	FALSE	FALSE	FALSE	FALSE	FALSE	FALSE	TRUE
FALSE	TRUE	FALSE	FALSE	FALSE	FALSE	FALSE	FALSE
FALSE	TRUE	FALSE	FALSE	FALSE	FALSE	FALSE	FALSE
FALSE	FALSE	FALSE	TRUE	FALSE	FALSE	FALSE	FALSE
FALSE	FALSE	TRUE	TRUE	FALSE	FALSE	FALSE	FALSE
FALSE	FALSE	FALSE	FALSE	TRUE	FALSE	FALSE	FALSE
FALSE	FALSE	FALSE	TRUE	FALSE	FALSE	FALSE	FALSE
FALSE	FALSE	FALSE	FALSE	FALSE	FALSE	TRUE	TRUE
FALSE	TRUE	FALSE	FALSE	FALSE	FALSE	FALSE	FALSE
FALSE	TRUE	FALSE	FALSE	FALSE	FALSE	FALSE	FALSE
FALSE	FALSE	TRUE	FALSE	FALSE	FALSE	FALSE	FALSE
FALSE	TRUE	FALSE	FALSE	FALSE	FALSE	FALSE	FALSE
FALSE	FALSE	FALSE	FALSE	TRUE	FALSE	FALSE	FALSE
FALSE	FALSE	FALSE	FALSE	FALSE	TRUE	FALSE	FALSE
FALSE	FALSE	TRUE	FALSE	FALSE	FALSE	FALSE	FALSE
FALSE	FALSE	FALSE	FALSE	FALSE	FALSE	FALSE	TRUE
FALSE	FALSE	FALSE	TRUE	FALSE	FALSE	FALSE	FALSE
FALSE	FALSE	FALSE	TRUE	FALSE	FALSE	FALSE	FALSE
FALSE	FALSE	FALSE	FALSE	FALSE	TRUE	FALSE	FALSE
FALSE	TRUE	FALSE	FALSE	FALSE	FALSE	FALSE	FALSE
FALSE	FALSE	FALSE	FALSE	FALSE	FALSE	FALSE	TRUE
FALSE	FALSE	FALSE	TRUE	TRUE	FALSE	FALSE	FALSE
FALSE	FALSE	FALSE	TRUE	FALSE	FALSE	FALSE	FALSE
FALSE	FALSE	FALSE	FALSE	FALSE	FALSE	TRUE	FALSE
TRUE	FALSE	FALSE	FALSE	FALSE	FALSE	FALSE	FALSE
FALSE	FALSE	FALSE	TRUE	FALSE	FALSE	FALSE	FALSE
FALSE	FALSE	TRUE	FALSE	FALSE	FALSE	FALSE	FALSE
FALSE	FALSE	FALSE	FALSE	FALSE	FALSE	FALSE	TRUE
FALSE	FALSE	FALSE	FALSE	TRUE	FALSE	FALSE	FALSE
FALSE	FALSE	FALSE	FALSE	FALSE	TRUE	FALSE	FALSE
TRUE	FALSE	FALSE	FALSE	FALSE	FALSE	FALSE	FALSE
FALSE	FALSE	FALSE	FALSE	FALSE	FALSE	TRUE	TRUE
FALSE	TRUE	FALSE	FALSE	FALSE	FALSE	FALSE	FALSE
FALSE	FALSE	TRUE	FALSE	FALSE	FALSE	FALSE	FALSE
FALSE	FALSE	FALSE	FALSE	TRUE	FALSE	FALSE	FALSE
FALSE	FALSE	FALSE	FALSE	FALSE	FALSE	FALSE	TRUE
TRUE	TRUE	FALSE	FALSE	FALSE	FALSE	FALSE	FALSE
FALSE	FALSE	FALSE	TRUE	FALSE	FALSE	FALSE	FALSE
FALSE	FALSE	TRUE	FALSE	FALSE	FALSE	FALSE	FALSE
FALSE	TRUE	FALSE	FALSE	FALSE	FALSE	FALSE	FALSE
FALSE	FALSE	FALSE	FALSE	FALSE	TRUE	FALSE	FALSE
FALSE	FALSE	FALSE	FALSE	FALSE	FALSE	FALSE	TRUE
FALSE	TRUE	FALSE	FALSE	FALSE	FALSE	FALSE	FALSE
TRUE	FALSE	FALSE	FALSE	FALSE	FALSE	FALSE	FALSE
FALSE	FALSE	FALSE	TRUE	FALSE	FALSE	FALSE	FALSE
FALSE	FALSE	FALSE	FALSE	FALSE	FALSE	TRUE	FALSE
FALSE	FALSE	FALSE	FALSE	FALSE	FALSE	TRUE	TRUE
FALSE	FALSE	TRUE	FALSE	FALSE	FALSE	FALSE	FALSE
TRUE	FALSE	FALSE	FALSE	FALSE	FALSE	FALSE	FALSE
FALSE	TRUE	FALSE	FALSE	FALSE	FALSE	FALSE	FALSE
FALSE	TRUE	FALSE	FALSE	FALSE	FALSE	FALSE	FALSE
FALSE	FALSE	FALSE	FALSE	FALSE	TRUE	TRUE	TRUE
FALSE	FALSE	FALSE	TRUE	FALSE	FALSE	FALSE	FALSE
FALSE	FALSE	TRUE	FALSE	FALSE	FALSE	FALSE	FALSE
FALSE	FALSE	FALSE	TRUE	FALSE	FALSE	FALSE	FALSE
FALSE	FALSE	FALSE	FALSE	FALSE	FALSE	FALSE	TRUE
FALSE	FALSE	FALSE	FALSE	FALSE	FALSE	FALSE	TRUE
FALSE	FALSE	FALSE	TRUE	FALSE	FALSE	FALSE	FALSE
FALSE	FALSE	FALSE	FALSE	FALSE	TRUE	FALSE	FALSE
FALSE	FALSE	FALSE	TRUE	FALSE	FALSE	FALSE	FALSE
FALSE	TRUE	FALSE	FALSE	FALSE	FALSE	FALSE	FALSE
TRUE	FALSE	FALSE	FALSE	FALSE	FALSE	FALSE	FALSE
FALSE	FALSE	FALSE	FALSE	FALSE	FALSE	TRUE	FALSE
FALSE	TRUE	FALSE	FALSE	FALSE	FALSE	FALSE	FALSE
FALSE	TRUE	FALSE	FALSE	FALSE	FALSE	FALSE	FALSE
FALSE	FALSE	FALSE	FALSE	FALSE	FALSE	FALSE	TRUE
FALSE	FALSE	FALSE	FALSE	FALSE	FALSE	FALSE	TRUE
FALSE	FALSE	TRUE	FALSE	FALSE	FALSE	FALSE	FALSE
FALSE	FALSE	FALSE	FALSE	FALSE	FALSE	FALSE	TRUE
TRUE	FALSE	FALSE	FALSE	FALSE	FALSE	FALSE	FALSE
FALSE	FALSE	FALSE	FALSE	TRUE	FALSE	FALSE	FALSE
FALSE	FALSE	FALSE	TRUE	FALSE	FALSE	FALSE	FALSE
FALSE	FALSE	TRUE	FALSE	FALSE	FALSE	FALSE	FALSE
FALSE	TRUE	FALSE	FALSE	FALSE	FALSE	FALSE	FALSE
FALSE	FALSE	FALSE	FALSE	TRUE	FALSE	FALSE	FALSE
FALSE	FALSE	FALSE	FALSE	FALSE	FALSE	TRUE	FALSE
FALSE	TRUE	FALSE	FALSE	FALSE	FALSE	FALSE	FALSE
FALSE	FALSE	FALSE	TRUE	FALSE	FALSE	FALSE	FALSE
FALSE	FALSE	FALSE	FALSE	FALSE	FALSE	FALSE	TRUE
FALSE	FALSE	TRUE	FALSE	FALSE	FALSE	FALSE	FALSE
FALSE	FALSE	FALSE	FALSE	FALSE	TRUE	TRUE	TRUE
TRUE	FALSE	FALSE	FALSE	FALSE	FALSE	FALSE	FALSE
FALSE	FALSE	FALSE	FALSE	FALSE	FALSE	FALSE	TRUE
FALSE	FALSE	FALSE	FALSE	FALSE	FALSE	FALSE	TRUE
FALSE	FALSE	TRUE	FALSE	FALSE	FALSE	FALSE	FALSE
FALSE	FALSE	TRUE	FALSE	FALSE	FALSE	FALSE	FALSE
FALSE	FALSE	FALSE	FALSE	FALSE	TRUE	FALSE	FALSE
FALSE	FALSE	FALSE	TRUE	FALSE	FALSE	FALSE	FALSE
FALSE	FALSE	TRUE	FALSE	FALSE	FALSE	FALSE	FALSE
FALSE	FALSE	FALSE	TRUE	FALSE	FALSE	FALSE	FALSE
TRUE	TRUE	FALSE	FALSE	FALSE	FALSE	FALSE	FALSE
FALSE	FALSE	FALSE	TRUE	FALSE	FALSE	FALSE	FALSE
FALSE	FALSE	FALSE	FALSE	TRUE	FALSE	FALSE	FALSE
FALSE	FALSE	FALSE	FALSE	TRUE	FALSE	FALSE	FALSE
FALSE	TRUE	FALSE	FALSE	FALSE	FALSE	FALSE	FALSE
FALSE	FALSE	TRUE	FALSE	FALSE	FALSE	FALSE	FALSE
FALSE	FALSE	FALSE	FALSE	TRUE	FALSE	FALSE	FALSE
TRUE	FALSE	FALSE	FALSE	FALSE	FALSE	FALSE	FALSE
FALSE	FALSE	FALSE	FALSE	FALSE	TRUE	TRUE	TRUE
FALSE	FALSE	TRUE	FALSE	FALSE	FALSE	FALSE	FALSE
FALSE	FALSE	TRUE	FALSE	FALSE	FALSE	FALSE	FALSE
FALSE	FALSE	FALSE	FALSE	FALSE	FALSE	TRUE	FALSE
FALSE	FALSE	FALSE	FALSE	FALSE	FALSE	TRUE	FALSE
FALSE	FALSE	FALSE	FALSE	FALSE	TRUE	TRUE	TRUE
FALSE	FALSE	TRUE	FALSE	FALSE	FALSE	FALSE	FALSE
FALSE	TRUE	FALSE	FALSE	FALSE	FALSE	FALSE	FALSE
FALSE	FALSE	FALSE	TRUE	FALSE	FALSE	FALSE	FALSE
FALSE	FALSE	FALSE	FALSE	FALSE	TRUE	TRUE	FALSE
FALSE	FALSE	TRUE	FALSE	FALSE	FALSE	FALSE	FALSE
FALSE	FALSE	FALSE	FALSE	TRUE	FALSE	FALSE	FALSE
FALSE	FALSE	TRUE	FALSE	FALSE	FALSE	FALSE	FALSE
FALSE	FALSE	FALSE	FALSE	FALSE	FALSE	TRUE	FALSE
FALSE	FALSE	FALSE	FALSE	FALSE	TRUE	TRUE	TRUE
TRUE	FALSE	FALSE	FALSE	FALSE	FALSE	FALSE	FALSE
FALSE	FALSE	FALSE	FALSE	TRUE	FALSE	FALSE	FALSE
FALSE	FALSE	FALSE	FALSE	TRUE	FALSE	FALSE	FALSE
FALSE	FALSE	TRUE	TRUE	FALSE	FALSE	FALSE	FALSE
FALSE	FALSE	FALSE	FALSE	FALSE	TRUE	FALSE	FALSE
FALSE	FALSE	FALSE	FALSE	FALSE	TRUE	FALSE	FALSE
FALSE	FALSE	FALSE	FALSE	FALSE	FALSE	FALSE	TRUE
FALSE	FALSE	FALSE	FALSE	FALSE	FALSE	TRUE	FALSE
FALSE	FALSE	FALSE	FALSE	FALSE	TRUE	TRUE	TRUE
FALSE	FALSE	FALSE	FALSE	FALSE	FALSE	TRUE	FALSE
FALSE	FALSE	TRUE	FALSE	FALSE	FALSE	FALSE	FALSE
FALSE	FALSE	FALSE	TRUE	FALSE	FALSE	FALSE	FALSE
FALSE	TRUE	FALSE	FALSE	FALSE	FALSE	FALSE	FALSE
TRUE	FALSE	FALSE	FALSE	FALSE	FALSE	FALSE	FALSE
FALSE	FALSE	FALSE	FALSE	FALSE	FALSE	TRUE	FALSE
FALSE	FALSE	FALSE	TRUE	FALSE	FALSE	FALSE	FALSE
FALSE	TRUE	TRUE	FALSE	FALSE	FALSE	FALSE	FALSE
FALSE	FALSE	FALSE	TRUE	FALSE	FALSE	FALSE	FALSE
FALSE	FALSE	FALSE	FALSE	FALSE	FALSE	TRUE	TRUE
FALSE	FALSE	FALSE	FALSE	FALSE	FALSE	TRUE	FALSE
FALSE	TRUE	FALSE	FALSE	FALSE	FALSE	FALSE	FALSE
FALSE	FALSE	FALSE	FALSE	TRUE	FALSE	FALSE	FALSE
FALSE	FALSE	FALSE	FALSE	FALSE	FALSE	FALSE	TRUE
FALSE	FALSE	FALSE	FALSE	FALSE	FALSE	FALSE	TRUE
FALSE	FALSE	FALSE	FALSE	FALSE	FALSE	TRUE	TRUE
FALSE	FALSE	FALSE	FALSE	FALSE	TRUE	FALSE	FALSE
FALSE	FALSE	FALSE	FALSE	TRUE	FALSE	FALSE	FALSE
FALSE	FALSE	FALSE	FALSE	FALSE	FALSE	FALSE	TRUE
FALSE	FALSE	TRUE	FALSE	FALSE	FALSE	FALSE	FALSE
FALSE	FALSE	FALSE	FALSE	FALSE	TRUE	FALSE	FALSE
FALSE	TRUE	FALSE	TRUE	TRUE	FALSE	FALSE	FALSE
FALSE	FALSE	FALSE	FALSE	FALSE	FALSE	FALSE	TRUE
FALSE	FALSE	FALSE	TRUE	FALSE	FALSE	FALSE	FALSE
TRUE	FALSE	FALSE	FALSE	FALSE	FALSE	FALSE	FALSE
FALSE	FALSE	FALSE	FALSE	FALSE	FALSE	TRUE	TRUE
FALSE	FALSE	TRUE	FALSE	FALSE	FALSE	FALSE	FALSE
FALSE	FALSE	FALSE	TRUE	FALSE	FALSE	FALSE	FALSE
FALSE	FALSE	FALSE	FALSE	FALSE	FALSE	FALSE	TRUE
FALSE	TRUE	FALSE	FALSE	FALSE	FALSE	FALSE	FALSE
FALSE	FALSE	TRUE	FALSE	FALSE	FALSE	FALSE	FALSE
FALSE	TRUE	FALSE	FALSE	FALSE	FALSE	FALSE	FALSE
FALSE	FALSE	FALSE	FALSE	FALSE	FALSE	TRUE	FALSE
FALSE	TRUE	FALSE	FALSE	FALSE	FALSE	FALSE	FALSE
FALSE	FALSE	FALSE	FALSE	FALSE	FALSE	FALSE	TRUE
FALSE	FALSE	FALSE	FALSE	FALSE	FALSE	FALSE	TRUE
FALSE	FALSE	TRUE	FALSE	FALSE	FALSE	FALSE	FALSE
FALSE	FALSE	FALSE	FALSE	FALSE	TRUE	FALSE	FALSE
FALSE	FALSE	FALSE	FALSE	FALSE	FALSE	TRUE	FALSE
FALSE	FALSE	FALSE	FALSE	FALSE	FALSE	FALSE	TRUE
FALSE	FALSE	FALSE	FALSE	FALSE	TRUE	FALSE	FALSE
TRUE	FALSE	FALSE	FALSE	FALSE	FALSE	FALSE	FALSE
FALSE	FALSE	FALSE	FALSE	FALSE	TRUE	FALSE	FALSE
FALSE	FALSE	TRUE	FALSE	FALSE	FALSE	FALSE	FALSE
FALSE	TRUE	TRUE	FALSE	FALSE	FALSE	FALSE	FALSE
FALSE	FALSE	FALSE	FALSE	TRUE	FALSE	FALSE	FALSE
FALSE	FALSE	FALSE	FALSE	FALSE	FALSE	FALSE	TRUE
FALSE	FALSE	FALSE	TRUE	FALSE	FALSE	FALSE	FALSE
FALSE	FALSE	FALSE	FALSE	FALSE	FALSE	FALSE	TRUE
FALSE	FALSE	FALSE	FALSE	TRUE	FALSE	FALSE	FALSE
FALSE	FALSE	FALSE	FALSE	FALSE	FALSE	FALSE	TRUE
FALSE	FALSE	TRUE	FALSE	FALSE	FALSE	FALSE	FALSE
FALSE	FALSE	TRUE	FALSE	FALSE	FALSE	FALSE	FALSE
FALSE	FALSE	TRUE	FALSE	FALSE	FALSE	FALSE	FALSE
FALSE	TRUE	FALSE	FALSE	FALSE	FALSE	FALSE	FALSE
FALSE	FALSE	FALSE	FALSE	FALSE	FALSE	TRUE	FALSE
FALSE	FALSE	FALSE	FALSE	FALSE	FALSE	FALSE	TRUE
FALSE	FALSE	FALSE	FALSE	FALSE	FALSE	FALSE	TRUE
FALSE	FALSE	TRUE	FALSE	FALSE	FALSE	FALSE	FALSE
FALSE	FALSE	FALSE	FALSE	FALSE	FALSE	FALSE	TRUE
FALSE	FALSE	FALSE	FALSE	FALSE	FALSE	TRUE	FALSE
FALSE	FALSE	FALSE	FALSE	FALSE	TRUE	FALSE	FALSE
FALSE	FALSE	TRUE	FALSE	FALSE	FALSE	FALSE	FALSE
FALSE	FALSE	FALSE	FALSE	FALSE	TRUE	FALSE	FALSE
FALSE	FALSE	FALSE	FALSE	FALSE	FALSE	FALSE	TRUE
FALSE	TRUE	FALSE	FALSE	FALSE	FALSE	FALSE	FALSE
FALSE	FALSE	FALSE	FALSE	FALSE	FALSE	TRUE	FALSE
FALSE	FALSE	FALSE	FALSE	FALSE	FALSE	TRUE	FALSE
FALSE	FALSE	FALSE	TRUE	FALSE	FALSE	FALSE	FALSE
FALSE	FALSE	FALSE	FALSE	FALSE	TRUE	FALSE	FALSE
TRUE	FALSE	FALSE	FALSE	FALSE	FALSE	FALSE	FALSE
FALSE	FALSE	TRUE	FALSE	FALSE	FALSE	FALSE	FALSE
FALSE	TRUE	FALSE	FALSE	FALSE	FALSE	FALSE	FALSE
FALSE	FALSE	FALSE	FALSE	TRUE	FALSE	FALSE	FALSE
FALSE	FALSE	FALSE	FALSE	FALSE	TRUE	TRUE	TRUE
FALSE	FALSE	TRUE	FALSE	FALSE	FALSE	FALSE	FALSE
FALSE	FALSE	FALSE	FALSE	FALSE	FALSE	FALSE	TRUE
FALSE	FALSE	FALSE	FALSE	FALSE	FALSE	FALSE	TRUE
FALSE	FALSE	TRUE	FALSE	FALSE	FALSE	FALSE	FALSE
FALSE	FALSE	FALSE	FALSE	TRUE	FALSE	FALSE	FALSE
FALSE	FALSE	TRUE	FALSE	FALSE	FALSE	FALSE	FALSE
FALSE	FALSE	FALSE	FALSE	FALSE	FALSE	FALSE	TRUE
FALSE	FALSE	FALSE	FALSE	TRUE	FALSE	FALSE	FALSE
FALSE	FALSE	FALSE	TRUE	FALSE	FALSE	FALSE	FALSE
FALSE	FALSE	FALSE	FALSE	TRUE	FALSE	FALSE	FALSE
FALSE	FALSE	FALSE	FALSE	FALSE	TRUE	FALSE	FALSE
FALSE	FALSE	FALSE	FALSE	FALSE	TRUE	FALSE	FALSE
FALSE	FALSE	FALSE	FALSE	FALSE	FALSE	FALSE	TRUE
FALSE	FALSE	FALSE	FALSE	FALSE	TRUE	TRUE	TRUE
FALSE	FALSE	TRUE	FALSE	FALSE	FALSE	FALSE	FALSE
TRUE	FALSE	FALSE	FALSE	FALSE	FALSE	FALSE	FALSE
FALSE	FALSE	TRUE	FALSE	FALSE	FALSE	FALSE	FALSE
FALSE	FALSE	FALSE	FALSE	FALSE	TRUE	FALSE	FALSE
TRUE	FALSE	FALSE	FALSE	FALSE	FALSE	FALSE	FALSE
FALSE	FALSE	FALSE	FALSE	TRUE	FALSE	FALSE	FALSE
TRUE	FALSE	FALSE	FALSE	FALSE	FALSE	FALSE	FALSE
FALSE	FALSE	FALSE	FALSE	FALSE	FALSE	TRUE	FALSE
FALSE	FALSE	FALSE	FALSE	FALSE	FALSE	FALSE	TRUE
FALSE	FALSE	FALSE	FALSE	FALSE	FALSE	FALSE	TRUE
FALSE	FALSE	TRUE	FALSE	TRUE	TRUE	FALSE	FALSE
FALSE	FALSE	FALSE	FALSE	FALSE	FALSE	FALSE	TRUE
FALSE	TRUE	FALSE	FALSE	FALSE	FALSE	FALSE	FALSE
FALSE	FALSE	TRUE	FALSE	FALSE	FALSE	FALSE	FALSE
FALSE	FALSE	FALSE	FALSE	FALSE	FALSE	FALSE	TRUE
FALSE	TRUE	FALSE	FALSE	FALSE	FALSE	FALSE	FALSE
FALSE	FALSE	FALSE	FALSE	FALSE	TRUE	FALSE	FALSE
FALSE	FALSE	FALSE	TRUE	FALSE	FALSE	FALSE	FALSE
TRUE	FALSE	FALSE	FALSE	FALSE	FALSE	FALSE	FALSE
FALSE	FALSE	FALSE	FALSE	TRUE	FALSE	FALSE	FALSE
TRUE	FALSE	FALSE	FALSE	FALSE	FALSE	FALSE	FALSE
FALSE	FALSE	FALSE	FALSE	FALSE	FALSE	TRUE	FALSE
FALSE	FALSE	FALSE	TRUE	FALSE	FALSE	FALSE	FALSE
FALSE	FALSE	FALSE	FALSE	FALSE	FALSE	FALSE	TRUE
FALSE	FALSE	FALSE	FALSE	TRUE	FALSE	FALSE	FALSE
FALSE	TRUE	FALSE	FALSE	FALSE	FALSE	FALSE	FALSE
TRUE	FALSE	FALSE	FALSE	FALSE	FALSE	FALSE	FALSE
FALSE	FALSE	FALSE	TRUE	TRUE	TRUE	TRUE	TRUE
FALSE	FALSE	FALSE	FALSE	FALSE	FALSE	TRUE	FALSE
FALSE	FALSE	FALSE	FALSE	FALSE	FALSE	FALSE	TRUE
FALSE	FALSE	TRUE	FALSE	FALSE	FALSE	FALSE	FALSE
FALSE	TRUE	FALSE	FALSE	FALSE	FALSE	FALSE	FALSE
FALSE	FALSE	FALSE	FALSE	FALSE	FALSE	TRUE	FALSE
FALSE	FALSE	FALSE	TRUE	FALSE	FALSE	FALSE	FALSE
TRUE	FALSE	FALSE	FALSE	FALSE	FALSE	FALSE	FALSE
FALSE	FALSE	FALSE	FALSE	FALSE	FALSE	TRUE	FALSE
FALSE	FALSE	FALSE	FALSE	FALSE	FALSE	FALSE	TRUE
FALSE	FALSE	FALSE	FALSE	TRUE	FALSE	FALSE	FALSE
TRUE	FALSE	FALSE	FALSE	FALSE	FALSE	FALSE	FALSE
FALSE	FALSE	FALSE	FALSE	FALSE	FALSE	FALSE	TRUE
FALSE	FALSE	TRUE	FALSE	FALSE	FALSE	FALSE	FALSE
FALSE	FALSE	FALSE	FALSE	TRUE	FALSE	FALSE	FALSE
FALSE	FALSE	TRUE	FALSE	FALSE	FALSE	FALSE	FALSE
FALSE	FALSE	FALSE	FALSE	FALSE	FALSE	TRUE	TRUE
FALSE	TRUE	FALSE	FALSE	FALSE	FALSE	FALSE	FALSE
FALSE	FALSE	FALSE	FALSE	FALSE	FALSE	TRUE	FALSE
FALSE	FALSE	FALSE	FALSE	FALSE	TRUE	FALSE	FALSE
FALSE	FALSE	FALSE	TRUE	FALSE	FALSE	FALSE	FALSE
FALSE	FALSE	FALSE	FALSE	FALSE	TRUE	FALSE	FALSE
FALSE	FALSE	TRUE	FALSE	FALSE	FALSE	FALSE	FALSE
FALSE	TRUE	FALSE	FALSE	FALSE	FALSE	FALSE	FALSE
FALSE	FALSE	FALSE	FALSE	FALSE	FALSE	TRUE	FALSE
FALSE	TRUE	FALSE	FALSE	FALSE	FALSE	FALSE	FALSE
FALSE	FALSE	FALSE	FALSE	FALSE	TRUE	FALSE	FALSE
FALSE	FALSE	TRUE	FALSE	FALSE	FALSE	FALSE	FALSE
TRUE	FALSE	FALSE	FALSE	FALSE	FALSE	FALSE	FALSE
FALSE	FALSE	FALSE	FALSE	FALSE	FALSE	FALSE	TRUE
FALSE	FALSE	TRUE	FALSE	FALSE	FALSE	FALSE	FALSE
FALSE	FALSE	FALSE	FALSE	FALSE	FALSE	FALSE	TRUE
FALSE	FALSE	FALSE	TRUE	FALSE	FALSE	FALSE	FALSE
FALSE	TRUE	FALSE	FALSE	FALSE	FALSE	FALSE	FALSE
FALSE	FALSE	TRUE	FALSE	FALSE	FALSE	FALSE	FALSE
FALSE	FALSE	FALSE	FALSE	FALSE	TRUE	TRUE	TRUE
TRUE	TRUE	FALSE	FALSE	FALSE	FALSE	FALSE	FALSE
FALSE	TRUE	FALSE	FALSE	FALSE	FALSE	FALSE	FALSE
FALSE	FALSE	FALSE	FALSE	FALSE	TRUE	FALSE	FALSE
FALSE	FALSE	TRUE	FALSE	FALSE	FALSE	FALSE	FALSE
TRUE	FALSE	FALSE	FALSE	FALSE	FALSE	FALSE	FALSE
FALSE	FALSE	FALSE	FALSE	FALSE	FALSE	TRUE	FALSE
FALSE	FALSE	FALSE	FALSE	TRUE	FALSE	FALSE	FALSE
TRUE	TRUE	FALSE	FALSE	FALSE	FALSE	FALSE	FALSE
FALSE	TRUE	FALSE	FALSE	FALSE	FALSE	FALSE	FALSE
FALSE	TRUE	FALSE	FALSE	FALSE	FALSE	FALSE	TRUE
FALSE	FALSE	FALSE	TRUE	FALSE	FALSE	FALSE	FALSE
FALSE	FALSE	FALSE	FALSE	FALSE	TRUE	FALSE	FALSE
TRUE	FALSE	FALSE	FALSE	FALSE	FALSE	FALSE	FALSE
FALSE	FALSE	FALSE	FALSE	TRUE	FALSE	FALSE	FALSE
FALSE	FALSE	FALSE	FALSE	TRUE	FALSE	FALSE	FALSE
FALSE	TRUE	FALSE	FALSE	FALSE	FALSE	FALSE	FALSE
FALSE	FALSE	FALSE	FALSE	FALSE	TRUE	TRUE	TRUE
FALSE	FALSE	FALSE	TRUE	FALSE	FALSE	FALSE	FALSE
FALSE	FALSE	FALSE	FALSE	FALSE	FALSE	FALSE	TRUE
FALSE	FALSE	FALSE	FALSE	FALSE	FALSE	FALSE	TRUE
TRUE	FALSE	FALSE	FALSE	FALSE	FALSE	FALSE	FALSE
FALSE	FALSE	FALSE	TRUE	FALSE	FALSE	FALSE	FALSE
FALSE	FALSE	FALSE	TRUE	FALSE	FALSE	FALSE	FALSE
FALSE	FALSE	FALSE	FALSE	TRUE	FALSE	FALSE	FALSE
FALSE	FALSE	FALSE	TRUE	FALSE	FALSE	FALSE	FALSE
FALSE	FALSE	FALSE	TRUE	FALSE	FALSE	FALSE	FALSE
FALSE	FALSE	FALSE	FALSE	FALSE	FALSE	TRUE	FALSE
FALSE	FALSE	FALSE	TRUE	FALSE	FALSE	FALSE	FALSE
FALSE	FALSE	FALSE	FALSE	TRUE	FALSE	FALSE	FALSE
FALSE	TRUE	FALSE	FALSE	FALSE	FALSE	FALSE	FALSE
FALSE	FALSE	FALSE	FALSE	FALSE	FALSE	TRUE	FALSE
FALSE	FALSE	FALSE	FALSE	FALSE	FALSE	FALSE	TRUE
FALSE	FALSE	TRUE	FALSE	FALSE	FALSE	FALSE	FALSE
FALSE	TRUE	FALSE	FALSE	FALSE	FALSE	FALSE	FALSE
FALSE	FALSE	TRUE	FALSE	FALSE	FALSE	FALSE	FALSE
FALSE	TRUE	FALSE	FALSE	FALSE	FALSE	FALSE	FALSE
FALSE	FALSE	TRUE	FALSE	FALSE	FALSE	FALSE	FALSE
FALSE	FALSE	FALSE	FALSE	FALSE	FALSE	FALSE	TRUE
FALSE	TRUE	FALSE	FALSE	FALSE	FALSE	FALSE	FALSE
FALSE	FALSE	FALSE	TRUE	TRUE	FALSE	FALSE	FALSE
FALSE	FALSE	FALSE	FALSE	FALSE	FALSE	TRUE	FALSE
FALSE	FALSE	FALSE	FALSE	FALSE	FALSE	TRUE	FALSE
TRUE	FALSE	FALSE	FALSE	FALSE	FALSE	FALSE	FALSE
FALSE	FALSE	FALSE	FALSE	FALSE	FALSE	FALSE	TRUE
FALSE	FALSE	TRUE	FALSE	FALSE	FALSE	FALSE	FALSE
FALSE	FALSE	FALSE	FALSE	FALSE	FALSE	TRUE	FALSE
FALSE	TRUE	FALSE	FALSE	FALSE	FALSE	FALSE	FALSE
FALSE	FALSE	FALSE	FALSE	FALSE	FALSE	FALSE	TRUE
FALSE	FALSE	FALSE	FALSE	TRUE	FALSE	FALSE	FALSE
FALSE	FALSE	FALSE	FALSE	FALSE	FALSE	TRUE	FALSE
FALSE	FALSE	FALSE	FALSE	FALSE	FALSE	TRUE	FALSE
FALSE	FALSE	TRUE	FALSE	FALSE	FALSE	FALSE	FALSE
TRUE	FALSE	FALSE	FALSE	FALSE	FALSE	FALSE	FALSE
FALSE	TRUE	FALSE	FALSE	FALSE	FALSE	FALSE	FALSE
FALSE	FALSE	FALSE	FALSE	TRUE	FALSE	FALSE	FALSE
FALSE	FALSE	TRUE	FALSE	FALSE	FALSE	FALSE	FALSE
FALSE	FALSE	FALSE	FALSE	FALSE	FALSE	TRUE	FALSE
FALSE	FALSE	FALSE	FALSE	TRUE	TRUE	TRUE	TRUE
FALSE	FALSE	FALSE	TRUE	FALSE	FALSE	FALSE	FALSE
FALSE	FALSE	FALSE	FALSE	FALSE	FALSE	TRUE	FALSE
FALSE	FALSE	TRUE	FALSE	FALSE	FALSE	FALSE	FALSE
FALSE	FALSE	TRUE	FALSE	TRUE	TRUE	TRUE	TRUE
FALSE	FALSE	FALSE	FALSE	FALSE	TRUE	FALSE	FALSE
FALSE	TRUE	FALSE	FALSE	FALSE	FALSE	FALSE	FALSE
FALSE	FALSE	FALSE	FALSE	FALSE	FALSE	FALSE	TRUE
FALSE	FALSE	FALSE	FALSE	FALSE	TRUE	TRUE	TRUE
FALSE	FALSE	FALSE	FALSE	FALSE	FALSE	FALSE	TRUE
FALSE	FALSE	TRUE	FALSE	FALSE	FALSE	FALSE	FALSE
FALSE	FALSE	FALSE	FALSE	FALSE	FALSE	FALSE	TRUE
FALSE	FALSE	TRUE	FALSE	FALSE	FALSE	FALSE	FALSE
FALSE	FALSE	FALSE	FALSE	TRUE	FALSE	FALSE	FALSE
FALSE	FALSE	FALSE	FALSE	TRUE	FALSE	FALSE	FALSE
TRUE	FALSE	FALSE	FALSE	FALSE	FALSE	FALSE	FALSE
FALSE	FALSE	TRUE	FALSE	FALSE	FALSE	FALSE	FALSE
TRUE	FALSE	FALSE	FALSE	FALSE	FALSE	FALSE	FALSE
FALSE	FALSE	TRUE	FALSE	FALSE	FALSE	FALSE	FALSE
FALSE	FALSE	FALSE	FALSE	FALSE	TRUE	FALSE	FALSE
FALSE	FALSE	FALSE	FALSE	FALSE	TRUE	FALSE	FALSE
FALSE	FALSE	FALSE	FALSE	TRUE	FALSE	FALSE	FALSE
FALSE	FALSE	FALSE	FALSE	FALSE	FALSE	FALSE	TRUE
FALSE	TRUE	FALSE	FALSE	FALSE	FALSE	FALSE	FALSE
FALSE	FALSE	FALSE	FALSE	FALSE	FALSE	FALSE	TRUE
FALSE	FALSE	FALSE	FALSE	FALSE	FALSE	FALSE	TRUE
FALSE	FALSE	FALSE	TRUE	FALSE	FALSE	FALSE	FALSE
FALSE	FALSE	FALSE	TRUE	FALSE	FALSE	FALSE	FALSE
FALSE	FALSE	FALSE	FALSE	FALSE	FALSE	TRUE	TRUE
FALSE	FALSE	FALSE	TRUE	FALSE	FALSE	FALSE	FALSE
FALSE	FALSE	FALSE	TRUE	FALSE	FALSE	FALSE	FALSE
FALSE	FALSE	FALSE	FALSE	FALSE	FALSE	FALSE	TRUE
FALSE	FALSE	FALSE	FALSE	TRUE	FALSE	FALSE	FALSE
FALSE	TRUE	FALSE	FALSE	FALSE	FALSE	FALSE	FALSE
FALSE	FALSE	TRUE	FALSE	FALSE	FALSE	FALSE	FALSE
FALSE	TRUE	FALSE	FALSE	FALSE	FALSE	FALSE	FALSE
TRUE	FALSE	FALSE	FALSE	FALSE	FALSE	FALSE	FALSE
FALSE	FALSE	FALSE	FALSE	FALSE	FALSE	FALSE	TRUE
FALSE	FALSE	FALSE	TRUE	FALSE	FALSE	FALSE	FALSE
TRUE	FALSE	FALSE	FALSE	FALSE	FALSE	FALSE	FALSE
FALSE	FALSE	FALSE	FALSE	FALSE	FALSE	FALSE	TRUE
TRUE	FALSE	FALSE	FALSE	FALSE	FALSE	FALSE	FALSE
TRUE	FALSE	FALSE	FALSE	FALSE	FALSE	FALSE	FALSE
FALSE	FALSE	FALSE	TRUE	FALSE	FALSE	FALSE	FALSE
FALSE	FALSE	FALSE	FALSE	FALSE	FALSE	FALSE	TRUE
FALSE	FALSE	FALSE	FALSE	FALSE	TRUE	FALSE	FALSE
FALSE	FALSE	FALSE	FALSE	TRUE	FALSE	FALSE	FALSE
FALSE	FALSE	FALSE	FALSE	FALSE	FALSE	TRUE	FALSE
FALSE	FALSE	FALSE	FALSE	TRUE	FALSE	FALSE	FALSE
FALSE	FALSE	FALSE	FALSE	TRUE	FALSE	FALSE	FALSE
FALSE	FALSE	FALSE	FALSE	TRUE	TRUE	TRUE	FALSE
FALSE	FALSE	FALSE	FALSE	FALSE	TRUE	FALSE	FALSE
TRUE	FALSE	FALSE	FALSE	FALSE	FALSE	FALSE	FALSE
FALSE	FALSE	FALSE	FALSE	FALSE	TRUE	FALSE	FALSE
FALSE	FALSE	FALSE	FALSE	FALSE	TRUE	FALSE	FALSE
FALSE	FALSE	FALSE	FALSE	FALSE	FALSE	TRUE	TRUE
FALSE	FALSE	FALSE	FALSE	FALSE	FALSE	TRUE	TRUE
FALSE	FALSE	FALSE	FALSE	FALSE	FALSE	FALSE	TRUE
FALSE	TRUE	FALSE	FALSE	FALSE	FALSE	TRUE	TRUE
FALSE	FALSE	FALSE	FALSE	FALSE	FALSE	TRUE	FALSE
FALSE	TRUE	FALSE	FALSE	FALSE	FALSE	FALSE	FALSE
FALSE	FALSE	FALSE	TRUE	FALSE	FALSE	FALSE	FALSE
FALSE	FALSE	FALSE	FALSE	TRUE	TRUE	FALSE	FALSE
FALSE	TRUE	FALSE	FALSE	FALSE	FALSE	FALSE	FALSE
TRUE	FALSE	FALSE	FALSE	FALSE	FALSE	FALSE	FALSE
TRUE	FALSE	FALSE	FALSE	FALSE	FALSE	FALSE	FALSE
FALSE	TRUE	FALSE	FALSE	FALSE	FALSE	FALSE	FALSE
FALSE	FALSE	FALSE	FALSE	TRUE	FALSE	FALSE	FALSE
FALSE	FALSE	FALSE	FALSE	FALSE	FALSE	TRUE	FALSE
FALSE	FALSE	FALSE	FALSE	FALSE	FALSE	FALSE	TRUE
FALSE	FALSE	FALSE	TRUE	TRUE	TRUE	TRUE	TRUE
FALSE	FALSE	FALSE	FALSE	FALSE	FALSE	TRUE	FALSE
FALSE	TRUE	FALSE	FALSE	FALSE	FALSE	FALSE	FALSE
FALSE	FALSE	TRUE	FALSE	FALSE	FALSE	FALSE	FALSE
FALSE	FALSE	FALSE	TRUE	TRUE	FALSE	FALSE	FALSE
FALSE	TRUE	FALSE	FALSE	FALSE	FALSE	FALSE	FALSE
FALSE	TRUE	FALSE	FALSE	FALSE	FALSE	FALSE	FALSE
FALSE	FALSE	FALSE	FALSE	FALSE	FALSE	FALSE	TRUE
FALSE	FALSE	TRUE	FALSE	FALSE	FALSE	FALSE	FALSE
FALSE	TRUE	FALSE	FALSE	FALSE	FALSE	FALSE	FALSE
FALSE	FALSE	TRUE	FALSE	FALSE	FALSE	FALSE	FALSE
FALSE	FALSE	FALSE	FALSE	FALSE	FALSE	FALSE	TRUE
FALSE	FALSE	TRUE	FALSE	FALSE	FALSE	FALSE	FALSE
FALSE	FALSE	TRUE	FALSE	FALSE	FALSE	FALSE	FALSE
FALSE	FALSE	FALSE	FALSE	FALSE	FALSE	TRUE	FALSE
FALSE	FALSE	FALSE	FALSE	FALSE	FALSE	TRUE	FALSE
FALSE	FALSE	FALSE	TRUE	FALSE	FALSE	FALSE	FALSE
FALSE	FALSE	FALSE	TRUE	FALSE	FALSE	FALSE	FALSE
FALSE	FALSE	FALSE	TRUE	FALSE	FALSE	FALSE	FALSE
FALSE	FALSE	TRUE	FALSE	FALSE	FALSE	FALSE	FALSE
FALSE	FALSE	FALSE	FALSE	FALSE	FALSE	TRUE	TRUE
FALSE	FALSE	FALSE	FALSE	TRUE	FALSE	FALSE	FALSE
FALSE	FALSE	FALSE	FALSE	FALSE	FALSE	FALSE	TRUE
FALSE	FALSE	FALSE	TRUE	FALSE	FALSE	FALSE	FALSE
FALSE	FALSE	FALSE	FALSE	FALSE	FALSE	FALSE	TRUE
FALSE	FALSE	FALSE	TRUE	FALSE	FALSE	FALSE	FALSE
FALSE	FALSE	FALSE	FALSE	TRUE	FALSE	FALSE	FALSE
FALSE	FALSE	TRUE	FALSE	FALSE	FALSE	FALSE	FALSE
FALSE	FALSE	FALSE	TRUE	FALSE	FALSE	FALSE	FALSE
FALSE	FALSE	TRUE	FALSE	FALSE	FALSE	FALSE	FALSE
FALSE	FALSE	TRUE	FALSE	FALSE	FALSE	FALSE	FALSE
FALSE	TRUE	FALSE	FALSE	FALSE	FALSE	FALSE	FALSE
FALSE	FALSE	FALSE	TRUE	FALSE	FALSE	FALSE	FALSE
FALSE	FALSE	TRUE	FALSE	FALSE	FALSE	FALSE	FALSE
FALSE	FALSE	FALSE	TRUE	FALSE	FALSE	FALSE	FALSE
FALSE	FALSE	FALSE	FALSE	FALSE	FALSE	FALSE	TRUE
FALSE	FALSE	TRUE	FALSE	FALSE	FALSE	FALSE	FALSE
FALSE	FALSE	FALSE	FALSE	FALSE	FALSE	TRUE	FALSE
TRUE	FALSE	FALSE	FALSE	FALSE	FALSE	FALSE	FALSE
FALSE	FALSE	FALSE	FALSE	FALSE	FALSE	FALSE	TRUE
FALSE	FALSE	FALSE	FALSE	FALSE	FALSE	FALSE	TRUE
FALSE	FALSE	FALSE	FALSE	FALSE	FALSE	TRUE	FALSE
FALSE	TRUE	FALSE	FALSE	FALSE	FALSE	FALSE	FALSE
FALSE	FALSE	FALSE	TRUE	FALSE	TRUE	TRUE	TRUE
FALSE	FALSE	FALSE	FALSE	FALSE	FALSE	FALSE	TRUE
TRUE	FALSE	FALSE	FALSE	FALSE	FALSE	FALSE	FALSE
FALSE	FALSE	FALSE	FALSE	FALSE	TRUE	FALSE	FALSE
FALSE	FALSE	TRUE	FALSE	FALSE	FALSE	FALSE	FALSE
FALSE	FALSE	FALSE	FALSE	FALSE	FALSE	FALSE	TRUE
FALSE	FALSE	FALSE	FALSE	TRUE	FALSE	FALSE	FALSE
FALSE	TRUE	FALSE	FALSE	FALSE	FALSE	FALSE	FALSE
FALSE	TRUE	FALSE	FALSE	FALSE	FALSE	FALSE	FALSE
FALSE	FALSE	TRUE	TRUE	FALSE	FALSE	FALSE	FALSE
FALSE	FALSE	TRUE	FALSE	FALSE	FALSE	FALSE	FALSE
FALSE	FALSE	FALSE	FALSE	FALSE	FALSE	FALSE	TRUE
FALSE	FALSE	FALSE	FALSE	TRUE	FALSE	FALSE	FALSE
FALSE	FALSE	TRUE	FALSE	FALSE	FALSE	FALSE	FALSE
FALSE	FALSE	FALSE	FALSE	TRUE	FALSE	FALSE	FALSE
FALSE	FALSE	FALSE	TRUE	FALSE	FALSE	FALSE	FALSE
FALSE	FALSE	TRUE	FALSE	FALSE	FALSE	FALSE	FALSE
FALSE	FALSE	FALSE	FALSE	TRUE	FALSE	FALSE	FALSE
FALSE	FALSE	FALSE	FALSE	TRUE	FALSE	FALSE	FALSE
FALSE	TRUE	FALSE	FALSE	FALSE	FALSE	FALSE	FALSE
FALSE	FALSE	FALSE	FALSE	FALSE	FALSE	TRUE	FALSE
FALSE	TRUE	FALSE	FALSE	FALSE	FALSE	FALSE	FALSE
FALSE	TRUE	FALSE	FALSE	FALSE	FALSE	FALSE	FALSE
FALSE	FALSE	TRUE	FALSE	FALSE	FALSE	FALSE	FALSE
FALSE	FALSE	FALSE	FALSE	TRUE	FALSE	FALSE	FALSE
FALSE	FALSE	TRUE	FALSE	FALSE	FALSE	FALSE	FALSE
FALSE	FALSE	FALSE	FALSE	FALSE	FALSE	FALSE	TRUE
FALSE	FALSE	FALSE	TRUE	FALSE	FALSE	FALSE	FALSE
FALSE	TRUE	FALSE	FALSE	FALSE	FALSE	FALSE	FALSE
FALSE	FALSE	FALSE	FALSE	FALSE	TRUE	TRUE	FALSE
FALSE	FALSE	FALSE	FALSE	FALSE	FALSE	TRUE	TRUE
FALSE	FALSE	FALSE	FALSE	FALSE	FALSE	TRUE	FALSE
FALSE	FALSE	FALSE	FALSE	FALSE	TRUE	FALSE	FALSE
FALSE	FALSE	FALSE	FALSE	FALSE	FALSE	FALSE	TRUE
FALSE	FALSE	FALSE	TRUE	FALSE	FALSE	FALSE	FALSE
FALSE	FALSE	FALSE	TRUE	FALSE	FALSE	FALSE	FALSE
FALSE	FALSE	TRUE	FALSE	FALSE	FALSE	FALSE	FALSE
TRUE	FALSE	FALSE	FALSE	FALSE	FALSE	FALSE	FALSE
TRUE	FALSE	FALSE	FALSE	FALSE	FALSE	FALSE	FALSE
FALSE	FALSE	FALSE	FALSE	FALSE	FALSE	FALSE	TRUE
FALSE	FALSE	FALSE	FALSE	FALSE	FALSE	TRUE	TRUE
TRUE	FALSE	FALSE	FALSE	FALSE	FALSE	FALSE	FALSE
FALSE	FALSE	FALSE	FALSE	TRUE	FALSE	FALSE	FALSE
FALSE	TRUE	FALSE	FALSE	FALSE	FALSE	FALSE	FALSE
FALSE	FALSE	FALSE	FALSE	TRUE	FALSE	FALSE	FALSE
FALSE	FALSE	FALSE	TRUE	FALSE	FALSE	FALSE	FALSE
FALSE	FALSE	TRUE	FALSE	FALSE	FALSE	FALSE	FALSE
TRUE	FALSE	FALSE	FALSE	FALSE	FALSE	FALSE	FALSE
FALSE	FALSE	FALSE	FALSE	FALSE	TRUE	FALSE	FALSE
FALSE	FALSE	FALSE	FALSE	FALSE	FALSE	TRUE	FALSE
FALSE	FALSE	TRUE	FALSE	FALSE	FALSE	FALSE	FALSE
FALSE	FALSE	TRUE	FALSE	FALSE	FALSE	FALSE	FALSE
FALSE	FALSE	FALSE	FALSE	FALSE	TRUE	FALSE	FALSE
FALSE	FALSE	FALSE	FALSE	FALSE	TRUE	TRUE	TRUE
FALSE	FALSE	FALSE	TRUE	FALSE	FALSE	FALSE	FALSE
FALSE	FALSE	FALSE	TRUE	FALSE	FALSE	FALSE	FALSE
FALSE	TRUE	FALSE	FALSE	FALSE	FALSE	FALSE	FALSE
TRUE	TRUE	FALSE	FALSE	FALSE	FALSE	FALSE	FALSE
TRUE	FALSE	FALSE	FALSE	FALSE	FALSE	FALSE	FALSE
FALSE	TRUE	FALSE	FALSE	TRUE	FALSE	FALSE	FALSE
FALSE	FALSE	FALSE	TRUE	FALSE	FALSE	FALSE	FALSE
FALSE	FALSE	FALSE	FALSE	FALSE	FALSE	FALSE	TRUE
FALSE	FALSE	FALSE	FALSE	FALSE	TRUE	FALSE	FALSE
FALSE	TRUE	FALSE	FALSE	FALSE	FALSE	FALSE	FALSE
FALSE	FALSE	FALSE	FALSE	FALSE	FALSE	TRUE	FALSE
FALSE	FALSE	FALSE	FALSE	FALSE	FALSE	FALSE	TRUE
FALSE	FALSE	FALSE	TRUE	FALSE	FALSE	FALSE	FALSE
FALSE	FALSE	FALSE	TRUE	FALSE	FALSE	FALSE	FALSE
FALSE	FALSE	TRUE	FALSE	TRUE	TRUE	TRUE	TRUE
FALSE	TRUE	FALSE	FALSE	FALSE	FALSE	FALSE	FALSE
FALSE	FALSE	FALSE	TRUE	FALSE	FALSE	FALSE	FALSE
FALSE	FALSE	FALSE	FALSE	FALSE	FALSE	FALSE	TRUE
FALSE	FALSE	FALSE	TRUE	FALSE	FALSE	FALSE	FALSE
FALSE	FALSE	FALSE	FALSE	FALSE	TRUE	FALSE	FALSE
FALSE	FALSE	FALSE	FALSE	TRUE	FALSE	FALSE	FALSE
FALSE	FALSE	FALSE	FALSE	TRUE	TRUE	TRUE	TRUE
FALSE	FALSE	FALSE	TRUE	FALSE	FALSE	FALSE	FALSE
FALSE	FALSE	TRUE	FALSE	FALSE	FALSE	FALSE	FALSE
FALSE	FALSE	FALSE	FALSE	FALSE	FALSE	FALSE	TRUE
FALSE	FALSE	TRUE	FALSE	FALSE	FALSE	FALSE	FALSE
FALSE	FALSE	FALSE	FALSE	FALSE	FALSE	TRUE	TRUE
FALSE	FALSE	FALSE	FALSE	TRUE	TRUE	TRUE	TRUE
FALSE	FALSE	FALSE	FALSE	FALSE	FALSE	FALSE	TRUE
FALSE	FALSE	FALSE	TRUE	FALSE	FALSE	FALSE	FALSE
FALSE	FALSE	FALSE	FALSE	FALSE	FALSE	TRUE	FALSE
FALSE	FALSE	FALSE	FALSE	FALSE	FALSE	FALSE	TRUE
FALSE	FALSE	FALSE	FALSE	FALSE	FALSE	TRUE	FALSE
FALSE	FALSE	FALSE	FALSE	TRUE	FALSE	FALSE	FALSE
FALSE	FALSE	TRUE	FALSE	FALSE	FALSE	FALSE	FALSE
FALSE	FALSE	FALSE	TRUE	FALSE	FALSE	FALSE	FALSE
FALSE	TRUE	FALSE	FALSE	FALSE	FALSE	FALSE	FALSE
TRUE	FALSE	FALSE	FALSE	FALSE	FALSE	FALSE	FALSE
FALSE	FALSE	FALSE	FALSE	FALSE	TRUE	TRUE	FALSE
FALSE	FALSE	FALSE	FALSE	FALSE	FALSE	FALSE	TRUE
FALSE	FALSE	TRUE	FALSE	FALSE	FALSE	FALSE	FALSE
FALSE	FALSE	FALSE	FALSE	FALSE	FALSE	TRUE	FALSE
FALSE	TRUE	FALSE	FALSE	FALSE	FALSE	FALSE	FALSE
FALSE	TRUE	FALSE	FALSE	FALSE	FALSE	FALSE	FALSE
TRUE	FALSE	FALSE	FALSE	FALSE	FALSE	FALSE	FALSE
FALSE	FALSE	FALSE	FALSE	FALSE	TRUE	FALSE	FALSE
FALSE	FALSE	FALSE	TRUE	FALSE	FALSE	FALSE	FALSE
FALSE	FALSE	FALSE	FALSE	FALSE	FALSE	FALSE	TRUE
FALSE	TRUE	FALSE	FALSE	FALSE	FALSE	FALSE	FALSE
FALSE	FALSE	FALSE	FALSE	FALSE	FALSE	FALSE	TRUE
FALSE	FALSE	FALSE	FALSE	FALSE	FALSE	FALSE	TRUE
FALSE	FALSE	FALSE	FALSE	FALSE	FALSE	TRUE	FALSE
FALSE	FALSE	FALSE	FALSE	FALSE	TRUE	TRUE	FALSE
FALSE	FALSE	FALSE	FALSE	FALSE	FALSE	TRUE	FALSE
FALSE	FALSE	FALSE	FALSE	FALSE	TRUE	FALSE	FALSE
FALSE	FALSE	FALSE	TRUE	FALSE	FALSE	FALSE	FALSE
FALSE	FALSE	FALSE	FALSE	TRUE	FALSE	FALSE	FALSE
FALSE	FALSE	TRUE	FALSE	FALSE	FALSE	FALSE	FALSE
FALSE	FALSE	FALSE	FALSE	FALSE	FALSE	FALSE	TRUE
FALSE	FALSE	FALSE	FALSE	TRUE	FALSE	FALSE	FALSE
TRUE	FALSE	FALSE	FALSE	FALSE	FALSE	FALSE	FALSE
FALSE	FALSE	FALSE	FALSE	FALSE	FALSE	FALSE	TRUE
FALSE	FALSE	TRUE	FALSE	FALSE	FALSE	FALSE	FALSE
FALSE	FALSE	FALSE	FALSE	FALSE	TRUE	FALSE	FALSE
FALSE	FALSE	FALSE	FALSE	FALSE	FALSE	TRUE	FALSE
FALSE	FALSE	FALSE	FALSE	FALSE	FALSE	FALSE	TRUE
FALSE	FALSE	FALSE	FALSE	FALSE	FALSE	TRUE	FALSE
FALSE	FALSE	FALSE	FALSE	FALSE	FALSE	FALSE	TRUE
FALSE	FALSE	TRUE	FALSE	FALSE	FALSE	FALSE	FALSE
FALSE	FALSE	FALSE	FALSE	FALSE	FALSE	TRUE	FALSE
FALSE	FALSE	FALSE	TRUE	FALSE	FALSE	FALSE	FALSE
FALSE	FALSE	FALSE	FALSE	FALSE	TRUE	FALSE	FALSE
FALSE	FALSE	FALSE	TRUE	FALSE	FALSE	FALSE	FALSE
FALSE	FALSE	FALSE	FALSE	FALSE	FALSE	TRUE	TRUE
FALSE	FALSE	TRUE	FALSE	FALSE	FALSE	FALSE	FALSE
FALSE	TRUE	FALSE	FALSE	FALSE	FALSE	FALSE	FALSE
FALSE	FALSE	FALSE	FALSE	FALSE	FALSE	TRUE	FALSE
FALSE	FALSE	FALSE	FALSE	FALSE	TRUE	FALSE	FALSE
TRUE	FALSE	FALSE	FALSE	FALSE	FALSE	FALSE	FALSE
TRUE	FALSE	FALSE	FALSE	FALSE	FALSE	FALSE	FALSE
FALSE	FALSE	FALSE	FALSE	FALSE	TRUE	FALSE	FALSE
FALSE	TRUE	FALSE	FALSE	FALSE	FALSE	FALSE	FALSE
FALSE	FALSE	FALSE	FALSE	FALSE	FALSE	FALSE	TRUE
FALSE	FALSE	FALSE	TRUE	FALSE	FALSE	FALSE	FALSE
TRUE	TRUE	FALSE	FALSE	FALSE	FALSE	FALSE	FALSE
FALSE	FALSE	FALSE	FALSE	TRUE	FALSE	FALSE	FALSE
FALSE	FALSE	FALSE	FALSE	FALSE	FALSE	FALSE	TRUE
FALSE	FALSE	FALSE	TRUE	FALSE	FALSE	FALSE	FALSE
FALSE	FALSE	TRUE	FALSE	FALSE	FALSE	FALSE	FALSE
FALSE	FALSE	FALSE	FALSE	FALSE	TRUE	TRUE	TRUE
FALSE	FALSE	FALSE	TRUE	FALSE	FALSE	FALSE	FALSE
FALSE	FALSE	FALSE	FALSE	TRUE	FALSE	FALSE	FALSE
FALSE	FALSE	FALSE	FALSE	TRUE	FALSE	FALSE	FALSE
TRUE	FALSE	FALSE	FALSE	FALSE	FALSE	FALSE	FALSE
TRUE	FALSE	FALSE	FALSE	FALSE	FALSE	FALSE	FALSE
FALSE	FALSE	FALSE	FALSE	FALSE	FALSE	FALSE	TRUE
FALSE	FALSE	FALSE	FALSE	FALSE	FALSE	TRUE	TRUE
FALSE	FALSE	TRUE	FALSE	FALSE	FALSE	FALSE	FALSE
FALSE	FALSE	FALSE	TRUE	FALSE	FALSE	FALSE	FALSE
FALSE	FALSE	FALSE	FALSE	TRUE	FALSE	FALSE	FALSE
FALSE	FALSE	FALSE	FALSE	FALSE	TRUE	FALSE	FALSE
FALSE	FALSE	FALSE	FALSE	FALSE	TRUE	FALSE	FALSE
FALSE	FALSE	FALSE	TRUE	FALSE	FALSE	FALSE	FALSE
FALSE	TRUE	FALSE	FALSE	FALSE	FALSE	FALSE	FALSE
FALSE	FALSE	FALSE	FALSE	FALSE	FALSE	TRUE	TRUE
FALSE	FALSE	FALSE	FALSE	FALSE	TRUE	TRUE	FALSE
FALSE	FALSE	FALSE	FALSE	FALSE	FALSE	FALSE	TRUE
FALSE	FALSE	FALSE	FALSE	TRUE	FALSE	FALSE	FALSE
FALSE	FALSE	FALSE	FALSE	FALSE	FALSE	TRUE	FALSE
FALSE	FALSE	FALSE	TRUE	FALSE	FALSE	FALSE	FALSE
FALSE	FALSE	FALSE	FALSE	FALSE	TRUE	FALSE	FALSE
FALSE	FALSE	FALSE	FALSE	FALSE	FALSE	TRUE	FALSE
FALSE	FALSE	FALSE	FALSE	FALSE	FALSE	TRUE	TRUE
FALSE	FALSE	FALSE	FALSE	FALSE	TRUE	TRUE	TRUE
FALSE	FALSE	FALSE	FALSE	FALSE	FALSE	FALSE	TRUE
FALSE	FALSE	FALSE	TRUE	FALSE	FALSE	FALSE	FALSE
FALSE	TRUE	FALSE	FALSE	FALSE	FALSE	FALSE	FALSE
FALSE	TRUE	FALSE	FALSE	FALSE	FALSE	FALSE	FALSE
FALSE	FALSE	FALSE	FALSE	FALSE	FALSE	TRUE	FALSE
FALSE	FALSE	FALSE	TRUE	FALSE	FALSE	FALSE	FALSE
FALSE	FALSE	FALSE	FALSE	TRUE	FALSE	FALSE	FALSE
FALSE	FALSE	FALSE	FALSE	TRUE	FALSE	FALSE	FALSE
FALSE	FALSE	FALSE	TRUE	FALSE	FALSE	FALSE	FALSE
FALSE	TRUE	FALSE	FALSE	FALSE	FALSE	FALSE	FALSE
FALSE	FALSE	FALSE	TRUE	TRUE	FALSE	FALSE	FALSE
FALSE	FALSE	TRUE	FALSE	FALSE	FALSE	FALSE	FALSE
FALSE	FALSE	TRUE	FALSE	FALSE	FALSE	FALSE	FALSE
FALSE	FALSE	FALSE	FALSE	TRUE	FALSE	FALSE	FALSE
FALSE	FALSE	FALSE	FALSE	TRUE	FALSE	FALSE	FALSE
FALSE	TRUE	FALSE	FALSE	FALSE	FALSE	FALSE	FALSE
FALSE	FALSE	TRUE	FALSE	FALSE	FALSE	FALSE	FALSE
FALSE	TRUE	FALSE	FALSE	FALSE	FALSE	FALSE	FALSE
FALSE	FALSE	FALSE	FALSE	FALSE	FALSE	FALSE	TRUE
FALSE	FALSE	FALSE	FALSE	FALSE	TRUE	FALSE	FALSE
FALSE	FALSE	TRUE	FALSE	FALSE	FALSE	FALSE	FALSE
FALSE	FALSE	FALSE	FALSE	FALSE	FALSE	TRUE	TRUE
FALSE	FALSE	TRUE	FALSE	FALSE	FALSE	FALSE	FALSE
FALSE	TRUE	FALSE	FALSE	FALSE	FALSE	FALSE	FALSE
FALSE	FALSE	TRUE	FALSE	TRUE	TRUE	TRUE	TRUE
FALSE	FALSE	FALSE	FALSE	FALSE	FALSE	FALSE	TRUE
FALSE	FALSE	FALSE	FALSE	FALSE	FALSE	FALSE	TRUE
FALSE	FALSE	TRUE	FALSE	FALSE	FALSE	FALSE	FALSE
FALSE	TRUE	FALSE	FALSE	FALSE	FALSE	FALSE	FALSE
FALSE	FALSE	TRUE	FALSE	FALSE	FALSE	FALSE	FALSE
TRUE	FALSE	FALSE	FALSE	FALSE	FALSE	FALSE	FALSE
FALSE	FALSE	FALSE	FALSE	FALSE	FALSE	FALSE	TRUE
FALSE	FALSE	FALSE	TRUE	FALSE	FALSE	FALSE	FALSE
TRUE	FALSE	FALSE	FALSE	FALSE	FALSE	FALSE	FALSE
TRUE	FALSE	FALSE	FALSE	FALSE	FALSE	FALSE	FALSE
FALSE	FALSE	TRUE	FALSE	FALSE	FALSE	FALSE	FALSE
FALSE	FALSE	FALSE	FALSE	FALSE	FALSE	FALSE	TRUE
FALSE	FALSE	FALSE	FALSE	FALSE	FALSE	FALSE	TRUE
FALSE	FALSE	FALSE	FALSE	FALSE	FALSE	TRUE	FALSE
FALSE	FALSE	TRUE	TRUE	FALSE	FALSE	FALSE	FALSE
FALSE	FALSE	FALSE	FALSE	TRUE	FALSE	FALSE	FALSE
FALSE	FALSE	FALSE	FALSE	FALSE	FALSE	TRUE	FALSE
FALSE	FALSE	FALSE	TRUE	FALSE	FALSE	FALSE	FALSE
FALSE	TRUE	FALSE	FALSE	FALSE	FALSE	FALSE	FALSE
FALSE	FALSE	FALSE	TRUE	FALSE	FALSE	FALSE	FALSE
FALSE	FALSE	FALSE	TRUE	FALSE	FALSE	FALSE	FALSE
FALSE	FALSE	FALSE	FALSE	TRUE	FALSE	FALSE	FALSE
FALSE	FALSE	FALSE	TRUE	FALSE	FALSE	FALSE	FALSE
FALSE	FALSE	FALSE	FALSE	FALSE	FALSE	FALSE	TRUE
TRUE	FALSE	FALSE	FALSE	FALSE	FALSE	FALSE	FALSE
TRUE	FALSE	FALSE	FALSE	FALSE	FALSE	FALSE	FALSE
FALSE	FALSE	FALSE	FALSE	TRUE	FALSE	FALSE	FALSE
FALSE	FALSE	FALSE	FALSE	FALSE	FALSE	FALSE	TRUE
FALSE	TRUE	FALSE	FALSE	FALSE	FALSE	FALSE	FALSE
FALSE	FALSE	FALSE	FALSE	TRUE	FALSE	FALSE	FALSE
FALSE	FALSE	FALSE	FALSE	FALSE	FALSE	FALSE	TRUE
FALSE	TRUE	FALSE	FALSE	FALSE	FALSE	FALSE	FALSE
FALSE	TRUE	FALSE	FALSE	FALSE	FALSE	FALSE	FALSE
FALSE	FALSE	FALSE	TRUE	FALSE	FALSE	FALSE	FALSE
FALSE	TRUE	FALSE	FALSE	FALSE	FALSE	FALSE	FALSE
FALSE	FALSE	FALSE	TRUE	FALSE	FALSE	FALSE	FALSE
FALSE	TRUE	FALSE	FALSE	FALSE	FALSE	FALSE	FALSE
FALSE	FALSE	FALSE	TRUE	FALSE	FALSE	FALSE	FALSE
FALSE	FALSE	FALSE	TRUE	FALSE	FALSE	FALSE	FALSE
FALSE	FALSE	FALSE	FALSE	FALSE	TRUE	FALSE	FALSE
FALSE	FALSE	FALSE	FALSE	TRUE	TRUE	TRUE	FALSE
FALSE	FALSE	FALSE	FALSE	FALSE	TRUE	FALSE	FALSE
TRUE	FALSE	FALSE	FALSE	FALSE	FALSE	FALSE	FALSE
TRUE	FALSE	FALSE	FALSE	FALSE	FALSE	FALSE	FALSE
FALSE	FALSE	TRUE	FALSE	FALSE	FALSE	FALSE	FALSE
FALSE	FALSE	TRUE	FALSE	FALSE	FALSE	FALSE	FALSE
FALSE	FALSE	FALSE	FALSE	TRUE	FALSE	FALSE	FALSE
FALSE	FALSE	TRUE	FALSE	FALSE	FALSE	FALSE	FALSE
FALSE	FALSE	FALSE	FALSE	TRUE	FALSE	FALSE	FALSE
FALSE	FALSE	FALSE	FALSE	FALSE	FALSE	FALSE	TRUE
FALSE	FALSE	FALSE	TRUE	FALSE	FALSE	FALSE	FALSE
FALSE	FALSE	FALSE	FALSE	TRUE	FALSE	FALSE	FALSE
FALSE	FALSE	FALSE	FALSE	FALSE	FALSE	FALSE	TRUE
FALSE	FALSE	FALSE	FALSE	FALSE	FALSE	FALSE	TRUE
FALSE	FALSE	TRUE	FALSE	FALSE	FALSE	FALSE	FALSE
FALSE	TRUE	FALSE	FALSE	FALSE	FALSE	FALSE	FALSE
FALSE	FALSE	FALSE	FALSE	FALSE	TRUE	FALSE	FALSE
FALSE	FALSE	FALSE	FALSE	TRUE	FALSE	FALSE	FALSE
FALSE	FALSE	TRUE	FALSE	FALSE	FALSE	FALSE	FALSE
FALSE	FALSE	FALSE	FALSE	FALSE	TRUE	FALSE	FALSE
TRUE	FALSE	FALSE	FALSE	FALSE	FALSE	FALSE	FALSE
FALSE	TRUE	FALSE	FALSE	FALSE	FALSE	FALSE	FALSE
FALSE	FALSE	FALSE	FALSE	TRUE	TRUE	TRUE	TRUE
FALSE	FALSE	FALSE	FALSE	FALSE	FALSE	TRUE	FALSE
FALSE	FALSE	FALSE	FALSE	TRUE	FALSE	FALSE	FALSE
FALSE	FALSE	FALSE	FALSE	FALSE	FALSE	TRUE	TRUE
FALSE	FALSE	TRUE	FALSE	FALSE	FALSE	FALSE	FALSE
FALSE	FALSE	FALSE	FALSE	FALSE	FALSE	FALSE	TRUE
FALSE	FALSE	FALSE	FALSE	FALSE	FALSE	TRUE	FALSE
FALSE	FALSE	FALSE	FALSE	FALSE	FALSE	FALSE	TRUE
FALSE	TRUE	FALSE	FALSE	FALSE	FALSE	FALSE	FALSE
FALSE	FALSE	FALSE	FALSE	FALSE	FALSE	TRUE	FALSE
FALSE	FALSE	FALSE	FALSE	TRUE	FALSE	FALSE	FALSE
FALSE	FALSE	FALSE	FALSE	FALSE	FALSE	FALSE	TRUE
FALSE	TRUE	FALSE	FALSE	FALSE	FALSE	FALSE	FALSE
FALSE	FALSE	FALSE	TRUE	TRUE	FALSE	FALSE	FALSE
FALSE	FALSE	FALSE	FALSE	FALSE	TRUE	FALSE	FALSE
TRUE	FALSE	FALSE	FALSE	TRUE	FALSE	FALSE	FALSE
FALSE	FALSE	FALSE	FALSE	FALSE	FALSE	FALSE	TRUE
FALSE	FALSE	TRUE	FALSE	FALSE	FALSE	FALSE	FALSE
FALSE	FALSE	FALSE	FALSE	FALSE	TRUE	FALSE	FALSE
FALSE	FALSE	TRUE	FALSE	FALSE	FALSE	FALSE	FALSE
FALSE	FALSE	FALSE	TRUE	FALSE	FALSE	FALSE	FALSE
FALSE	FALSE	FALSE	FALSE	FALSE	FALSE	TRUE	FALSE
FALSE	FALSE	FALSE	TRUE	FALSE	FALSE	FALSE	FALSE
FALSE	FALSE	FALSE	FALSE	TRUE	FALSE	FALSE	FALSE
FALSE	FALSE	TRUE	FALSE	FALSE	FALSE	FALSE	FALSE
FALSE	FALSE	FALSE	FALSE	TRUE	FALSE	FALSE	FALSE
FALSE	FALSE	FALSE	FALSE	FALSE	FALSE	FALSE	TRUE
FALSE	FALSE	FALSE	FALSE	TRUE	FALSE	FALSE	FALSE
FALSE	FALSE	FALSE	FALSE	FALSE	TRUE	FALSE	FALSE
FALSE	FALSE	FALSE	FALSE	FALSE	FALSE	TRUE	FALSE
FALSE	FALSE	FALSE	TRUE	FALSE	FALSE	FALSE	FALSE
FALSE	FALSE	FALSE	FALSE	TRUE	FALSE	FALSE	FALSE
FALSE	FALSE	FALSE	FALSE	FALSE	FALSE	TRUE	TRUE
FALSE	FALSE	FALSE	FALSE	TRUE	FALSE	FALSE	FALSE
FALSE	FALSE	FALSE	FALSE	FALSE	FALSE	FALSE	TRUE
FALSE	FALSE	TRUE	FALSE	FALSE	FALSE	FALSE	FALSE
FALSE	FALSE	FALSE	FALSE	TRUE	FALSE	FALSE	FALSE
FALSE	FALSE	TRUE	FALSE	FALSE	FALSE	FALSE	FALSE
FALSE	FALSE	FALSE	FALSE	FALSE	FALSE	TRUE	FALSE
FALSE	FALSE	FALSE	FALSE	FALSE	TRUE	FALSE	FALSE
FALSE	FALSE	FALSE	FALSE	FALSE	FALSE	FALSE	TRUE
FALSE	FALSE	FALSE	FALSE	FALSE	FALSE	TRUE	FALSE
FALSE	FALSE	FALSE	FALSE	TRUE	FALSE	FALSE	FALSE
FALSE	FALSE	TRUE	FALSE	FALSE	FALSE	FALSE	FALSE
FALSE	FALSE	FALSE	FALSE	TRUE	FALSE	FALSE	FALSE
FALSE	FALSE	FALSE	FALSE	FALSE	FALSE	FALSE	TRUE
FALSE	FALSE	FALSE	FALSE	FALSE	FALSE	TRUE	FALSE
FALSE	FALSE	TRUE	FALSE	FALSE	FALSE	FALSE	FALSE
FALSE	FALSE	FALSE	FALSE	FALSE	FALSE	TRUE	FALSE
TRUE	FALSE	FALSE	FALSE	FALSE	FALSE	FALSE	FALSE
FALSE	FALSE	TRUE	FALSE	FALSE	FALSE	FALSE	FALSE
FALSE	TRUE	FALSE	FALSE	FALSE	FALSE	FALSE	FALSE
FALSE	FALSE	FALSE	FALSE	FALSE	FALSE	FALSE	TRUE
FALSE	FALSE	FALSE	FALSE	FALSE	FALSE	TRUE	TRUE
FALSE	TRUE	FALSE	FALSE	FALSE	FALSE	FALSE	FALSE
FALSE	FALSE	FALSE	FALSE	TRUE	FALSE	FALSE	FALSE
FALSE	FALSE	FALSE	TRUE	FALSE	FALSE	FALSE	FALSE
FALSE	FALSE	FALSE	FALSE	TRUE	FALSE	FALSE	FALSE
FALSE	FALSE	FALSE	FALSE	FALSE	FALSE	FALSE	TRUE
FALSE	FALSE	FALSE	FALSE	FALSE	FALSE	TRUE	FALSE
FALSE	TRUE	FALSE	FALSE	FALSE	FALSE	FALSE	FALSE
FALSE	FALSE	FALSE	FALSE	FALSE	FALSE	TRUE	FALSE
TRUE	FALSE	FALSE	FALSE	FALSE	FALSE	FALSE	FALSE
TRUE	FALSE	TRUE	TRUE	FALSE	FALSE	FALSE	FALSE
FALSE	FALSE	FALSE	FALSE	FALSE	FALSE	FALSE	TRUE
FALSE	TRUE	FALSE	FALSE	FALSE	FALSE	FALSE	FALSE
FALSE	TRUE	FALSE	FALSE	TRUE	TRUE	TRUE	TRUE
FALSE	FALSE	FALSE	FALSE	FALSE	FALSE	TRUE	FALSE
FALSE	FALSE	FALSE	FALSE	FALSE	FALSE	TRUE	FALSE
FALSE	FALSE	TRUE	FALSE	FALSE	FALSE	FALSE	FALSE
FALSE	FALSE	TRUE	FALSE	FALSE	FALSE	FALSE	FALSE
FALSE	FALSE	TRUE	FALSE	FALSE	FALSE	FALSE	FALSE
TRUE	FALSE	FALSE	FALSE	FALSE	FALSE	FALSE	FALSE
FALSE	TRUE	FALSE	FALSE	FALSE	FALSE	FALSE	FALSE
FALSE	FALSE	FALSE	FALSE	FALSE	TRUE	FALSE	FALSE
FALSE	FALSE	FALSE	FALSE	FALSE	FALSE	FALSE	TRUE
FALSE	FALSE	TRUE	FALSE	FALSE	FALSE	FALSE	FALSE
FALSE	FALSE	TRUE	FALSE	FALSE	FALSE	FALSE	FALSE
FALSE	FALSE	FALSE	FALSE	FALSE	FALSE	FALSE	TRUE
TRUE	FALSE	FALSE	FALSE	FALSE	FALSE	FALSE	FALSE
FALSE	FALSE	FALSE	FALSE	FALSE	TRUE	TRUE	FALSE
FALSE	FALSE	TRUE	FALSE	FALSE	FALSE	FALSE	FALSE
FALSE	FALSE	TRUE	FALSE	FALSE	FALSE	FALSE	FALSE
FALSE	FALSE	FALSE	TRUE	FALSE	FALSE	FALSE	FALSE
FALSE	FALSE	TRUE	FALSE	FALSE	FALSE	FALSE	FALSE
FALSE	FALSE	FALSE	FALSE	FALSE	FALSE	TRUE	FALSE
FALSE	FALSE	FALSE	FALSE	TRUE	FALSE	FALSE	FALSE
FALSE	FALSE	FALSE	FALSE	FALSE	TRUE	FALSE	FALSE
FALSE	FALSE	TRUE	FALSE	FALSE	FALSE	FALSE	FALSE
FALSE	FALSE	TRUE	FALSE	FALSE	FALSE	FALSE	FALSE
FALSE	FALSE	FALSE	FALSE	FALSE	FALSE	FALSE	TRUE
FALSE	FALSE	FALSE	FALSE	TRUE	FALSE	FALSE	FALSE
FALSE	FALSE	FALSE	TRUE	FALSE	FALSE	FALSE	FALSE
FALSE	FALSE	TRUE	FALSE	FALSE	FALSE	FALSE	FALSE
FALSE	FALSE	TRUE	FALSE	FALSE	FALSE	FALSE	FALSE
TRUE	FALSE	FALSE	FALSE	FALSE	FALSE	FALSE	FALSE
FALSE	FALSE	FALSE	FALSE	TRUE	FALSE	FALSE	FALSE
FALSE	FALSE	FALSE	FALSE	TRUE	FALSE	FALSE	FALSE
FALSE	FALSE	FALSE	FALSE	TRUE	FALSE	FALSE	FALSE
FALSE	FALSE	FALSE	TRUE	FALSE	FALSE	FALSE	FALSE
FALSE	TRUE	FALSE	FALSE	FALSE	FALSE	FALSE	FALSE
TRUE	FALSE	FALSE	FALSE	FALSE	FALSE	FALSE	FALSE
FALSE	FALSE	FALSE	FALSE	TRUE	FALSE	FALSE	FALSE
FALSE	FALSE	TRUE	FALSE	FALSE	FALSE	FALSE	FALSE
FALSE	FALSE	FALSE	FALSE	FALSE	FALSE	TRUE	FALSE
FALSE	FALSE	FALSE	TRUE	FALSE	FALSE	FALSE	FALSE
FALSE	FALSE	FALSE	FALSE	FALSE	TRUE	FALSE	FALSE
FALSE	FALSE	TRUE	FALSE	FALSE	FALSE	FALSE	FALSE
TRUE	FALSE	FALSE	FALSE	FALSE	FALSE	FALSE	FALSE
FALSE	FALSE	TRUE	FALSE	FALSE	FALSE	FALSE	FALSE
FALSE	FALSE	FALSE	FALSE	FALSE	TRUE	TRUE	FALSE
FALSE	FALSE	FALSE	FALSE	TRUE	FALSE	FALSE	FALSE
FALSE	FALSE	FALSE	FALSE	TRUE	FALSE	FALSE	FALSE
FALSE	TRUE	FALSE	FALSE	FALSE	FALSE	FALSE	FALSE
FALSE	TRUE	FALSE	FALSE	FALSE	FALSE	FALSE	FALSE
FALSE	FALSE	FALSE	FALSE	TRUE	FALSE	FALSE	FALSE
FALSE	FALSE	FALSE	FALSE	FALSE	FALSE	FALSE	TRUE
FALSE	FALSE	FALSE	FALSE	FALSE	FALSE	FALSE	TRUE
FALSE	FALSE	TRUE	FALSE	FALSE	FALSE	FALSE	FALSE
FALSE	FALSE	FALSE	FALSE	TRUE	FALSE	FALSE	FALSE
FALSE	FALSE	TRUE	TRUE	FALSE	FALSE	FALSE	FALSE
FALSE	TRUE	FALSE	FALSE	FALSE	FALSE	FALSE	FALSE
FALSE	TRUE	FALSE	FALSE	FALSE	FALSE	FALSE	FALSE
FALSE	TRUE	FALSE	FALSE	FALSE	FALSE	FALSE	FALSE
FALSE	FALSE	FALSE	TRUE	FALSE	FALSE	FALSE	FALSE
FALSE	FALSE	FALSE	FALSE	TRUE	FALSE	FALSE	FALSE
FALSE	TRUE	FALSE	FALSE	FALSE	FALSE	FALSE	FALSE
FALSE	TRUE	FALSE	FALSE	FALSE	FALSE	FALSE	FALSE
FALSE	FALSE	FALSE	TRUE	FALSE	FALSE	FALSE	FALSE
FALSE	FALSE	FALSE	FALSE	FALSE	FALSE	TRUE	FALSE
FALSE	FALSE	TRUE	FALSE	FALSE	FALSE	FALSE	FALSE
FALSE	FALSE	FALSE	TRUE	FALSE	FALSE	FALSE	FALSE
FALSE	FALSE	FALSE	FALSE	FALSE	FALSE	TRUE	FALSE
FALSE	FALSE	TRUE	FALSE	FALSE	FALSE	FALSE	FALSE
FALSE	FALSE	FALSE	FALSE	FALSE	FALSE	TRUE	FALSE
FALSE	FALSE	FALSE	TRUE	FALSE	FALSE	FALSE	FALSE
FALSE	FALSE	TRUE	TRUE	TRUE	TRUE	TRUE	TRUE
FALSE	TRUE	FALSE	FALSE	FALSE	FALSE	FALSE	FALSE
FALSE	FALSE	FALSE	FALSE	FALSE	TRUE	FALSE	FALSE
FALSE	FALSE	FALSE	FALSE	TRUE	TRUE	FALSE	FALSE
TRUE	FALSE	FALSE	FALSE	FALSE	FALSE	FALSE	FALSE
FALSE	FALSE	FALSE	TRUE	FALSE	FALSE	FALSE	FALSE
FALSE	FALSE	FALSE	FALSE	FALSE	FALSE	FALSE	TRUE
FALSE	TRUE	FALSE	FALSE	FALSE	FALSE	FALSE	FALSE
FALSE	FALSE	FALSE	FALSE	FALSE	TRUE	FALSE	FALSE
FALSE	FALSE	FALSE	FALSE	FALSE	FALSE	FALSE	TRUE
FALSE	FALSE	FALSE	TRUE	FALSE	FALSE	FALSE	FALSE
FALSE	FALSE	FALSE	TRUE	FALSE	FALSE	FALSE	FALSE
TRUE	FALSE	FALSE	FALSE	FALSE	FALSE	FALSE	FALSE
FALSE	FALSE	FALSE	FALSE	FALSE	TRUE	TRUE	TRUE
FALSE	TRUE	FALSE	FALSE	FALSE	FALSE	FALSE	FALSE
FALSE	TRUE	FALSE	FALSE	FALSE	FALSE	FALSE	FALSE
FALSE	TRUE	FALSE	FALSE	FALSE	FALSE	FALSE	FALSE
FALSE	FALSE	FALSE	TRUE	FALSE	FALSE	FALSE	FALSE
FALSE	FALSE	TRUE	FALSE	FALSE	FALSE	FALSE	FALSE
FALSE	FALSE	FALSE	TRUE	FALSE	FALSE	FALSE	FALSE
FALSE	FALSE	FALSE	FALSE	FALSE	FALSE	TRUE	FALSE
FALSE	FALSE	FALSE	TRUE	FALSE	FALSE	TRUE	TRUE
FALSE	FALSE	FALSE	FALSE	FALSE	FALSE	FALSE	TRUE
FALSE	TRUE	FALSE	FALSE	TRUE	FALSE	FALSE	FALSE
FALSE	FALSE	TRUE	FALSE	FALSE	FALSE	FALSE	FALSE
FALSE	FALSE	FALSE	TRUE	FALSE	FALSE	FALSE	FALSE
FALSE	FALSE	FALSE	TRUE	FALSE	FALSE	FALSE	FALSE
FALSE	FALSE	FALSE	FALSE	TRUE	FALSE	FALSE	FALSE
FALSE	TRUE	FALSE	FALSE	FALSE	FALSE	FALSE	FALSE
FALSE	FALSE	FALSE	FALSE	FALSE	TRUE	FALSE	FALSE
TRUE	FALSE	FALSE	FALSE	FALSE	FALSE	FALSE	FALSE
FALSE	FALSE	FALSE	FALSE	TRUE	FALSE	FALSE	FALSE
FALSE	TRUE	FALSE	FALSE	FALSE	FALSE	FALSE	FALSE
FALSE	FALSE	TRUE	FALSE	FALSE	FALSE	FALSE	FALSE
FALSE	FALSE	FALSE	FALSE	FALSE	FALSE	TRUE	FALSE
FALSE	FALSE	TRUE	FALSE	FALSE	FALSE	FALSE	FALSE
FALSE	FALSE	TRUE	FALSE	FALSE	FALSE	FALSE	FALSE
FALSE	TRUE	FALSE	FALSE	FALSE	FALSE	FALSE	FALSE
FALSE	FALSE	TRUE	FALSE	TRUE	TRUE	TRUE	TRUE
FALSE	FALSE	FALSE	TRUE	TRUE	TRUE	TRUE	TRUE
FALSE	FALSE	FALSE	TRUE	TRUE	TRUE	FALSE	FALSE
FALSE	TRUE	FALSE	FALSE	FALSE	FALSE	FALSE	FALSE
FALSE	FALSE	FALSE	FALSE	FALSE	FALSE	TRUE	TRUE
FALSE	FALSE	FALSE	FALSE	FALSE	FALSE	FALSE	TRUE
FALSE	FALSE	FALSE	FALSE	FALSE	TRUE	FALSE	FALSE
FALSE	FALSE	FALSE	FALSE	TRUE	FALSE	FALSE	FALSE
TRUE	FALSE	FALSE	FALSE	FALSE	FALSE	FALSE	FALSE
FALSE	FALSE	FALSE	FALSE	FALSE	FALSE	TRUE	TRUE
FALSE	FALSE	FALSE	FALSE	TRUE	FALSE	FALSE	FALSE
FALSE	FALSE	FALSE	FALSE	FALSE	FALSE	FALSE	TRUE
TRUE	FALSE	FALSE	FALSE	FALSE	FALSE	FALSE	FALSE
FALSE	FALSE	FALSE	FALSE	FALSE	TRUE	FALSE	FALSE
FALSE	FALSE	FALSE	FALSE	FALSE	FALSE	FALSE	TRUE
FALSE	TRUE	FALSE	FALSE	FALSE	FALSE	FALSE	FALSE
FALSE	FALSE	TRUE	TRUE	FALSE	FALSE	FALSE	FALSE
FALSE	FALSE	FALSE	FALSE	TRUE	FALSE	FALSE	FALSE
FALSE	FALSE	TRUE	FALSE	FALSE	FALSE	FALSE	FALSE
FALSE	FALSE	FALSE	FALSE	FALSE	FALSE	TRUE	FALSE
FALSE	FALSE	FALSE	FALSE	FALSE	TRUE	FALSE	FALSE
FALSE	TRUE	FALSE	FALSE	FALSE	FALSE	FALSE	FALSE
FALSE	FALSE	FALSE	FALSE	FALSE	TRUE	TRUE	TRUE
FALSE	FALSE	FALSE	FALSE	FALSE	TRUE	FALSE	FALSE
FALSE	FALSE	FALSE	FALSE	FALSE	TRUE	FALSE	FALSE
FALSE	FALSE	FALSE	TRUE	FALSE	FALSE	FALSE	FALSE
FALSE	TRUE	FALSE	FALSE	FALSE	FALSE	FALSE	FALSE
FALSE	FALSE	FALSE	TRUE	TRUE	TRUE	TRUE	TRUE
FALSE	FALSE	TRUE	FALSE	FALSE	FALSE	FALSE	FALSE
FALSE	FALSE	FALSE	FALSE	FALSE	FALSE	FALSE	TRUE
FALSE	FALSE	TRUE	FALSE	FALSE	FALSE	FALSE	FALSE
FALSE	FALSE	FALSE	FALSE	FALSE	FALSE	TRUE	FALSE
TRUE	FALSE	FALSE	FALSE	FALSE	FALSE	FALSE	FALSE
FALSE	FALSE	TRUE	FALSE	FALSE	FALSE	FALSE	FALSE
FALSE	FALSE	FALSE	FALSE	TRUE	FALSE	FALSE	FALSE
FALSE	FALSE	TRUE	TRUE	FALSE	FALSE	FALSE	FALSE
FALSE	FALSE	FALSE	FALSE	FALSE	FALSE	TRUE	FALSE
FALSE	FALSE	FALSE	FALSE	FALSE	FALSE	FALSE	TRUE
FALSE	FALSE	FALSE	FALSE	FALSE	FALSE	FALSE	TRUE
FALSE	FALSE	FALSE	FALSE	FALSE	FALSE	TRUE	FALSE
FALSE	TRUE	FALSE	FALSE	FALSE	FALSE	FALSE	FALSE
FALSE	FALSE	FALSE	FALSE	FALSE	TRUE	FALSE	FALSE
FALSE	FALSE	FALSE	TRUE	FALSE	FALSE	FALSE	FALSE
FALSE	FALSE	FALSE	FALSE	TRUE	FALSE	FALSE	FALSE
FALSE	FALSE	FALSE	FALSE	FALSE	FALSE	FALSE	TRUE
FALSE	FALSE	TRUE	FALSE	FALSE	FALSE	FALSE	FALSE
FALSE	FALSE	FALSE	FALSE	FALSE	FALSE	FALSE	TRUE
FALSE	FALSE	TRUE	FALSE	FALSE	FALSE	FALSE	FALSE
FALSE	FALSE	FALSE	FALSE	TRUE	FALSE	FALSE	FALSE
FALSE	FALSE	FALSE	FALSE	FALSE	TRUE	TRUE	FALSE
TRUE	FALSE	FALSE	FALSE	FALSE	FALSE	FALSE	FALSE
FALSE	TRUE	FALSE	FALSE	FALSE	FALSE	FALSE	FALSE
FALSE	FALSE	TRUE	FALSE	FALSE	FALSE	FALSE	FALSE
FALSE	FALSE	TRUE	FALSE	FALSE	FALSE	FALSE	FALSE
FALSE	FALSE	FALSE	FALSE	TRUE	FALSE	FALSE	FALSE
FALSE	FALSE	FALSE	TRUE	FALSE	FALSE	FALSE	FALSE
FALSE	FALSE	FALSE	FALSE	FALSE	TRUE	FALSE	FALSE
FALSE	TRUE	FALSE	FALSE	FALSE	FALSE	FALSE	FALSE
FALSE	FALSE	TRUE	FALSE	FALSE	FALSE	FALSE	FALSE
FALSE	FALSE	FALSE	FALSE	TRUE	FALSE	FALSE	FALSE
TRUE	FALSE	FALSE	FALSE	FALSE	FALSE	FALSE	FALSE
FALSE	FALSE	FALSE	FALSE	FALSE	FALSE	TRUE	FALSE
FALSE	FALSE	FALSE	TRUE	FALSE	FALSE	FALSE	FALSE
FALSE	FALSE	FALSE	FALSE	FALSE	FALSE	FALSE	TRUE
FALSE	FALSE	FALSE	TRUE	FALSE	FALSE	FALSE	FALSE
FALSE	TRUE	FALSE	FALSE	FALSE	FALSE	FALSE	FALSE
TRUE	FALSE	FALSE	FALSE	FALSE	FALSE	FALSE	FALSE
FALSE	FALSE	TRUE	FALSE	FALSE	FALSE	FALSE	FALSE
FALSE	FALSE	FALSE	FALSE	FALSE	FALSE	TRUE	FALSE
TRUE	TRUE	FALSE	FALSE	FALSE	FALSE	FALSE	FALSE
FALSE	TRUE	FALSE	FALSE	FALSE	FALSE	FALSE	FALSE
FALSE	FALSE	FALSE	FALSE	FALSE	TRUE	FALSE	FALSE
FALSE	FALSE	FALSE	FALSE	TRUE	FALSE	FALSE	FALSE
FALSE	TRUE	FALSE	FALSE	FALSE	FALSE	FALSE	FALSE
FALSE	FALSE	FALSE	FALSE	FALSE	FALSE	TRUE	TRUE
FALSE	FALSE	FALSE	FALSE	FALSE	FALSE	FALSE	TRUE
TRUE	FALSE	TRUE	FALSE	FALSE	FALSE	FALSE	FALSE
FALSE	FALSE	TRUE	FALSE	FALSE	FALSE	FALSE	FALSE
FALSE	FALSE	FALSE	FALSE	FALSE	FALSE	FALSE	TRUE
FALSE	FALSE	TRUE	TRUE	TRUE	FALSE	FALSE	FALSE
TRUE	FALSE	FALSE	FALSE	FALSE	FALSE	FALSE	FALSE
FALSE	FALSE	FALSE	FALSE	TRUE	FALSE	FALSE	FALSE
TRUE	FALSE	FALSE	FALSE	FALSE	FALSE	FALSE	FALSE
FALSE	FALSE	FALSE	FALSE	TRUE	FALSE	FALSE	FALSE
TRUE	FALSE	FALSE	FALSE	FALSE	FALSE	FALSE	FALSE
TRUE	FALSE	FALSE	FALSE	FALSE	FALSE	FALSE	FALSE
FALSE	FALSE	FALSE	FALSE	FALSE	FALSE	FALSE	TRUE
FALSE	FALSE	FALSE	FALSE	FALSE	FALSE	FALSE	TRUE
FALSE	FALSE	FALSE	FALSE	FALSE	TRUE	FALSE	FALSE
FALSE	TRUE	FALSE	FALSE	FALSE	FALSE	FALSE	FALSE
FALSE	TRUE	FALSE	FALSE	FALSE	FALSE	FALSE	FALSE
FALSE	FALSE	FALSE	FALSE	TRUE	FALSE	FALSE	FALSE
FALSE	TRUE	FALSE	FALSE	FALSE	FALSE	FALSE	FALSE
FALSE	FALSE	FALSE	TRUE	FALSE	FALSE	FALSE	FALSE
FALSE	FALSE	FALSE	FALSE	FALSE	FALSE	TRUE	FALSE
FALSE	TRUE	FALSE	FALSE	FALSE	FALSE	FALSE	FALSE
FALSE	FALSE	FALSE	FALSE	FALSE	TRUE	FALSE	FALSE
FALSE	TRUE	FALSE	FALSE	FALSE	FALSE	FALSE	FALSE
FALSE	FALSE	FALSE	FALSE	TRUE	FALSE	FALSE	FALSE
FALSE	FALSE	FALSE	FALSE	TRUE	FALSE	FALSE	FALSE
FALSE	FALSE	FALSE	TRUE	FALSE	FALSE	FALSE	FALSE
FALSE	FALSE	FALSE	FALSE	FALSE	TRUE	FALSE	FALSE
FALSE	TRUE	FALSE	FALSE	FALSE	FALSE	FALSE	FALSE
FALSE	TRUE	FALSE	FALSE	FALSE	FALSE	FALSE	FALSE
FALSE	FALSE	FALSE	TRUE	FALSE	FALSE	FALSE	FALSE
FALSE	TRUE	FALSE	FALSE	FALSE	FALSE	FALSE	FALSE
FALSE	FALSE	FALSE	TRUE	FALSE	FALSE	FALSE	FALSE
FALSE	TRUE	FALSE	FALSE	FALSE	FALSE	FALSE	FALSE
TRUE	FALSE	FALSE	FALSE	FALSE	FALSE	FALSE	FALSE
FALSE	TRUE	FALSE	FALSE	FALSE	FALSE	FALSE	FALSE
FALSE	TRUE	FALSE	FALSE	FALSE	FALSE	FALSE	FALSE
FALSE	FALSE	FALSE	FALSE	FALSE	TRUE	FALSE	FALSE
FALSE	FALSE	FALSE	FALSE	FALSE	TRUE	FALSE	FALSE
TRUE	FALSE	FALSE	FALSE	FALSE	FALSE	FALSE	FALSE
TRUE	FALSE	FALSE	FALSE	FALSE	FALSE	FALSE	FALSE
FALSE	FALSE	FALSE	FALSE	FALSE	FALSE	FALSE	TRUE
TRUE	FALSE	FALSE	FALSE	FALSE	FALSE	FALSE	FALSE
FALSE	FALSE	FALSE	TRUE	FALSE	FALSE	FALSE	FALSE
FALSE	FALSE	FALSE	TRUE	FALSE	FALSE	FALSE	FALSE
FALSE	FALSE	FALSE	FALSE	FALSE	FALSE	TRUE	TRUE
FALSE	TRUE	FALSE	FALSE	FALSE	FALSE	FALSE	FALSE
FALSE	TRUE	FALSE	FALSE	FALSE	FALSE	FALSE	FALSE
FALSE	FALSE	TRUE	FALSE	FALSE	FALSE	FALSE	FALSE
FALSE	FALSE	FALSE	FALSE	FALSE	FALSE	FALSE	TRUE
FALSE	FALSE	TRUE	TRUE	FALSE	FALSE	FALSE	FALSE
FALSE	FALSE	TRUE	FALSE	FALSE	FALSE	FALSE	FALSE
FALSE	TRUE	FALSE	FALSE	FALSE	FALSE	FALSE	FALSE
FALSE	TRUE	FALSE	FALSE	FALSE	FALSE	FALSE	FALSE
FALSE	FALSE	FALSE	TRUE	FALSE	FALSE	FALSE	FALSE
TRUE	FALSE	FALSE	FALSE	FALSE	FALSE	FALSE	FALSE
FALSE	TRUE	FALSE	FALSE	FALSE	FALSE	FALSE	FALSE
TRUE	FALSE	FALSE	FALSE	FALSE	FALSE	FALSE	FALSE
FALSE	FALSE	FALSE	FALSE	FALSE	FALSE	TRUE	FALSE
FALSE	FALSE	FALSE	FALSE	FALSE	FALSE	FALSE	TRUE
FALSE	FALSE	FALSE	FALSE	FALSE	FALSE	FALSE	TRUE
FALSE	FALSE	FALSE	TRUE	TRUE	TRUE	TRUE	TRUE
FALSE	FALSE	FALSE	TRUE	FALSE	FALSE	FALSE	FALSE
FALSE	FALSE	FALSE	FALSE	FALSE	TRUE	FALSE	FALSE
FALSE	FALSE	FALSE	TRUE	FALSE	FALSE	FALSE	FALSE
TRUE	FALSE	FALSE	FALSE	FALSE	FALSE	FALSE	FALSE
FALSE	TRUE	FALSE	FALSE	FALSE	FALSE	FALSE	FALSE
FALSE	TRUE	FALSE	FALSE	FALSE	FALSE	FALSE	FALSE
FALSE	FALSE	FALSE	FALSE	FALSE	FALSE	FALSE	TRUE
FALSE	FALSE	FALSE	FALSE	FALSE	TRUE	FALSE	FALSE
FALSE	FALSE	FALSE	TRUE	FALSE	FALSE	FALSE	FALSE
FALSE	FALSE	FALSE	TRUE	TRUE	FALSE	FALSE	FALSE
TRUE	FALSE	FALSE	FALSE	FALSE	FALSE	FALSE	FALSE
FALSE	FALSE	FALSE	FALSE	TRUE	FALSE	FALSE	FALSE
FALSE	FALSE	FALSE	FALSE	FALSE	FALSE	TRUE	FALSE
FALSE	FALSE	FALSE	FALSE	FALSE	FALSE	TRUE	FALSE
FALSE	FALSE	FALSE	FALSE	FALSE	FALSE	FALSE	TRUE
TRUE	FALSE	FALSE	FALSE	FALSE	FALSE	FALSE	FALSE
FALSE	FALSE	FALSE	FALSE	FALSE	FALSE	FALSE	TRUE
FALSE	TRUE	FALSE	FALSE	FALSE	FALSE	FALSE	FALSE
TRUE	FALSE	FALSE	FALSE	FALSE	FALSE	FALSE	FALSE
FALSE	FALSE	FALSE	FALSE	FALSE	FALSE	TRUE	TRUE
FALSE	TRUE	FALSE	FALSE	FALSE	FALSE	FALSE	FALSE
FALSE	TRUE	FALSE	FALSE	FALSE	FALSE	FALSE	FALSE
FALSE	FALSE	FALSE	FALSE	TRUE	TRUE	FALSE	FALSE
FALSE	FALSE	TRUE	FALSE	FALSE	FALSE	FALSE	FALSE
FALSE	FALSE	FALSE	FALSE	FALSE	FALSE	FALSE	TRUE
FALSE	FALSE	FALSE	FALSE	TRUE	FALSE	FALSE	FALSE
FALSE	FALSE	FALSE	FALSE	TRUE	FALSE	FALSE	FALSE
FALSE	FALSE	FALSE	FALSE	FALSE	FALSE	TRUE	TRUE
FALSE	FALSE	FALSE	FALSE	FALSE	FALSE	TRUE	FALSE
FALSE	FALSE	FALSE	FALSE	FALSE	FALSE	FALSE	TRUE
FALSE	FALSE	FALSE	FALSE	TRUE	FALSE	FALSE	FALSE
FALSE	FALSE	TRUE	FALSE	FALSE	FALSE	FALSE	FALSE
FALSE	FALSE	FALSE	FALSE	FALSE	FALSE	TRUE	TRUE
FALSE	FALSE	FALSE	FALSE	TRUE	FALSE	FALSE	FALSE
FALSE	FALSE	TRUE	FALSE	FALSE	FALSE	FALSE	FALSE
FALSE	FALSE	FALSE	FALSE	FALSE	FALSE	TRUE	TRUE
FALSE	FALSE	FALSE	FALSE	FALSE	TRUE	FALSE	FALSE
FALSE	TRUE	FALSE	FALSE	FALSE	FALSE	FALSE	FALSE
FALSE	FALSE	FALSE	FALSE	FALSE	FALSE	FALSE	TRUE
FALSE	FALSE	FALSE	FALSE	FALSE	FALSE	TRUE	FALSE
FALSE	FALSE	FALSE	FALSE	FALSE	FALSE	FALSE	TRUE
FALSE	TRUE	FALSE	FALSE	FALSE	FALSE	FALSE	FALSE
FALSE	FALSE	FALSE	FALSE	FALSE	FALSE	TRUE	FALSE
FALSE	FALSE	FALSE	FALSE	FALSE	FALSE	FALSE	TRUE
FALSE	FALSE	TRUE	FALSE	FALSE	FALSE	FALSE	FALSE
FALSE	FALSE	FALSE	TRUE	FALSE	FALSE	FALSE	FALSE
FALSE	FALSE	FALSE	FALSE	FALSE	FALSE	FALSE	TRUE
FALSE	FALSE	FALSE	FALSE	FALSE	TRUE	FALSE	FALSE
TRUE	FALSE	FALSE	FALSE	FALSE	FALSE	FALSE	FALSE
FALSE	FALSE	FALSE	FALSE	FALSE	FALSE	FALSE	TRUE
TRUE	FALSE	FALSE	FALSE	FALSE	FALSE	FALSE	FALSE
FALSE	FALSE	FALSE	TRUE	FALSE	FALSE	FALSE	FALSE
FALSE	FALSE	FALSE	FALSE	TRUE	FALSE	FALSE	FALSE
FALSE	FALSE	FALSE	FALSE	FALSE	FALSE	FALSE	TRUE
FALSE	FALSE	TRUE	FALSE	FALSE	FALSE	FALSE	FALSE
FALSE	TRUE	FALSE	FALSE	FALSE	FALSE	FALSE	FALSE
FALSE	FALSE	FALSE	TRUE	FALSE	FALSE	FALSE	FALSE
FALSE	FALSE	FALSE	FALSE	TRUE	FALSE	FALSE	FALSE
FALSE	FALSE	FALSE	FALSE	FALSE	FALSE	TRUE	TRUE
FALSE	FALSE	FALSE	FALSE	FALSE	FALSE	FALSE	TRUE
FALSE	FALSE	FALSE	FALSE	FALSE	FALSE	TRUE	FALSE
FALSE	FALSE	FALSE	TRUE	TRUE	TRUE	TRUE	TRUE
FALSE	FALSE	FALSE	FALSE	FALSE	FALSE	FALSE	TRUE
FALSE	FALSE	FALSE	FALSE	FALSE	FALSE	FALSE	TRUE
FALSE	FALSE	FALSE	FALSE	FALSE	FALSE	TRUE	FALSE
FALSE	FALSE	FALSE	FALSE	FALSE	FALSE	FALSE	TRUE
FALSE	FALSE	FALSE	FALSE	FALSE	FALSE	FALSE	TRUE
FALSE	FALSE	TRUE	FALSE	FALSE	FALSE	FALSE	FALSE
FALSE	FALSE	FALSE	TRUE	FALSE	FALSE	FALSE	FALSE
FALSE	FALSE	FALSE	FALSE	FALSE	FALSE	FALSE	TRUE
FALSE	TRUE	FALSE	FALSE	FALSE	FALSE	TRUE	TRUE
FALSE	TRUE	FALSE	FALSE	FALSE	FALSE	FALSE	FALSE
FALSE	FALSE	FALSE	FALSE	FALSE	TRUE	FALSE	FALSE
FALSE	FALSE	TRUE	FALSE	FALSE	FALSE	FALSE	FALSE
FALSE	FALSE	FALSE	FALSE	FALSE	FALSE	FALSE	TRUE
TRUE	FALSE	FALSE	FALSE	FALSE	FALSE	FALSE	FALSE
FALSE	TRUE	FALSE	FALSE	FALSE	FALSE	FALSE	FALSE
FALSE	FALSE	FALSE	FALSE	TRUE	FALSE	FALSE	FALSE
FALSE	TRUE	FALSE	FALSE	FALSE	FALSE	FALSE	FALSE
FALSE	FALSE	FALSE	FALSE	TRUE	FALSE	FALSE	FALSE
FALSE	FALSE	TRUE	FALSE	FALSE	FALSE	FALSE	FALSE
FALSE	FALSE	FALSE	FALSE	FALSE	FALSE	FALSE	TRUE
FALSE	TRUE	FALSE	FALSE	FALSE	FALSE	FALSE	FALSE
FALSE	FALSE	FALSE	TRUE	TRUE	FALSE	FALSE	FALSE
FALSE	FALSE	TRUE	FALSE	FALSE	FALSE	FALSE	FALSE
FALSE	FALSE	FALSE	FALSE	TRUE	FALSE	FALSE	FALSE
FALSE	FALSE	FALSE	FALSE	FALSE	TRUE	FALSE	FALSE
FALSE	FALSE	FALSE	FALSE	FALSE	TRUE	FALSE	FALSE
FALSE	TRUE	FALSE	FALSE	FALSE	FALSE	FALSE	FALSE
FALSE	FALSE	FALSE	FALSE	TRUE	TRUE	TRUE	TRUE
FALSE	FALSE	FALSE	FALSE	TRUE	FALSE	FALSE	FALSE
FALSE	FALSE	FALSE	FALSE	TRUE	FALSE	FALSE	FALSE
FALSE	FALSE	FALSE	FALSE	FALSE	FALSE	TRUE	FALSE
FALSE	FALSE	FALSE	FALSE	TRUE	FALSE	FALSE	FALSE
FALSE	FALSE	FALSE	FALSE	FALSE	FALSE	FALSE	TRUE
FALSE	TRUE	FALSE	FALSE	FALSE	FALSE	FALSE	FALSE
FALSE	FALSE	FALSE	FALSE	FALSE	FALSE	FALSE	TRUE
FALSE	FALSE	FALSE	FALSE	FALSE	FALSE	FALSE	TRUE
FALSE	FALSE	FALSE	FALSE	FALSE	TRUE	FALSE	FALSE
FALSE	TRUE	FALSE	FALSE	FALSE	FALSE	FALSE	FALSE
FALSE	FALSE	TRUE	FALSE	FALSE	FALSE	FALSE	FALSE
FALSE	FALSE	FALSE	FALSE	FALSE	TRUE	FALSE	FALSE
FALSE	FALSE	FALSE	FALSE	FALSE	FALSE	TRUE	FALSE
FALSE	FALSE	FALSE	FALSE	FALSE	FALSE	FALSE	TRUE
TRUE	FALSE	FALSE	FALSE	FALSE	FALSE	FALSE	FALSE
FALSE	FALSE	FALSE	FALSE	TRUE	FALSE	FALSE	FALSE
FALSE	FALSE	FALSE	FALSE	FALSE	TRUE	FALSE	FALSE
FALSE	TRUE	FALSE	FALSE	FALSE	FALSE	FALSE	FALSE
FALSE	FALSE	FALSE	FALSE	TRUE	FALSE	FALSE	FALSE
FALSE	TRUE	FALSE	FALSE	FALSE	FALSE	FALSE	FALSE
FALSE	FALSE	FALSE	TRUE	FALSE	FALSE	FALSE	FALSE
FALSE	TRUE	FALSE	FALSE	FALSE	FALSE	FALSE	FALSE
FALSE	FALSE	FALSE	FALSE	FALSE	TRUE	FALSE	FALSE
TRUE	FALSE	FALSE	FALSE	FALSE	FALSE	FALSE	FALSE
FALSE	FALSE	TRUE	FALSE	FALSE	FALSE	FALSE	FALSE
FALSE	FALSE	FALSE	FALSE	TRUE	FALSE	FALSE	FALSE
FALSE	FALSE	FALSE	FALSE	FALSE	FALSE	FALSE	TRUE
FALSE	FALSE	FALSE	FALSE	TRUE	FALSE	FALSE	FALSE
FALSE	FALSE	TRUE	FALSE	FALSE	FALSE	FALSE	FALSE
FALSE	FALSE	FALSE	TRUE	FALSE	FALSE	FALSE	FALSE
FALSE	TRUE	FALSE	FALSE	FALSE	FALSE	FALSE	FALSE
FALSE	TRUE	FALSE	FALSE	FALSE	FALSE	FALSE	FALSE
FALSE	FALSE	FALSE	TRUE	FALSE	FALSE	FALSE	FALSE
FALSE	FALSE	FALSE	FALSE	TRUE	FALSE	FALSE	FALSE
FALSE	FALSE	FALSE	FALSE	FALSE	FALSE	TRUE	TRUE
FALSE	FALSE	FALSE	FALSE	FALSE	FALSE	TRUE	FALSE
FALSE	TRUE	FALSE	FALSE	FALSE	FALSE	FALSE	FALSE
FALSE	TRUE	FALSE	FALSE	FALSE	FALSE	FALSE	FALSE
FALSE	FALSE	FALSE	FALSE	TRUE	FALSE	FALSE	FALSE
FALSE	TRUE	FALSE	FALSE	FALSE	FALSE	FALSE	FALSE
FALSE	FALSE	FALSE	TRUE	FALSE	FALSE	FALSE	FALSE
FALSE	TRUE	FALSE	FALSE	FALSE	FALSE	FALSE	FALSE
FALSE	FALSE	TRUE	FALSE	FALSE	FALSE	FALSE	FALSE
FALSE	FALSE	FALSE	TRUE	FALSE	FALSE	FALSE	FALSE
FALSE	FALSE	TRUE	FALSE	FALSE	FALSE	FALSE	FALSE
FALSE	FALSE	TRUE	FALSE	FALSE	FALSE	FALSE	FALSE
TRUE	FALSE	FALSE	FALSE	FALSE	FALSE	FALSE	FALSE
FALSE	FALSE	TRUE	FALSE	FALSE	FALSE	FALSE	FALSE
FALSE	TRUE	TRUE	FALSE	FALSE	FALSE	FALSE	FALSE
FALSE	FALSE	FALSE	FALSE	FALSE	FALSE	FALSE	TRUE
FALSE	FALSE	FALSE	FALSE	TRUE	FALSE	FALSE	FALSE
TRUE	FALSE	FALSE	FALSE	FALSE	FALSE	FALSE	FALSE
TRUE	FALSE	FALSE	FALSE	FALSE	FALSE	FALSE	FALSE
TRUE	FALSE	FALSE	FALSE	FALSE	FALSE	FALSE	FALSE
FALSE	FALSE	TRUE	FALSE	FALSE	FALSE	FALSE	FALSE
FALSE	FALSE	TRUE	FALSE	FALSE	FALSE	FALSE	FALSE
FALSE	FALSE	TRUE	FALSE	FALSE	FALSE	FALSE	FALSE
FALSE	FALSE	FALSE	TRUE	FALSE	FALSE	FALSE	FALSE
FALSE	FALSE	TRUE	FALSE	FALSE	FALSE	FALSE	FALSE
FALSE	TRUE	FALSE	FALSE	FALSE	FALSE	FALSE	FALSE
FALSE	FALSE	FALSE	TRUE	FALSE	FALSE	FALSE	FALSE
FALSE	FALSE	FALSE	TRUE	TRUE	FALSE	FALSE	FALSE
FALSE	TRUE	FALSE	FALSE	FALSE	FALSE	FALSE	FALSE
TRUE	FALSE	FALSE	FALSE	FALSE	FALSE	FALSE	FALSE
FALSE	FALSE	FALSE	FALSE	FALSE	FALSE	FALSE	TRUE
FALSE	FALSE	FALSE	FALSE	FALSE	TRUE	FALSE	FALSE
TRUE	FALSE	FALSE	FALSE	FALSE	FALSE	FALSE	FALSE
FALSE	TRUE	TRUE	FALSE	FALSE	FALSE	FALSE	FALSE
FALSE	FALSE	FALSE	TRUE	FALSE	FALSE	FALSE	FALSE
FALSE	FALSE	FALSE	FALSE	FALSE	FALSE	TRUE	TRUE
FALSE	FALSE	FALSE	FALSE	FALSE	FALSE	TRUE	TRUE
FALSE	FALSE	FALSE	TRUE	FALSE	FALSE	FALSE	FALSE
FALSE	TRUE	FALSE	FALSE	FALSE	FALSE	FALSE	FALSE
FALSE	FALSE	FALSE	FALSE	FALSE	FALSE	FALSE	TRUE
TRUE	FALSE	FALSE	FALSE	FALSE	FALSE	FALSE	FALSE
FALSE	TRUE	FALSE	FALSE	FALSE	FALSE	FALSE	FALSE
FALSE	FALSE	FALSE	FALSE	FALSE	FALSE	FALSE	TRUE
FALSE	FALSE	FALSE	FALSE	TRUE	FALSE	FALSE	FALSE
FALSE	FALSE	FALSE	TRUE	FALSE	FALSE	FALSE	FALSE
FALSE	FALSE	FALSE	FALSE	FALSE	FALSE	FALSE	TRUE
FALSE	FALSE	TRUE	FALSE	FALSE	FALSE	FALSE	FALSE
FALSE	FALSE	FALSE	FALSE	FALSE	FALSE	TRUE	FALSE
FALSE	FALSE	FALSE	TRUE	FALSE	FALSE	FALSE	FALSE
FALSE	FALSE	FALSE	FALSE	TRUE	FALSE	FALSE	FALSE
FALSE	FALSE	FALSE	TRUE	FALSE	FALSE	FALSE	FALSE
FALSE	FALSE	FALSE	TRUE	FALSE	FALSE	FALSE	FALSE
FALSE	FALSE	FALSE	FALSE	FALSE	TRUE	FALSE	FALSE
FALSE	TRUE	FALSE	FALSE	FALSE	FALSE	FALSE	FALSE
FALSE	TRUE	FALSE	FALSE	FALSE	FALSE	FALSE	FALSE
FALSE	FALSE	TRUE	FALSE	FALSE	FALSE	FALSE	FALSE
FALSE	FALSE	FALSE	TRUE	FALSE	FALSE	FALSE	FALSE
FALSE	TRUE	FALSE	FALSE	FALSE	FALSE	FALSE	FALSE
FALSE	FALSE	FALSE	FALSE	FALSE	FALSE	TRUE	FALSE
FALSE	TRUE	FALSE	FALSE	FALSE	FALSE	FALSE	FALSE
FALSE	FALSE	FALSE	FALSE	FALSE	FALSE	TRUE	TRUE
FALSE	FALSE	FALSE	FALSE	FALSE	FALSE	FALSE	TRUE
FALSE	FALSE	FALSE	FALSE	FALSE	TRUE	FALSE	FALSE
FALSE	FALSE	FALSE	FALSE	FALSE	FALSE	TRUE	FALSE
FALSE	TRUE	FALSE	FALSE	FALSE	FALSE	FALSE	FALSE
FALSE	FALSE	FALSE	FALSE	FALSE	FALSE	TRUE	FALSE
FALSE	FALSE	FALSE	FALSE	FALSE	TRUE	FALSE	FALSE
FALSE	FALSE	FALSE	FALSE	FALSE	FALSE	FALSE	TRUE
FALSE	FALSE	FALSE	FALSE	TRUE	FALSE	FALSE	FALSE
FALSE	FALSE	FALSE	FALSE	FALSE	TRUE	FALSE	FALSE
FALSE	TRUE	FALSE	FALSE	FALSE	FALSE	FALSE	FALSE
FALSE	FALSE	FALSE	FALSE	FALSE	FALSE	FALSE	TRUE
FALSE	TRUE	FALSE	FALSE	FALSE	FALSE	FALSE	FALSE
FALSE	TRUE	FALSE	FALSE	FALSE	FALSE	FALSE	FALSE
FALSE	FALSE	FALSE	FALSE	FALSE	FALSE	TRUE	FALSE
FALSE	FALSE	FALSE	FALSE	TRUE	FALSE	FALSE	FALSE
FALSE	FALSE	FALSE	FALSE	TRUE	FALSE	FALSE	FALSE
FALSE	TRUE	FALSE	FALSE	FALSE	FALSE	FALSE	FALSE
FALSE	FALSE	FALSE	TRUE	FALSE	FALSE	FALSE	FALSE
FALSE	TRUE	FALSE	FALSE	FALSE	FALSE	FALSE	FALSE
FALSE	FALSE	FALSE	TRUE	FALSE	FALSE	FALSE	FALSE
FALSE	FALSE	FALSE	FALSE	FALSE	FALSE	TRUE	TRUE
FALSE	TRUE	FALSE	FALSE	FALSE	FALSE	FALSE	FALSE
FALSE	FALSE	FALSE	FALSE	TRUE	FALSE	FALSE	FALSE
FALSE	FALSE	FALSE	FALSE	FALSE	FALSE	TRUE	FALSE
FALSE	FALSE	FALSE	TRUE	FALSE	FALSE	FALSE	FALSE
FALSE	TRUE	FALSE	FALSE	FALSE	FALSE	FALSE	FALSE
FALSE	FALSE	FALSE	FALSE	FALSE	FALSE	FALSE	TRUE
FALSE	FALSE	FALSE	FALSE	FALSE	TRUE	FALSE	FALSE
FALSE	FALSE	FALSE	FALSE	FALSE	TRUE	FALSE	FALSE
FALSE	FALSE	FALSE	TRUE	FALSE	FALSE	FALSE	FALSE
FALSE	FALSE	FALSE	TRUE	FALSE	FALSE	FALSE	FALSE
FALSE	FALSE	FALSE	FALSE	FALSE	TRUE	FALSE	FALSE
FALSE	FALSE	FALSE	FALSE	FALSE	FALSE	TRUE	TRUE
FALSE	FALSE	FALSE	TRUE	FALSE	FALSE	FALSE	FALSE
FALSE	TRUE	FALSE	FALSE	FALSE	FALSE	FALSE	FALSE
FALSE	FALSE	FALSE	TRUE	FALSE	FALSE	FALSE	FALSE
FALSE	FALSE	TRUE	FALSE	FALSE	FALSE	FALSE	FALSE
FALSE	FALSE	FALSE	TRUE	FALSE	FALSE	FALSE	FALSE
FALSE	TRUE	FALSE	FALSE	FALSE	FALSE	FALSE	FALSE
FALSE	FALSE	FALSE	FALSE	TRUE	FALSE	FALSE	FALSE
FALSE	FALSE	FALSE	FALSE	TRUE	FALSE	FALSE	FALSE
FALSE	FALSE	FALSE	FALSE	TRUE	FALSE	FALSE	FALSE
FALSE	FALSE	FALSE	FALSE	FALSE	TRUE	TRUE	TRUE
FALSE	FALSE	TRUE	FALSE	FALSE	FALSE	FALSE	FALSE
FALSE	FALSE	TRUE	FALSE	FALSE	FALSE	FALSE	FALSE
FALSE	TRUE	FALSE	FALSE	FALSE	FALSE	FALSE	FALSE
TRUE	FALSE	FALSE	FALSE	FALSE	FALSE	FALSE	FALSE
FALSE	FALSE	FALSE	FALSE	FALSE	FALSE	FALSE	TRUE
[truncated: 98,000 more rows]
