# Supplementary material for: Diagnostics of Data-Driven Models: Uncertainty Quantification of PM7 Semi-Empirical Quantum Chemical Method
Source: Sci Rep. 2018 Sep 5;8:13248. doi: 10.1038/s41598-018-31677-y (PMC6125339; doi:10.1038/s41598-018-31677-y)
Supplement: Supplementary file 4 — Feasible Points - Parameter Vectors 1 [file 41598_2018_31677_MOESM4_ESM.csv]

-11.57016475	-8.772424879	1.085168936	13.72257429	0.198372981	1.288123665	0.90112503	4.445563606	2.556871707	-48.9610198	-40.62429457	-12.70552573	-7.758627645	1.853758447	1.781691982	12.36324362	11.87029976	10.93990949	9.792012057	0.717201108	0.050484595	4.807026605	1.560937455	0.900127674	0.188035186	2.674513862	0.856848493
-12.18843098	-8.427216466	1.192933773	12.83578595	0.187701295	1.339363477	0.921781772	4.331454478	2.5803077	-49.59949732	-41.21977541	-12.2347917	-7.748918818	1.890147324	1.764889164	11.86152115	11.66526517	11.57625942	10.15540421	0.717597833	0.050971588	4.763220276	1.65491368	0.962518711	0.168588283	2.849661775	0.863085508
-12.62746364	-8.213304134	1.08472656	13.99368958	0.202938276	1.36763549	0.931315743	4.273022938	2.637516051	-48.64970169	-41.12027351	-13.82947333	-7.939651797	1.921646001	1.782858192	11.61168421	11.34826646	11.13492419	9.845600295	0.725590625	0.051101364	4.654246815	1.626345946	0.942464802	0.181226812	2.681777507	0.907729626
-12.15801848	-9.009680241	1.201454624	12.18538727	0.197600414	1.260775584	0.932318926	4.593677503	2.444962487	-49.44863259	-40.60912909	-13.12762777	-7.760423889	1.963879219	1.768829724	11.50576726	11.27446716	11.15518162	9.979443034	0.739160281	0.051254151	4.727873288	1.587143158	1.027328284	0.194855949	2.83634883	0.79148384
-12.62495291	-7.777533523	1.188867851	13.36786744	0.185545824	1.361211279	0.955449089	4.499154431	2.445953494	-48.5586482	-40.04901967	-14.12241749	-7.874705694	1.929096081	1.734419031	11.74492826	11.28425311	11.19314625	9.740126838	0.719451441	0.048473983	4.746975037	1.496520105	0.967137577	0.175931668	2.574042484	0.79146682
-10.93764337	-8.598618334	1.162624615	13.19281566	0.204712217	1.375719608	0.933186924	4.263234989	2.576546654	-49.11279029	-40.03173706	-12.08385543	-8.003781346	1.896645213	1.617428647	12.16083567	11.45195455	11.51980261	10.05812359	0.688738578	0.050322102	4.621203749	1.601557818	0.935910278	0.183176821	2.648634392	0.875352831
-12.69303822	-8.66200843	1.121923287	13.33849697	0.199460495	1.377011484	0.880214586	4.342090218	2.570005622	-51.29628615	-41.6970077	-12.6593216	-8.033420071	1.979116306	1.650176015	12.4786999	11.49009496	11.0115804	9.726244828	0.708839928	0.049216077	4.622080996	1.592631965	0.917959017	0.188035188	2.634098616	0.861184953
-11.33002102	-8.471608849	1.179326983	12.92112935	0.211166788	1.305978947	0.919096571	4.478926294	2.549878234	-49.99612664	-41.53920549	-13.46673244	-8.61915696	1.819681579	1.806432702	12.62771131	11.35827069	11.29373539	10.54380923	0.742435982	0.048619457	4.860115114	1.543393968	0.979371132	0.189781132	2.673002595	0.810304301
-12.11473969	-7.978240084	1.200734107	11.84867366	0.192383433	1.341991459	0.946912343	4.470370125	2.521057524	-48.85598288	-40.60097025	-13.38772368	-8.169858234	2.009212681	1.785245051	12.36492441	11.09069381	10.37640089	9.458816278	0.707323747	0.050545906	4.778474959	1.572818912	0.894484256	0.17562236	2.686882903	0.873081519
-12.27511457	-8.508299683	1.088122795	13.44154168	0.198042038	1.34225725	0.927180856	4.278093747	2.54470713	-51.01908719	-42.03837678	-12.81904282	-7.485907631	1.750362718	1.858500883	12.28757709	12.30104261	11.2874149	9.997205586	0.744592641	0.048072006	4.804139093	1.558246133	0.946169655	0.179097384	2.77597617	0.80260591
-12.05065109	-7.947102702	1.192981864	12.56649447	0.195508169	1.395219279	0.976350781	4.106074246	2.660195134	-50.98372507	-42.66375432	-12.85864548	-7.966549861	1.846813514	1.814272263	12.93771586	11.80388226	11.03231746	10.22343764	0.726334997	0.049636043	4.853227931	1.569210984	0.950453688	0.171680467	2.72651335	0.840547964
-12.08890896	-8.211737874	1.09304455	12.60065762	0.190051054	1.326458179	0.933733689	4.455544132	2.524006528	-50.3035514	-40.02873686	-14.10669638	-8.515947922	1.9207121	1.778526629	11.86567983	11.80838603	10.72030003	9.666962986	0.716769139	0.050844406	4.737355466	1.545482619	0.898165475	0.179172263	2.715822456	0.864659961
-11.43968644	-8.752052845	1.149999604	13.75824468	0.208164966	1.317155176	0.964228813	4.264025739	2.711508404	-51.04645902	-41.7794554	-14.20314236	-7.956159654	1.808759848	1.824700556	11.62847101	12.50806773	11.29219489	10.42198234	0.722281726	0.050028857	4.730188252	1.603166065	0.9530117	0.179284409	2.777376394	0.800591621
-11.03865956	-8.522708976	1.105596493	12.7333148	0.195170951	1.309107019	0.943844257	4.444787952	2.482175	-48.77470372	-40.22756439	-12.83214762	-7.913662364	1.881584775	1.723864393	11.28998605	12.0641771	10.84742347	10.03085982	0.726871018	0.04909153	4.830715192	1.597331709	0.91629936	0.185207231	2.71537675	0.849599954
-11.547216	-8.030133362	1.168239266	15.11088682	0.195566582	1.383679756	0.93428409	4.295340122	2.52060647	-47.10697375	-40.24843764	-13.09390476	-8.255630014	1.879557686	1.86605307	12.15787021	11.79286547	10.60469493	10.00476347	0.745748061	0.047405998	4.805613273	1.514770226	0.993378323	0.178067055	2.600187738	0.814021724
-11.62909702	-8.202537961	1.103407702	12.2902366	0.198561679	1.289176029	0.964740478	4.382650838	2.500122095	-51.17303275	-40.97064137	-14.63215453	-8.078122169	1.903374688	1.752079319	11.82136972	11.64949696	11.3672168	9.923851602	0.722731947	0.04839638	4.579385188	1.529145094	0.974037422	0.188703227	2.70002693	0.83275276
-11.09221097	-8.930481239	1.297130067	13.63940279	0.191733408	1.303263325	0.940437018	4.58975983	2.453497719	-46.46880438	-40.82307958	-12.23636067	-8.423272053	1.991525953	1.846887695	11.83423403	11.04952617	11.08440973	10.01870327	0.733739956	0.048306021	4.966889901	1.523938458	0.953623837	0.184978464	2.713481336	0.839253224
-12.55285689	-7.729641493	1.139894754	13.99216674	0.164705854	1.405831747	0.935913028	4.253678156	2.620094958	-47.07477721	-39.01050044	-13.4624332	-7.706935659	1.783189256	1.798845245	12.52269103	11.61147253	10.45430223	9.499725613	0.708464188	0.052573306	4.740679741	1.603708294	0.890890101	0.179194004	2.538255701	0.859420321
-10.73778453	-8.304068453	1.063848078	14.26214043	0.198533353	1.35868651	0.936467696	4.60655721	2.533469318	-48.37811244	-39.60996423	-13.97086765	-9.016331685	2.108185747	1.72520254	11.48542548	11.39031272	10.49332699	9.742099766	0.71888603	0.048040282	4.713516436	1.553408696	0.881204623	0.171881263	2.660722556	0.893247766
-11.77823524	-8.741860945	1.10375696	14.83856547	0.189258209	1.323842458	0.934306405	4.523950112	2.610916438	-48.86765831	-40.79516503	-13.33506666	-7.715557977	1.811973545	1.755157453	11.92926615	12.03660317	11.11042927	9.876034844	0.719570236	0.05136534	4.627233502	1.53650626	0.921085816	0.195117219	2.57986629	0.849439609
-11.26710483	-8.47040446	1.145792584	12.26453623	0.20237991	1.313458575	0.917713182	4.560231229	2.531112726	-49.72204107	-40.76542743	-13.06190572	-8.534811065	1.942890428	1.696854956	11.98331826	11.31368892	11.00458741	9.742396701	0.71773032	0.049181575	4.773914165	1.583783781	0.898921057	0.193305826	2.628385937	0.905901539
-12.84258517	-7.544169241	1.167372216	13.06612677	0.189207727	1.38852084	0.964631507	4.339288974	2.521431265	-47.9051384	-39.2536202	-13.91014795	-8.130523237	1.950670994	1.815583651	10.9598399	11.2490885	10.8457328	9.501086437	0.732034222	0.050479057	4.777463116	1.541128257	1.059959389	0.178888854	2.704500471	0.80882843
-12.97763192	-8.058617849	1.126432795	12.20352351	0.185517027	1.34011894	0.922316189	4.255456527	2.573573818	-48.77936199	-41.84584175	-13.56652555	-7.937117601	1.975386803	1.765042757	11.58634984	10.73470961	10.75536011	9.871204141	0.706847712	0.051329717	4.631413176	1.540369146	0.944914205	0.185165783	2.661976465	0.840704261
-12.62297628	-8.169562779	1.246812565	14.68430528	0.185966272	1.34579748	0.92219896	4.13663787	2.580841206	-50.66967451	-40.31345661	-13.87189303	-7.692491711	1.841920425	1.781492635	12.34280194	12.2560441	10.51600297	9.704035452	0.712843951	0.05124726	4.654706504	1.637036884	0.970844702	0.167121333	2.719830014	0.875923161
-11.3041017	-8.938914541	1.236920988	12.43400531	0.203834684	1.304731969	0.939270337	4.457071306	2.524777925	-50.03207791	-40.02017402	-13.22963958	-7.806521473	1.943830217	1.657872302	11.61357606	11.44349292	11.33456209	9.66935588	0.706062623	0.050671569	4.667109026	1.552149288	0.95011354	0.190349415	2.705791867	0.841637502
-11.56519016	-8.297345503	1.18585556	13.85131848	0.197947868	1.394492578	0.931924307	4.254661719	2.480529295	-49.22335604	-39.90252309	-12.65556704	-7.922212388	1.894772561	1.730604377	11.589786	11.43192827	10.98211871	9.5856735	0.716447619	0.049709072	4.663485953	1.537232195	0.993095462	0.176455288	2.671172672	0.811838503
-11.84836947	-7.71712713	1.122578304	13.68263904	0.191960255	1.386624173	0.974458583	4.399488936	2.493300754	-47.2210924	-39.03194452	-14.31552191	-7.860541755	1.874506737	1.877543005	11.67998122	10.93140972	10.20813983	9.560887421	0.719233068	0.049884101	4.747918724	1.578290131	0.984726427	0.171303349	2.746713747	0.83807822
-13.10716261	-8.188191538	1.106546368	12.74799564	0.177718024	1.368434966	0.909103862	4.486873811	2.568066125	-50.43734919	-41.17209823	-13.70800579	-8.043273777	1.906956669	1.887779639	11.96962249	12.15289162	11.27158714	9.419518752	0.699192405	0.051784173	4.510293517	1.612400812	0.908420008	0.176240396	2.757153235	0.852348806
-12.80438081	-9.183860724	1.216812029	13.51612094	0.188231597	1.394791681	0.927479883	4.321586856	2.550009434	-51.15544229	-42.45925056	-13.20364763	-8.635231329	2.021878048	1.726913825	12.74425588	11.05045861	10.78657948	10.20635132	0.705482515	0.050692533	4.715761426	1.597018506	0.933606735	0.192435243	2.711374662	0.851805193
-11.44861003	-8.112438169	1.134450288	13.53958646	0.197529647	1.28988645	0.919198561	4.575092153	2.488110479	-47.45409528	-39.0674525	-13.65922514	-7.381077341	1.881606778	1.83912913	11.29812455	11.80528371	11.0563893	9.52215299	0.749775018	0.049769128	4.668885436	1.5191896	1.01061365	0.180603317	2.712925757	0.786079042
-13.96738993	-8.371512909	1.278779427	13.44519444	0.184872332	1.321845664	0.943452664	4.272719772	2.482835949	-50.60096809	-42.30013583	-13.9529603	-7.28139204	1.847676156	1.860619391	12.11296837	11.84790844	11.0411629	9.986618723	0.728049137	0.049974602	4.758286881	1.617872833	1.0486018	0.185275662	2.80241499	0.851007492
-12.74353493	-8.258521402	1.274968565	12.85023251	0.180535689	1.368138011	0.961104415	4.409400651	2.546023665	-50.70659664	-41.95241863	-13.64629539	-8.224088083	1.8923225	1.773372793	12.99901981	11.52017972	11.02092127	10.22896499	0.727427847	0.051463122	4.728223972	1.600687087	0.937757033	0.177587807	2.718206161	0.900667298
-11.13212891	-8.431898155	1.18998769	13.07007404	0.193206248	1.321816054	0.93072977	4.564268658	2.534658788	-52.24472364	-41.14998249	-13.66289562	-8.285052328	1.856161176	1.760741279	11.69328208	12.10638467	11.04282906	10.04612694	0.746808076	0.050131614	4.69403779	1.57504706	1.030304352	0.186545521	2.777854921	0.816737793
-13.33852572	-8.105634329	1.207632775	12.88942626	0.169741154	1.373927426	0.955464675	4.502608536	2.535998671	-50.42043242	-41.29571324	-14.24850408	-7.920745783	2.041818862	1.76631897	12.68018184	11.79089213	10.73979291	9.631249263	0.7232526	0.050312569	4.632663925	1.575273141	0.929187664	0.180773223	2.658702911	0.838419292
-11.16624693	-7.971723128	1.14113891	13.69146036	0.184025911	1.406977352	0.916277028	4.244549131	2.546001115	-46.90362751	-39.2221911	-13.23624285	-7.628244177	1.880682004	1.728516596	11.86086182	11.62601988	11.48406583	9.899522234	0.738662059	0.051015855	4.770826666	1.643223569	0.957708183	0.183881597	2.645631577	0.902216171
-11.64960393	-8.771742272	1.140341035	12.69683832	0.189927345	1.381403886	0.927770333	4.547447686	2.596376641	-50.67828741	-41.13973601	-13.27369646	-8.354846882	1.923809062	1.759741324	12.94851736	11.34738917	11.28005729	10.14988992	0.716224337	0.049886781	4.773569132	1.56223349	0.902807483	0.181694391	2.722587022	0.80233351
-11.6135147	-8.449932115	1.126328917	13.01948161	0.179157377	1.384976765	0.959749375	4.29708052	2.586351162	-46.82897421	-39.67614389	-12.66954247	-8.044136988	1.945020039	1.773633505	11.75909469	11.09536625	10.68288854	10.14681038	0.722714243	0.051355106	4.609431918	1.593199765	0.952270606	0.181169774	2.728157886	0.80628836
-11.14925717	-8.557812727	1.151397774	12.54315675	0.204128287	1.310656884	0.948608252	4.576426576	2.569908707	-47.60598837	-38.63382595	-13.39636999	-8.03545032	1.938156192	1.795788852	11.33976583	11.10814265	11.16698007	9.833527982	0.735555286	0.048893433	4.869802624	1.502119554	1.038586758	0.189741851	2.821442445	0.822275677
-11.8902935	-8.757023001	1.206464111	14.7133806	0.190650604	1.36450658	0.963733935	4.484120952	2.696576162	-47.82822705	-38.27284429	-13.88732838	-8.452624073	1.90635011	1.828035572	12.07159854	11.03550564	10.390651	9.50094955	0.72834569	0.049710608	4.900020956	1.579432194	0.916373438	0.171739926	2.790211924	0.90822739
-11.45541211	-8.222606833	1.127765856	14.35081632	0.182316621	1.3510577	0.958459295	4.416711555	2.635506664	-48.95803649	-38.98349086	-13.80230683	-7.961021414	1.858045827	1.722929214	11.61616339	11.57675072	11.40550189	9.669929894	0.714158633	0.051331269	4.7194554	1.585497548	1.010087529	0.187894857	2.625721316	0.818958114
-12.86676342	-8.085383111	1.252981121	13.74465531	0.192791961	1.360682327	0.901768767	4.379512485	2.592277683	-49.32282029	-42.2097326	-13.94890808	-8.120667678	1.90247805	1.841365105	12.08365584	11.67567326	11.35741032	10.25996407	0.714841433	0.051865737	4.78229181	1.643060945	0.957473143	0.171598091	2.685650128	0.843953652
-11.6202824	-7.78117349	1.142657856	13.16303847	0.195452171	1.362149698	0.9286001	4.439017379	2.468220184	-46.22794465	-40.50603406	-14.16821372	-7.889882834	1.85237519	1.823315497	11.41092753	10.91697609	11.51393242	10.03150763	0.740834629	0.050273503	4.868878552	1.550505892	0.948612153	0.185014967	2.575564345	0.853529989
-11.60273395	-8.338463436	1.099484519	12.74134824	0.194457858	1.330051736	0.904749929	4.32354862	2.58372556	-51.006665	-41.49338815	-12.76788298	-8.203719635	1.875429712	1.695812705	11.88259485	12.2169792	11.42195841	10.13925348	0.720737205	0.050473669	4.712639395	1.628963255	0.922821625	0.18384563	2.664179815	0.82902926
-11.14558814	-8.642604366	1.095283698	13.26889477	0.212867463	1.311539342	0.949557821	4.31751167	2.52991087	-50.93509496	-41.58584563	-13.0579361	-8.002683676	1.855437285	1.660192754	12.298058	11.14552831	10.89160778	10.363101	0.707193623	0.049546767	4.72434227	1.55158638	0.940468797	0.182579527	2.698989415	0.848920487
-13.46834034	-8.634421465	1.273331249	13.64043213	0.181646725	1.346477734	0.930900843	4.387711807	2.612685691	-47.70342915	-40.17229328	-13.35331643	-8.483159879	2.006592765	1.787005658	11.80606817	10.691505	10.3354314	9.897025253	0.717141075	0.052022865	4.684687462	1.59775039	0.976107906	0.183582884	2.712816458	0.81964727
-12.61576785	-7.874649116	1.149589865	12.76038179	0.197833316	1.326677673	0.939049449	4.413406075	2.470340359	-51.64827151	-40.73854431	-14.0691313	-7.947977014	1.937277806	1.779276804	11.97944259	11.77133983	10.22260086	9.276499689	0.733827726	0.049426619	4.74122264	1.502205382	1.003579133	0.182196907	2.706985159	0.836967104
-13.3639508	-8.220805079	1.206458472	14.30960651	0.177175584	1.394453263	0.948369214	4.325242231	2.496681821	-51.12623731	-41.27495699	-13.4647536	-7.561351306	1.778581995	1.807176718	11.98242637	12.36388063	11.04295085	9.708825029	0.717603893	0.051671261	4.818133459	1.533138447	1.017208848	0.183627922	2.674807355	0.797201491
-11.21557735	-8.45894091	1.106694292	14.08745361	0.191604593	1.361722417	0.909002772	4.476157637	2.589776888	-48.13364608	-40.56227238	-13.86995426	-8.464662696	1.953611476	1.783419333	11.44721606	11.39316076	10.91384809	9.936168804	0.702900859	0.049452474	4.63846265	1.582783925	0.879614889	0.177966126	2.629276381	0.836327565
-11.33267483	-9.038482065	1.228593568	13.88632738	0.177274074	1.385053064	0.974894975	4.55239122	2.566536871	-47.0996103	-40.56195718	-13.33169804	-8.037157076	2.010847018	1.791891685	12.27883306	11.60166211	11.34022302	10.47617874	0.717032033	0.051543248	4.646170594	1.600221494	0.931241686	0.183697461	2.740551664	0.836128008
-12.01218746	-8.753988401	1.17035366	14.04500676	0.200932822	1.380562389	0.954319997	4.408984246	2.650761213	-49.53090808	-40.30518086	-14.02913717	-7.903601551	1.866719779	1.781212516	12.43210288	11.55869454	11.10984358	9.648782975	0.716049441	0.05262525	4.604163141	1.634983519	0.918589279	0.187575685	2.688746927	0.919889423
-12.29920325	-9.472637001	1.327701382	13.86166628	0.165711298	1.319760846	0.91193039	4.670642276	2.556345396	-49.24175007	-38.71279084	-13.26785405	-7.83749611	1.943788892	1.680396246	12.35304564	11.22083994	11.76575579	9.624518583	0.719181146	0.052580025	4.716975144	1.651096926	0.898207015	0.177630577	2.749482281	0.846395934
-11.88882722	-7.955990212	1.162735317	12.93403001	0.201672118	1.310155051	0.921169383	4.510516564	2.602243015	-48.33829092	-40.5500212	-13.87465939	-7.498258918	1.870401978	1.848851103	11.62735827	11.74489831	10.96091585	9.634270592	0.742500502	0.050125891	4.764148361	1.544738715	0.953304295	0.177741285	2.704746924	0.829438892
-11.92603908	-7.874428983	1.144159058	13.88329584	0.186848939	1.379054251	0.935371367	4.44626555	2.672085063	-50.29107652	-40.91643179	-13.38622202	-8.459734687	1.828715333	1.737725747	12.12022521	11.46690345	10.99830721	9.696626641	0.726375971	0.050413965	4.923288599	1.576238654	0.932130231	0.180395606	2.524694131	0.82468469
-11.57882326	-9.160600637	1.217137874	14.57150558	0.195401613	1.340541652	0.900153332	4.394657698	2.560083552	-48.67014513	-39.60786062	-12.96474796	-8.400009526	1.907019257	1.740486116	12.13136415	11.22770226	10.73815426	9.767679622	0.695364723	0.05066162	4.547928505	1.555968935	0.898009304	0.180156183	2.681020574	0.873562272
-12.6638114	-8.672070391	1.191509387	13.25273815	0.206586281	1.328215935	0.919559409	4.493485788	2.493080155	-45.77334964	-40.24487997	-13.31834055	-8.041477554	1.982938633	1.887808359	12.43528008	10.92644542	11.35651648	9.668801015	0.710827407	0.051327265	4.67823008	1.584717067	0.937043019	0.193929347	2.611938163	0.83326411
-12.08333091	-8.022109991	1.195113145	13.04768798	0.179740603	1.300969352	0.941861362	4.352064125	2.566168088	-47.3398871	-38.74527842	-13.73277165	-7.517068151	1.850658083	1.751568538	11.40508524	11.44773374	11.13912486	9.410726835	0.702573115	0.051876107	4.620381386	1.593010658	0.951493494	0.183748502	2.605061473	0.831293029
-12.69035087	-8.266985452	1.151702101	13.19846661	0.169723057	1.388578663	0.936937026	4.470204686	2.56752992	-50.39176686	-39.20460226	-13.41236915	-8.055939676	2.050646475	1.602593436	12.09755665	10.82777579	10.07788186	9.550037315	0.725808726	0.052586487	4.731369118	1.603701517	0.986280924	0.181864613	2.731535755	0.858663967
-12.33685591	-8.770486148	1.262347354	12.3661693	0.193987469	1.3741537	0.980087214	4.351482214	2.593957428	-50.17401943	-40.15949468	-13.81707516	-8.03858173	1.901594121	1.868852516	13.113804	11.237089	11.32895119	9.860977982	0.721139293	0.050134439	4.690261014	1.584658862	1.009460716	0.184938664	2.84034498	0.814319225
-11.98899289	-8.226385497	1.1977698	13.94462517	0.188494865	1.324445665	0.934011584	4.373793344	2.536097682	-48.5076675	-40.05258255	-14.43926558	-7.328642444	1.843310812	1.813562896	12.01383809	11.4161347	11.4631115	9.617785596	0.730015806	0.051347759	4.788449827	1.569522835	0.993453938	0.185570864	2.688286332	0.886697913
-12.47113801	-8.785160807	1.214330447	13.85214827	0.184855553	1.337617695	0.955264997	4.559596162	2.479233087	-47.88940957	-39.93501295	-13.03557987	-8.073407184	1.918488969	1.887422509	12.03262873	11.74647526	11.54975965	9.778502067	0.74020185	0.04934223	4.861902232	1.515551439	1.009369313	0.18862235	2.725534471	0.766590119
-13.81930917	-8.461317104	1.19701381	13.13116475	0.17885393	1.399932658	0.97005739	4.388898713	2.538649325	-51.79385683	-40.28037379	-13.56006766	-7.996492089	1.884376332	1.826247459	12.96455096	11.73237402	10.84968588	9.076135588	0.712423735	0.050812519	4.522715105	1.598830729	0.951158857	0.180409565	2.721555052	0.844808364
-12.01451611	-8.56658928	1.162673673	12.71757734	0.205538604	1.314298101	0.90994033	4.430912378	2.515505538	-49.06093181	-40.29747394	-13.41200888	-7.939429311	2.023026514	1.668302499	11.96640631	11.42887343	10.6425134	10.09723571	0.737957989	0.050323548	4.706174159	1.532218515	0.935599322	0.181603055	2.684558661	0.806414656
-11.39032378	-7.522926342	1.132147051	13.12431526	0.197605099	1.371434347	0.948763456	4.212674694	2.686628392	-48.58386135	-39.2939755	-13.70409253	-8.296293593	1.854283703	1.729832007	11.71616797	11.73147675	10.60434505	9.835927362	0.731773823	0.050873097	4.724366187	1.55284603	0.990846114	0.183305218	2.606883055	0.87532206
-12.41524141	-6.972067995	1.1141227	12.62522984	0.180836058	1.428082547	0.94410834	4.238866188	2.588605259	-50.44320568	-41.33393839	-14.22517785	-7.423312978	1.824628116	1.823723573	12.34433478	11.83835338	10.92923438	9.637329042	0.714921701	0.050243124	4.554373223	1.587792338	1.009607186	0.175009071	2.688122074	0.886232653
-11.48129713	-7.932445318	1.066922689	12.3412688	0.188989628	1.333922591	0.977744204	4.393369213	2.539535668	-46.75802999	-39.47362416	-14.15220325	-7.472870553	1.883520651	1.804104553	11.00693821	11.38331028	10.98364514	9.691185651	0.740259055	0.049956543	4.777580515	1.565366866	0.902995833	0.179950899	2.708081256	0.846829571
-11.44821717	-8.674603724	1.142983	13.13489892	0.208761662	1.348372906	0.932791005	4.607258846	2.604127653	-50.01381564	-42.55531184	-13.98077765	-8.228169664	2.055048641	1.683329078	11.8518301	11.82041857	11.64262545	10.28939285	0.71891445	0.049750307	4.59535497	1.551177939	0.903207472	0.191117512	2.591188895	0.850970179
-13.22035347	-8.501805953	1.216097306	13.81713252	0.172486676	1.398446467	0.959672598	4.332148173	2.614852174	-50.89525666	-40.86866458	-13.66774068	-8.070916936	1.981732633	1.772664595	12.64029041	11.34464484	10.41783688	9.446943071	0.72353431	0.052051196	4.688054798	1.574651227	0.9207268	0.172460664	2.687154592	0.802060487
-12.2428234	-9.441215703	1.17253524	13.08239209	0.199172877	1.331740173	0.947167526	4.571532446	2.409655219	-48.64874627	-40.99152483	-13.02348222	-7.601644908	2.050076944	1.763467173	12.14243659	11.69717481	11.09392495	10.11822142	0.743154936	0.049482932	4.643483893	1.528086303	0.895154367	0.180951593	2.770885584	0.76841023
-12.57853493	-8.234284762	1.11529276	12.53144814	0.193263188	1.338908424	0.917519281	4.468187036	2.593345656	-46.84942319	-40.76030109	-13.44803578	-7.9251015	1.934387125	1.816221298	12.47557023	11.29843654	11.69771137	9.897443369	0.721993548	0.049544102	4.664961089	1.584314869	0.871186443	0.186819437	2.5803701	0.859579166
-12.74027871	-7.997588278	1.15075432	12.08331838	0.186012242	1.382887122	0.965277399	4.334975428	2.439515181	-50.69637218	-40.65708612	-13.41791319	-7.702597056	1.825506556	1.749982756	12.19201328	11.79035527	10.99202386	9.257747354	0.691484695	0.050959829	4.651090189	1.581741329	0.916763088	0.186599623	2.62966206	0.894292892
-11.7039533	-7.884252066	1.202991754	12.16538113	0.189475919	1.315282081	0.970217411	4.309303216	2.524805568	-50.14953392	-39.47012637	-14.29815058	-7.63454079	1.816327603	1.817844743	11.11505178	11.91226397	10.69857102	9.883497774	0.729561367	0.049773746	4.534251229	1.569034811	1.050135247	0.174088942	2.882210506	0.818383851
-13.33473267	-8.668573424	1.112105883	13.93398204	0.196799122	1.310689475	0.929097322	4.293465554	2.556641955	-48.86346952	-41.54393038	-14.22707461	-8.094531971	1.998526013	1.780719058	11.24280451	11.81911613	10.70031235	9.928563006	0.713932908	0.048476105	4.518454429	1.513587891	0.92355395	0.190733699	2.634616369	0.833323027
-12.81667284	-8.204139139	1.091851452	13.12204632	0.173050313	1.387390798	0.901826819	4.308716911	2.536411076	-48.6476792	-38.21171858	-13.36859083	-7.469843375	1.862505011	1.748626872	11.50477878	11.54303263	10.92752623	8.809095213	0.720132465	0.048736767	4.570112578	1.585514279	0.874259163	0.174644877	2.698317254	0.903836358
-12.45671038	-7.977840389	1.247961637	11.60532684	0.192782382	1.301579945	0.925995714	4.38833001	2.516040873	-49.87471096	-42.13689083	-12.94580775	-7.97353934	1.984744423	1.849922284	12.53016205	11.26671654	10.45839373	9.940222081	0.743746259	0.050958086	4.868116996	1.61360626	0.97299848	0.170547867	2.850843634	0.888260344
-12.82722302	-7.984386929	1.258414701	13.66189827	0.191305074	1.359708067	0.931658996	4.31279892	2.537397749	-47.08381876	-39.71694021	-13.7396104	-7.1557581	1.794396598	1.904636598	12.07437533	11.19531314	11.0208793	9.387431407	0.717107099	0.052743106	4.853843573	1.618938599	0.979285599	0.172966047	2.730501827	0.866777878
-12.54290418	-8.524971216	1.194340401	14.29361554	0.186829004	1.299623323	0.925762886	4.405510413	2.645606099	-49.24588531	-39.15163013	-14.42616647	-8.03415386	1.883192969	1.771844268	11.81611527	11.18056809	10.27206478	9.343741985	0.727696488	0.049943436	4.784319118	1.582444252	0.907276559	0.175198293	2.694903138	0.888450669
-11.61121292	-8.653409342	1.099517677	12.32969386	0.201980858	1.300021409	0.972920189	4.46933535	2.569419056	-50.0262138	-40.576433	-14.39114891	-8.497965189	2.008779693	1.780721696	11.68821273	11.78947571	11.24897084	10.16807632	0.722045896	0.050500681	4.791653258	1.567934284	0.943408787	0.184868113	2.801418904	0.85543546
-12.07701905	-8.650736937	1.101170705	15.09762582	0.199488262	1.408977512	0.944239179	4.382833005	2.621377928	-49.53581603	-40.98261449	-14.01736067	-8.410122959	1.849173782	1.747731427	12.20601823	11.27428732	11.25841446	10.32099854	0.710357867	0.049749825	4.897209606	1.523053008	0.959502857	0.187482327	2.574889523	0.797939622
-13.28237644	-8.345398639	1.120528394	14.02608065	0.18515547	1.346174237	0.925712926	4.418612127	2.528384475	-51.29334063	-40.75317187	-13.03928353	-7.547974953	1.921573908	1.662093198	12.16176102	11.77142144	11.04447523	9.548999276	0.719984555	0.049131748	4.690206689	1.610561121	0.956430448	0.176328315	2.721385945	0.911219136
-13.43637064	-7.958810765	1.25221336	13.15696713	0.186603168	1.331746306	0.929992973	4.365402399	2.507797068	-49.9247181	-40.84709978	-13.9348753	-7.785972137	1.946057236	1.878853537	12.90017034	11.56152683	10.33560625	9.531400358	0.73517772	0.050840717	4.844690505	1.523610124	1.020549702	0.178033612	2.709539761	0.795083079
-13.82648375	-9.006109154	1.201187115	13.39410416	0.186444957	1.344584405	0.940208452	4.260160532	2.577953978	-47.46991003	-40.66460558	-14.0703128	-7.767293381	1.937133033	1.818369816	12.00839161	10.95447811	10.80545974	9.804642765	0.714553893	0.049053712	4.639995289	1.592371356	0.898041038	0.192832917	2.653947534	0.835680691
-12.45273479	-8.659640173	1.183546413	12.37468343	0.204194884	1.319730731	0.931295671	4.503635489	2.506449486	-50.55351812	-41.52537758	-13.69545241	-7.995906334	1.873050797	1.795482234	11.96327017	11.4543268	11.05262798	9.809674792	0.721704867	0.049495478	4.862264256	1.553713715	0.968519286	0.196543462	2.684348329	0.802911489
-11.78832436	-8.552882806	1.188567572	12.15801021	0.2028365	1.326934422	0.950824347	4.615086416	2.475105852	-49.1931785	-41.28380887	-13.8080796	-8.163866702	1.914807971	1.825270344	11.52582864	11.65850309	11.35849983	9.860552195	0.737495843	0.048527091	4.794602483	1.542500777	0.939700536	0.192263678	2.691845222	0.837635593
-13.17321674	-8.039046832	1.16397144	13.67176256	0.187081386	1.301264412	0.877064298	4.313356045	2.61471488	-48.13498621	-39.01927396	-14.07061878	-7.341829193	1.774049793	1.808873404	11.40182326	11.21226944	10.66041737	9.080524301	0.706385281	0.052234975	4.740442245	1.613045444	0.926848312	0.178739473	2.67826093	0.881795257
-13.25584956	-8.694533584	1.1477294	11.8935763	0.193414705	1.343862124	0.932595359	4.238882224	2.586127902	-51.26943905	-41.70641301	-14.11190602	-7.877763876	1.883414861	1.765779714	11.81395209	11.17683711	10.51656139	10.05349872	0.708213637	0.052801805	4.582623955	1.61473123	0.928571902	0.185027992	2.837861688	0.858075885
-12.05091703	-9.439392975	1.194843874	14.36373663	0.211243659	1.321428541	0.951073227	4.343164086	2.55331398	-49.35135673	-39.21591061	-13.26292063	-8.253118525	1.853022591	1.767477506	12.22044953	11.13428513	10.42491121	9.540205489	0.728153744	0.048848604	4.628335427	1.539931885	0.899598879	0.184107431	2.671389899	0.802109433
-12.75839379	-9.193454938	1.156275156	14.01614456	0.196799761	1.386140008	0.976750114	4.546694378	2.549236304	-50.32337312	-39.60225782	-13.49225306	-8.468854268	1.947748361	1.82309868	12.96719129	11.07147459	10.74869488	9.354808361	0.724203217	0.049207537	4.664315533	1.515180804	0.933679835	0.184516364	2.730097137	0.815346764
-13.27652857	-7.885055974	1.181719371	13.81152153	0.199798818	1.345133685	0.9359111	4.457581644	2.474692217	-48.06448177	-41.46717143	-14.00991599	-7.581264403	1.952043569	1.831363899	12.21858189	11.13131652	11.162926	9.852811766	0.724247202	0.051699771	4.590287244	1.529440048	1.048730152	0.188862021	2.627086509	0.828597118
-13.17590753	-8.028073958	1.181350259	14.4665426	0.197612603	1.329403613	0.905039792	4.428259232	2.588789651	-49.08265383	-41.20681307	-14.15874224	-8.095477177	1.902306612	1.883929145	12.62478277	11.6082326	10.49594249	9.795490057	0.746237198	0.050122599	4.798647975	1.53896726	0.939180618	0.171044101	2.659188484	0.835676424
-12.61421457	-8.921358986	1.284931874	12.88789781	0.189642311	1.364174279	0.973125798	4.476483379	2.483322952	-50.70058522	-39.85162054	-13.17935739	-8.124575417	2.000975851	1.715610051	12.54862108	11.32366993	10.44615162	9.408827501	0.720790089	0.050168454	4.582930822	1.550408795	0.944268758	0.180970797	2.771968624	0.88771754
-13.0067176	-7.982674492	1.102378392	13.6190114	0.196072652	1.36002564	0.928253772	4.43010799	2.480576335	-50.10450992	-40.8783365	-14.07961741	-8.612069224	1.95446816	1.812201253	11.5552057	11.37123176	9.976394648	9.238172338	0.714057711	0.04865292	4.824902414	1.533004598	0.94774502	0.188028528	2.610385907	0.862810083
-11.76913758	-8.637338009	1.219510519	13.98020763	0.175795044	1.353793151	0.952098181	4.530152242	2.603272312	-51.80374313	-40.35485111	-12.89428936	-7.771961613	1.85942437	1.715280133	12.17918459	11.69219839	10.81927778	9.677515622	0.738392358	0.051983449	4.580705803	1.61032099	1.018020477	0.179686485	2.776858783	0.807432592
-12.59870528	-8.541172729	1.135763255	13.42261437	0.196190452	1.370818688	0.92164185	4.33746442	2.541782152	-49.95421099	-41.79517342	-12.90898479	-8.157746789	1.943553401	1.761726669	12.68946885	11.36524292	11.28736998	10.00106757	0.72381374	0.050370871	4.720262524	1.613365221	0.95054965	0.188103144	2.64381624	0.830494682
-11.07440697	-8.530234858	1.198817755	12.96935966	0.205715905	1.343633713	0.946754788	4.197517168	2.619742584	-50.11929526	-40.61698005	-12.65476246	-7.91150072	1.767255486	1.769318082	12.49522619	11.47825665	11.57003127	9.966541829	0.704054684	0.051397366	4.870121916	1.638766934	0.944794712	0.175966438	2.751473478	0.882084374
-11.76533296	-8.108202935	1.241307173	12.57255949	0.17673729	1.377137124	0.960981552	4.317518305	2.526066078	-48.27012723	-39.37353831	-13.9538269	-7.560326984	1.838280187	1.803958094	12.4111886	10.78780075	10.88860533	9.694332657	0.714443572	0.051983018	4.653698713	1.613178879	0.965241092	0.177639514	2.774776376	0.89664001
-10.64641659	-8.380174133	1.193651736	13.0628805	0.172243535	1.370972774	0.931403338	4.428306471	2.520840462	-47.44869007	-39.19403497	-12.71468131	-7.740685938	1.95287029	1.769112575	12.20429923	11.62656529	11.62569893	9.726901244	0.733612095	0.050751455	4.622012437	1.626991171	0.940321779	0.178037749	2.748732309	0.892891645
-12.18095677	-7.092240393	1.096754428	12.6062547	0.177942608	1.350728062	0.947281932	4.275012397	2.565343627	-47.80510019	-40.59320139	-13.94199651	-7.485635529	1.937524518	1.757353241	11.39468372	11.85841818	11.3155445	9.686339366	0.733888089	0.051243803	4.772554734	1.603862978	0.996942841	0.185250378	2.59329123	0.879004546
-11.67922164	-8.602973138	1.150209563	13.53196139	0.168014357	1.342032715	0.953423049	4.476025613	2.443940344	-47.74753016	-40.01011727	-13.2880179	-7.772025762	1.952870015	1.748057871	11.50376193	11.38450623	10.69714248	10.15581401	0.726835499	0.05033126	4.73677565	1.589747243	0.929642771	0.176679204	2.765342521	0.822861694
-11.64621439	-8.647726507	1.164090646	13.80017855	0.200653225	1.328399385	0.922258807	4.228107988	2.491245849	-46.66494092	-40.15125179	-13.2158045	-8.070990355	1.936601106	1.781332184	11.45207539	11.44112674	10.83640829	10.14142806	0.712553542	0.049499401	4.775540819	1.596026078	0.94424096	0.18767569	2.660197126	0.845080512
-11.93399328	-7.832952907	1.153688928	12.44270172	0.183163269	1.372184275	0.950703635	4.413003642	2.405282494	-50.00362869	-41.48661247	-14.4818494	-7.898150394	1.910571173	1.780433696	12.43891667	11.26469186	11.64686215	9.899388029	0.70218866	0.051860361	4.718837501	1.622823097	0.951814595	0.184043842	2.629249988	0.837892346
-11.60158866	-8.527190409	1.206156538	13.79691435	0.202972714	1.29485906	0.924388535	4.418541945	2.578209348	-48.40676472	-39.1244282	-12.93153676	-7.598236874	1.877824666	1.820496936	11.96244319	11.88316463	11.02990266	9.902542505	0.733194841	0.050783211	4.846791154	1.6467592	1.020041716	0.171570847	2.877741514	0.856195704
-11.76882184	-7.921687602	1.161756201	13.64302938	0.200465197	1.360833337	0.968211467	4.496869544	2.529774563	-47.80755758	-39.23398056	-13.71650507	-7.937209961	1.928990401	1.833193954	11.82328165	11.99145121	11.31081961	9.484471912	0.735489533	0.050938175	4.526823728	1.533910223	1.038000266	0.188706981	2.652795997	0.851049486
-10.80870126	-8.277303857	1.181842726	14.40324863	0.186868824	1.360363456	0.960634862	4.52655438	2.576121912	-47.86601081	-39.440446	-13.37188679	-8.338131328	2.00393976	1.812865728	12.49699894	11.51332883	10.78391568	10.05815477	0.719485545	0.048780087	4.766846904	1.554830063	0.975392797	0.166728063	2.739327622	0.813910924
-12.13394846	-8.565004661	1.278758166	12.81506617	0.211627375	1.296986854	0.937860661	4.439696979	2.421792311	-49.1955378	-39.57552529	-13.58455926	-8.25928766	1.988085944	1.79571604	12.23735295	11.42176742	10.26893863	9.735514845	0.720764777	0.048971506	4.89597003	1.531683863	0.986544796	0.176961071	2.764498109	0.813091421
-11.68167346	-7.747126579	1.124068171	14.85647307	0.16642934	1.399425812	0.954873596	4.324952014	2.555727664	-49.15895287	-38.62844039	-13.45957561	-7.859305107	1.893046165	1.762177754	12.10486239	11.9522374	10.78820089	9.393211422	0.724664391	0.048029559	4.837224414	1.528864851	0.975148744	0.163894246	2.69193124	0.867646926
-12.5843961	-9.013066291	1.247097915	13.04405792	0.196804949	1.347379013	0.974277134	4.3383834	2.43948264	-50.99528079	-42.57559081	-12.67488236	-7.680856103	1.891557919	1.914588049	12.5970902	12.20269532	11.06328387	9.713799436	0.715837228	0.050941302	4.607778346	1.584219468	0.976741903	0.187123617	2.839461198	0.838727786
-11.30458893	-7.980087916	1.05879174	13.52549006	0.180557901	1.405387674	0.895615724	4.548950772	2.626137346	-51.08973481	-40.54318948	-13.26905327	-8.569137826	1.912755557	1.67423461	12.26582444	11.56156266	11.04549047	9.738343049	0.722820228	0.050695561	4.666853776	1.605084056	0.921958079	0.182148908	2.595291119	0.856255536
-13.71726398	-8.150152095	1.075244682	13.05357699	0.190699981	1.301678425	0.929356056	4.408393311	2.550993936	-49.35025052	-41.78049756	-14.20947717	-7.90840785	1.963996486	1.838182967	11.98371395	11.44769871	10.68773495	10.14892015	0.716355754	0.050662939	4.532764455	1.568671414	1.027367398	0.195525885	2.7224267	0.790195301
-12.7186183	-8.926985897	1.24291649	13.30078856	0.195472885	1.339059305	0.944236498	4.427007721	2.447477186	-48.36387639	-40.53518599	-13.39389216	-7.946312077	2.050963634	1.786861458	12.74603885	11.09474046	10.86185991	9.996978947	0.705129334	0.050564573	4.581812216	1.597605415	0.914112785	0.172829938	2.788709783	0.84749572
-11.32429837	-8.574369538	1.188235479	15.10357393	0.200032157	1.400220046	0.950483992	4.407849545	2.538409043	-47.78850023	-38.60673658	-13.90525928	-8.803236892	1.960967378	1.783463216	12.27745005	11.48484565	10.80153452	10.00372099	0.705780016	0.050115618	4.56738942	1.509204699	0.996075189	0.182849006	2.640305377	0.818027025
-14.10489373	-9.258827225	1.21509969	13.16319781	0.185234365	1.340202072	0.976485614	4.53386189	2.480342834	-50.3240651	-42.59967707	-13.88375563	-8.278174127	2.003860688	1.936140007	12.2068764	11.48464736	11.0188709	9.783158542	0.722817192	0.050464636	4.562292281	1.494189066	0.942379059	0.188961893	2.777158041	0.770708981
-12.8968924	-8.586789527	1.246246566	13.52958386	0.175610313	1.389978831	0.923369986	4.426986443	2.589193356	-46.64839968	-40.52733681	-13.70446129	-7.898153273	1.992044471	1.826136886	11.4446294	11.00867031	11.13730153	9.836424756	0.721042426	0.050482947	4.68542194	1.570264022	0.921121443	0.179841098	2.71630405	0.859679249
-11.8841022	-8.033412512	1.202361672	13.15498406	0.205379604	1.345147792	0.918398814	4.290778712	2.44755624	-47.73809944	-41.36283172	-12.84522355	-7.994413964	1.895906705	1.814587045	12.63784373	10.9996787	11.55699561	10.5380551	0.730911142	0.049965663	4.742950974	1.572269497	1.052703918	0.184658369	2.708611948	0.823340153
-11.53251264	-8.681900795	1.183377931	13.92861656	0.201098025	1.294720527	0.918945359	4.508424632	2.608826259	-47.21493197	-39.06878141	-12.98160371	-7.785024247	2.002299759	1.797186182	11.62954424	11.77060015	10.48760411	9.801085762	0.750651479	0.049505898	4.625361556	1.586632858	0.982306488	0.177854664	2.804159429	0.827213821
-10.45130517	-7.937254349	1.117487622	13.15979504	0.205952217	1.364959972	0.943944512	4.357435779	2.668523275	-47.98004198	-38.87700068	-13.54477855	-8.417621791	1.856946173	1.744912967	11.15514409	11.35067914	10.93525162	9.807848645	0.714693312	0.05176071	4.756585407	1.588064598	1.000522347	0.187091097	2.685709928	0.890248762
-11.99237908	-8.224934267	1.143521737	14.2725014	0.184290148	1.339768358	0.94438723	4.55875989	2.541584205	-50.36218896	-39.80537988	-13.83473323	-8.118061043	1.848435901	1.772139446	12.09539909	12.16903138	10.74995883	9.300126947	0.72368399	0.049880598	4.744682675	1.566282024	0.957515525	0.190438892	2.559870476	0.822703465
-13.27669106	-8.830440804	1.174550655	11.88803832	0.18811879	1.2920863	0.940231402	4.554380965	2.58055188	-50.29991125	-42.75580902	-13.74791714	-7.652999365	2.020615964	1.794985654	11.48444058	11.53048717	10.93442169	9.866782922	0.742144306	0.051947963	4.591917559	1.597415048	0.961368589	0.199627997	2.750783871	0.788862596
-13.77161801	-8.2869875	1.265993269	13.8016253	0.186553391	1.357027337	0.903044307	4.201673466	2.635392884	-51.19631988	-41.208956	-14.18026044	-8.135969378	1.914706812	1.7517923	12.51396128	11.45292227	11.04200854	9.758468793	0.714014997	0.050378621	4.669220646	1.587978136	0.962778921	0.176681618	2.655343523	0.841518897
-12.62086525	-8.838376496	1.244540267	12.84694714	0.211630793	1.301401655	0.930414464	4.583556214	2.493927434	-49.00237056	-38.80010584	-14.13832793	-8.453260387	1.992943804	1.800543233	12.02088462	10.58226339	10.23356434	9.125562938	0.730734366	0.04905918	4.939095916	1.494236216	0.952844073	0.186913106	2.748295998	0.86381986
-12.83653903	-9.228240401	1.129778188	14.53524936	0.196316908	1.346257479	0.912286727	4.379034989	2.48131133	-51.11610322	-41.88080898	-12.88410522	-8.443361657	1.991856162	1.773935079	12.02066179	11.97947094	10.75028726	9.900702098	0.717611437	0.048078811	4.607166502	1.54137436	0.948149283	0.18897206	2.765326547	0.865910444
-13.61191277	-8.855424808	1.117865638	13.38322248	0.189264771	1.267980742	0.928032482	4.445434392	2.522685836	-50.63871864	-41.91488574	-12.68032758	-7.750118657	1.864289485	1.784797015	11.59526694	11.50763206	10.35146669	9.491700749	0.732632167	0.049804828	4.887628171	1.53815218	0.933607431	0.192948253	2.718778883	0.832262539
-11.44499578	-7.840180321	1.155548172	12.63128399	0.196148221	1.301657575	0.968972579	4.618584802	2.461293654	-47.07241943	-40.20128032	-14.42655485	-8.439780207	1.931896848	1.891000301	11.675568	11.12242131	10.41801475	9.633079413	0.740114139	0.050312019	4.648278977	1.548347101	0.914618624	0.182721913	2.645204721	0.871305955
-12.81957473	-8.599724493	1.173502723	13.40594732	0.208820577	1.338416151	0.981920509	4.376226594	2.498879051	-50.00490476	-41.58092813	-13.41877079	-8.183202891	1.910456838	1.869061252	12.44868278	11.77828138	11.38692176	9.538326781	0.708640845	0.050488833	4.84444945	1.550216556	0.976244749	0.193103051	2.68035808	0.880074733
-11.1213974	-7.942745596	1.1222649	13.25322395	0.177708756	1.361956908	0.970280175	4.545674059	2.511116023	-49.7536805	-41.14617095	-13.30880919	-8.123978828	1.741885135	1.815448904	11.48500194	11.66978381	11.61891988	10.10466074	0.732172436	0.050990155	4.853546285	1.600208316	0.981034436	0.181846331	2.711556679	0.841064607
-12.7677085	-8.92564895	1.16844009	12.63272375	0.198422668	1.29198381	0.949342329	4.604822922	2.495552601	-50.86277374	-42.4707548	-13.81746066	-8.534179235	2.032921817	1.831034232	12.34996201	11.1458258	10.97709844	10.03985668	0.721604786	0.051117895	4.726113991	1.562833888	0.968359272	0.192607231	2.75745507	0.803300013
-11.00441029	-9.226738423	1.25749143	13.01282329	0.182464973	1.322301921	0.969263579	4.391465372	2.51800196	-47.23915666	-38.49196559	-13.16166926	-8.279019989	1.911252699	1.805929231	11.97339594	10.59402877	10.90935302	10.0687244	0.714060791	0.05188898	4.828139831	1.557570511	0.951287266	0.17977209	2.843628254	0.787970804
-13.32241025	-8.952115404	1.154026353	12.56873115	0.202129141	1.341566577	0.917168613	4.437934468	2.475560497	-51.34638865	-40.39061399	-13.31750772	-7.780446254	1.961892009	1.799124102	12.51078195	11.61792101	10.74587038	9.110299782	0.741121876	0.049008798	4.690829107	1.536864977	1.008123987	0.203053616	2.73441502	0.804151153
-11.72558753	-8.582445218	1.239038437	12.06077084	0.196255469	1.31910268	0.9138525	4.419899966	2.523974613	-47.18742976	-39.15815725	-13.74757766	-7.799136424	2.029615529	1.75885235	11.99318293	10.51462052	10.84257837	9.431710876	0.746245574	0.049925553	4.996032618	1.523109877	0.960027142	0.191720932	2.683171704	0.843703183
-11.81641646	-8.402794369	1.139260662	13.49414	0.200805699	1.373042399	0.963792892	4.394941645	2.499207661	-50.18368157	-42.18948083	-13.88440746	-7.541725113	1.883942686	1.854364064	11.92106461	12.11844964	11.64114645	10.13579209	0.712579354	0.052109406	4.524677414	1.589294228	0.990015063	0.180781496	2.781943409	0.820976662
-13.34539192	-8.09941372	1.222755989	13.89303023	0.174494158	1.352862664	0.8952342	4.447348687	2.595648596	-49.52304907	-42.30728884	-13.91140255	-8.189064676	1.877185323	1.827502616	12.48994862	10.96645492	11.13909873	9.738186491	0.729643154	0.049903451	4.899583372	1.592674852	0.899908924	0.179265544	2.55330162	0.848596788
-12.77797528	-8.473385949	1.188581096	12.45946991	0.200958866	1.373266852	0.907719625	4.350583371	2.539955926	-48.79888466	-41.1752659	-13.78199281	-7.799539162	1.927411977	1.846409355	12.38632927	11.46939583	10.44050245	9.731636049	0.730337378	0.050987065	4.690971275	1.559306632	0.889821441	0.182246397	2.713503799	0.852524848
-13.0712944	-7.732167859	1.248148286	14.21886351	0.185543989	1.357137524	0.952864522	4.375815568	2.62364651	-48.17511158	-40.2164047	-13.84978911	-7.851886741	1.86928891	1.87036894	11.50772142	11.33372442	10.50017313	9.282919414	0.726178173	0.049428067	4.871327453	1.559600048	0.974096326	0.167802129	2.654501167	0.834518073
-12.3013982	-8.363675081	1.202038422	14.98726569	0.179914964	1.403035332	0.974793708	4.299182201	2.664697767	-46.60681756	-40.2490848	-13.91897008	-8.078455666	1.920916317	1.899498702	12.15824092	11.24879411	11.17603839	10.18778364	0.732948569	0.050490413	4.809494609	1.573032561	1.001597774	0.178139716	2.700202408	0.795185135
-11.38837373	-7.226823833	1.210051361	13.09782832	0.168710863	1.35826143	0.97961507	4.099822181	2.500222475	-47.33509931	-41.02235034	-13.33472753	-7.428818706	1.77421729	1.851549603	11.70189414	12.01005265	11.17011142	10.3734557	0.716247379	0.050399057	4.884358178	1.569097354	0.996305748	0.167403655	2.705693724	0.839589943
-12.80641803	-8.718373621	1.218231394	14.1809143	0.191823985	1.343619349	0.969179973	4.54442239	2.603375989	-49.79166103	-40.13659389	-14.34876739	-8.020830528	1.823209144	1.878834118	11.92368899	12.15491324	11.41057165	9.615146359	0.740263497	0.052089108	4.589450152	1.545984516	1.011682264	0.194817629	2.693057834	0.809627877
-12.58555636	-9.148893712	1.26969447	12.00228688	0.200259407	1.354072796	0.91767664	4.271481065	2.531109507	-50.9942583	-39.91247928	-13.87877869	-7.973228197	1.887532816	1.693093983	12.13532346	11.15575094	11.20781517	9.462778088	0.723232501	0.049698168	4.6613243	1.639053604	0.889252387	0.189247644	2.70391971	0.864268563
-12.51607707	-8.298508584	1.171494337	14.33410384	0.19688622	1.400778012	0.945891801	4.319079364	2.540131122	-51.47357024	-40.91260624	-13.96938064	-8.057159474	1.829339042	1.742729898	12.76205523	11.8280147	10.72543174	9.567277236	0.734304592	0.048071967	4.866392629	1.523693972	0.944476172	0.185718397	2.579407949	0.876036117
-12.61295583	-8.371973068	1.156401983	13.79284658	0.188177261	1.387808781	0.929951129	4.341855883	2.625557194	-48.9497213	-39.19873384	-13.91664617	-7.723097687	1.950716763	1.752250489	11.07100254	11.54335324	10.8917472	9.509480536	0.747663981	0.048620623	4.881350891	1.569589565	1.006118833	0.180857312	2.741292982	0.813977965
-12.13789008	-8.170246363	1.056900832	14.83883795	0.184907581	1.314414073	0.932117637	4.506211031	2.5680805	-47.42824588	-37.97556578	-13.71279985	-7.999486654	1.872239584	1.766225803	11.57191809	11.70523264	11.46646939	9.517351793	0.713163788	0.050309365	4.516321518	1.588915556	0.947444269	0.175643188	2.636213302	0.829849745
-12.73448157	-8.682959865	1.176973751	11.62534148	0.211673411	1.334099697	0.969457961	4.485704816	2.539851243	-51.01646042	-42.31753958	-13.57177731	-7.969116833	1.929554182	1.703518912	11.64257882	11.48613173	11.6506365	9.745032874	0.705702002	0.050720788	4.727560006	1.580585858	0.944032985	0.203889242	2.595862049	0.819775907
-13.00828074	-8.848036492	1.216075138	13.36565343	0.189131596	1.348613377	0.970556988	4.406188329	2.580703273	-49.26772409	-39.03439385	-14.39694608	-8.031433756	1.910721406	1.800102837	12.28379232	10.48660397	10.26800453	9.191103409	0.724523602	0.051104351	4.75847033	1.497478758	0.894922553	0.176829448	2.712366104	0.817421829
-11.03985499	-8.16986527	1.222074815	12.74995683	0.192037887	1.374271214	0.969947707	4.370890952	2.625303294	-47.29440738	-38.3705186	-14.41845233	-7.820266418	1.815456203	1.939271787	11.97849092	11.47489001	11.19289921	9.401187252	0.723632229	0.052111892	4.839386321	1.55800224	0.989328188	0.182905036	2.761678708	0.845490487
-12.47023645	-8.658612648	1.112142519	14.15508979	0.179419415	1.367583426	0.92636347	4.555558729	2.507924773	-47.83699819	-39.64494765	-12.30960453	-8.015395002	1.950923879	1.718031698	12.10501051	11.39912455	11.17281858	9.360273767	0.717276917	0.050634465	4.685688571	1.580900592	0.908578016	0.190642095	2.565347921	0.854304887
-12.15710865	-7.91391217	1.12658936	14.01879698	0.175001639	1.39959315	0.943262365	4.28835364	2.519136195	-47.44175181	-41.0606358	-14.33539856	-7.743734191	1.983341805	1.832159736	12.58551472	11.70881718	10.7144979	10.03137768	0.741320507	0.048316916	4.722024679	1.53313431	0.886568898	0.173023069	2.589929392	0.836694836
-12.23509462	-7.654426955	1.179988402	11.73739398	0.185884326	1.364277848	0.918612994	4.44144935	2.605572656	-50.61951775	-41.00641178	-13.17138569	-8.107026099	1.892440747	1.690226453	11.67155945	11.35135749	11.09636265	9.729586437	0.702384154	0.051634504	4.885472152	1.595164218	0.965830921	0.180672418	2.681406477	0.872077953
-13.05524184	-8.999755013	1.178838626	13.02811924	0.185725892	1.378001191	0.936841837	4.427685805	2.485065476	-49.43852535	-41.32531903	-13.76835556	-8.011577097	1.917892944	1.876312842	12.06842094	10.67553437	10.82170487	9.7942309	0.703810754	0.050401717	4.629033874	1.569652494	0.962577215	0.189148115	2.847045701	0.867825202
-12.38308295	-7.593754232	1.181872522	12.89171751	0.19383408	1.313805645	0.904760471	4.350102915	2.479254184	-46.64770135	-40.71886003	-13.50661911	-7.79940623	1.879523184	1.89716785	11.61707262	10.95256909	10.29034337	9.873853317	0.719650906	0.050502742	4.901122723	1.543053694	0.990400921	0.175924007	2.704316751	0.811849129
-9.967837755	-8.938368751	1.16388044	13.58775019	0.197571222	1.381527299	0.923269887	4.39455722	2.698072074	-47.52956279	-38.70780425	-13.87201718	-8.658956988	1.987961801	1.776142469	11.65656403	11.15892396	10.74822121	9.982935832	0.728998083	0.050673884	4.704176136	1.585176725	0.907336342	0.179701594	2.729986256	0.829127905
-12.1207586	-8.550100403	1.132007575	14.91813263	0.176569197	1.365473224	0.922896437	4.517020706	2.544733955	-48.63141795	-39.81664686	-13.42992811	-8.477892641	1.973447511	1.759506273	11.42876376	10.60236566	10.23392041	9.882452114	0.727304486	0.049147972	4.914758916	1.528107306	0.968594115	0.171077469	2.747985329	0.795915895
-12.47200293	-7.74285862	1.181201739	13.04685877	0.173299163	1.321684653	0.947106669	4.491984294	2.522278764	-50.02912453	-42.13353752	-13.218064	-8.066334085	1.916936826	1.785479027	11.98279443	12.16430634	10.85956384	10.06747713	0.720961846	0.05104131	4.581915905	1.587520341	0.978113798	0.181503527	2.660964865	0.854311339
-10.85531445	-7.813951706	1.12191539	13.83261389	0.201941502	1.36737454	0.901281217	4.413516987	2.57386163	-47.26573151	-39.44575289	-13.15599583	-8.375667662	1.929120795	1.733772601	11.30346446	12.03119376	11.09457319	9.790734539	0.718446098	0.051125133	4.605959074	1.604821619	0.955302681	0.184090967	2.571473014	0.896830106
-12.73294473	-7.448578787	1.093502975	12.30371194	0.189007509	1.32427306	0.917900643	4.316114713	2.436494442	-49.50018124	-41.18174863	-13.93693738	-8.177686711	1.927552119	1.708477086	11.72470327	11.22100875	10.74007807	10.18128339	0.687549741	0.049657718	4.602156237	1.568830139	1.000083348	0.185107864	2.634126064	0.860972594
-10.64874974	-8.617456665	1.077247754	13.86876172	0.195695683	1.378396215	0.955257384	4.269104985	2.515217203	-49.18911967	-39.44723986	-14.13993433	-8.111779658	1.932632145	1.683127237	11.40803629	11.44786173	11.07951165	10.18001543	0.727406864	0.049383842	4.693040493	1.587761229	0.965338518	0.185593503	2.782785941	0.906416155
-10.99328683	-8.887870331	1.275892319	14.12396596	0.193963021	1.337522987	0.921019722	4.395063224	2.477247257	-47.32792318	-39.74509637	-13.3641274	-8.069645544	1.909416808	1.853538409	12.46032076	11.78564775	11.42822473	10.3849578	0.70975396	0.050236565	4.736261528	1.603621904	0.994619888	0.181636844	2.772976578	0.821980768
-10.73171664	-9.069435288	1.212144883	12.94924337	0.196640718	1.367640153	0.992570999	4.298908577	2.531263124	-48.32288771	-40.27713445	-13.12519249	-8.048432629	1.887972168	1.775125047	12.2846899	11.01404217	11.23571037	10.49175912	0.718064358	0.050925451	4.760257247	1.578215236	0.912883086	0.173434931	2.805137148	0.792388159
-12.43120572	-8.761401471	1.263237108	13.56272793	0.186444856	1.384484912	0.934662513	4.315167928	2.623872016	-50.4691015	-40.70784143	-14.25606693	-7.925144127	1.808620006	1.800577999	11.5748756	11.1875867	10.93624712	9.755432362	0.732969634	0.051547119	4.708452408	1.616570675	0.996087212	0.190939966	2.767526823	0.857979848
-11.4559853	-8.285782942	1.207614768	12.64151664	0.203282949	1.331613561	0.970289794	4.364293462	2.523109463	-50.78432728	-40.62507774	-13.05461106	-8.467965449	1.940310436	1.876048372	12.75549674	11.38389726	10.94322285	9.645187357	0.714806164	0.05151987	4.75803968	1.55806923	1.044882516	0.179097168	2.797263336	0.784068308
-12.20861306	-7.949623408	1.16815359	13.05370951	0.202698936	1.344754978	0.930797254	4.334184916	2.564977278	-46.0851909	-40.06351102	-13.72891662	-8.589716897	2.005329402	1.905231023	11.44207059	11.13917999	10.29117071	9.969314669	0.705076351	0.051088826	4.79685842	1.537698968	0.970636625	0.176529811	2.782129815	0.894811894
-12.6571668	-7.612153661	1.126084939	12.46692901	0.1993316	1.353533934	0.932078276	4.487640496	2.390269243	-49.87942941	-41.13489541	-13.64297545	-7.687280606	1.941704286	1.771291243	12.63650218	12.02927925	10.77363463	9.277080489	0.750119728	0.050161413	4.709130364	1.537820469	0.940057225	0.188837779	2.517080323	0.847229131
-12.8915406	-7.283794928	1.030672405	13.45358487	0.18881664	1.357695487	0.961955817	4.486039904	2.516318336	-50.32831562	-41.38077271	-14.04316572	-8.382232484	1.911006624	1.888263891	12.03505831	11.52201916	10.60466919	9.446714678	0.723256109	0.051168995	4.681081274	1.537080137	1.028981938	0.180881015	2.613288731	0.781571921
-12.82260773	-8.946901959	1.199984544	13.79538428	0.200151395	1.311270038	0.922392647	4.402049919	2.660646714	-51.18351928	-40.51455638	-12.82127406	-8.267266775	1.806530178	1.713009378	11.60271113	11.55064391	10.54069738	9.426439744	0.718096865	0.050897988	4.813105288	1.622856244	0.892342064	0.181235251	2.68161679	0.877137549
-12.63018769	-8.133027018	1.224714008	12.68147822	0.206047088	1.403527304	0.922070715	4.233620981	2.557954405	-49.04133315	-41.74046595	-13.91650711	-8.012796565	1.975887621	1.858498036	12.92487235	11.20249678	11.06407093	9.866785335	0.730546818	0.051723541	4.788658085	1.614496659	0.971387848	0.184157054	2.707330097	0.899408021
-11.39013279	-8.725597147	1.241450168	13.66909782	0.178971166	1.379324061	0.964272041	4.431535277	2.565031467	-47.04288045	-40.42068856	-13.47642291	-8.467777728	1.97997908	1.813670694	12.97993658	11.1521844	11.33859826	10.51828891	0.7272247	0.049212427	4.826628777	1.535965627	0.900024906	0.175683811	2.647132262	0.787287744
-12.79385374	-7.923781448	1.264258596	11.71003241	0.196449053	1.379155362	0.906342812	4.243237191	2.566510924	-50.60651049	-42.50701381	-13.56883174	-8.108638782	1.810339074	1.834393716	12.29842201	10.98213801	10.7174766	9.805875654	0.725676746	0.050572909	4.880833094	1.631738147	0.90919974	0.176402674	2.694554322	0.873566979
-12.74540153	-8.976939528	1.255029516	13.95025375	0.191738511	1.366435512	0.946305846	4.180047259	2.573789629	-48.73721417	-40.56186453	-12.54936166	-7.362356234	1.778674637	1.752012397	12.38443225	11.6532399	11.22886878	10.0767173	0.711115834	0.04875666	4.845411702	1.562368372	0.924864513	0.179736052	2.724021759	0.853780953
-12.6174331	-8.307329393	1.130986856	12.68921185	0.195908302	1.332557522	0.889849566	4.43693353	2.553005194	-49.50101097	-41.36726168	-12.72127921	-8.240153556	2.047679316	1.698316784	12.66468923	11.95626179	11.20798663	9.74124878	0.708596207	0.050359377	4.694783491	1.597190282	0.907835011	0.192330579	2.55594338	0.878923129
-12.2237897	-9.153165109	1.15413255	14.83027722	0.188134916	1.323080045	0.944514691	4.317355753	2.678235606	-51.78993539	-40.42699159	-14.04245796	-8.048079433	1.892243378	1.728013103	11.93192274	11.54380712	10.53021074	10.04103332	0.72706844	0.051747062	4.453385146	1.638872804	0.97085435	0.176608416	2.856144195	0.842124655
-11.38504627	-7.845920757	1.15827202	12.74657503	0.205126677	1.330873108	0.939105279	4.480694038	2.467398189	-48.41213932	-40.14554637	-14.13422874	-8.531050977	1.996082484	1.817176332	12.23408899	11.64324888	11.1174344	9.711299995	0.741028943	0.050306432	4.81768575	1.512985261	0.948762817	0.181982815	2.554688922	0.775248822
-11.88334666	-7.539153254	1.088198986	13.01205236	0.17936864	1.335600763	0.92266908	4.324359602	2.574804844	-46.74824907	-40.55280694	-13.52620373	-7.764507559	1.843972715	1.798978332	10.77209636	11.70155839	10.47548134	10.16809501	0.6984709	0.049837104	4.708425322	1.639557594	0.93582018	0.176801938	2.672318446	0.853543334
-12.91847923	-8.798071159	1.192167969	14.64359289	0.197571969	1.353328161	0.914912787	4.465693043	2.659851175	-49.87624312	-42.4865971	-14.08241242	-7.854179702	1.855095868	1.819730074	11.8307768	11.95296456	11.63994345	10.21687618	0.746036784	0.052287529	4.714547262	1.592723235	0.974958032	0.194553454	2.68016718	0.866025832
-10.30772463	-8.786342268	1.200270679	13.0324408	0.194782206	1.403688317	0.956363538	4.31916359	2.433248637	-48.36973717	-39.38042519	-12.90073688	-8.386246753	1.97763185	1.760503012	12.66591172	11.27796561	10.83849581	9.839789195	0.720955533	0.04955007	4.659717122	1.595843385	0.940743266	0.187925775	2.699581328	0.84146628
-12.72737312	-8.349454046	1.158682395	12.84562403	0.190202118	1.342259732	0.953006838	4.494709932	2.566961418	-50.65174494	-42.61456786	-13.18622115	-7.92067578	1.835796439	1.769333869	11.23114869	11.99740709	10.7982801	9.990052829	0.726449381	0.050478341	4.890308369	1.525177113	0.98938047	0.201451081	2.650495575	0.816249639
-10.78476202	-8.532579872	1.249856148	13.27637459	0.207776632	1.327459198	0.944535247	4.246735553	2.613057534	-47.60832975	-37.87629804	-12.99216825	-8.207976979	1.919931795	1.73132016	11.49542569	11.61726333	10.11717536	9.588395287	0.710087659	0.049675031	4.84400268	1.559704577	0.973309347	0.181013403	2.758376069	0.898517826
-12.00436538	-8.561732791	1.232773454	14.29460837	0.200179097	1.355798524	0.928412191	4.494242519	2.618438671	-48.20869646	-38.77294545	-13.71969781	-7.996555139	1.923869398	1.841410883	11.76288157	11.85678226	10.45494157	9.078575446	0.741438766	0.049539919	4.8606023	1.541371873	0.944544724	0.179969162	2.716276922	0.89861271
-13.21295166	-8.893935661	1.226561763	12.54854562	0.184372658	1.386401663	0.956890624	4.399967883	2.480432436	-51.51866434	-40.41455684	-14.03926482	-8.378512151	2.02901712	1.804787403	12.79102163	11.09423891	10.64115903	9.312077463	0.732036221	0.050339753	4.557394635	1.613855856	0.969550646	0.19008183	2.803207084	0.865917309
-10.81373903	-8.054601031	1.17489262	14.02640617	0.18403392	1.295596856	0.949999856	4.382870756	2.645505353	-47.5559491	-39.89745209	-13.23007728	-7.729866333	1.870090363	1.772040649	11.65997313	11.86669382	11.87570334	10.35221657	0.731989829	0.049158885	4.897835937	1.609122367	1.021658033	0.176238519	2.743877088	0.861220458
-12.66140086	-7.896072103	1.17049893	12.63229833	0.18801338	1.371659937	0.898147477	4.344374391	2.587275117	-51.34774406	-41.49161512	-12.85502669	-8.351759534	1.900664151	1.794193689	12.32360231	11.55316964	10.81801216	9.775328827	0.720207217	0.050440939	4.819439389	1.610510848	1.010139621	0.178610024	2.746801458	0.848747762
-11.61441037	-8.506492989	1.062081387	12.93522269	0.18774665	1.317255773	0.949720935	4.493299508	2.45995041	-49.04715519	-40.26048992	-12.26097834	-8.059648348	1.951428829	1.62985921	11.55888428	11.45422447	11.40154944	10.25629767	0.720646745	0.050942382	4.74092296	1.586104132	0.992058282	0.192098558	2.720572597	0.847234064
-12.34810159	-7.815226083	1.198404826	11.65526648	0.185969074	1.374402143	0.955443793	4.252345407	2.43615761	-50.57006261	-42.14420644	-13.39544841	-8.120571221	1.95016284	1.749645483	12.47330864	11.0796493	11.11048135	10.2601871	0.70152096	0.049492388	4.625913741	1.535797027	1.003407171	0.180753609	2.715893918	0.821983938
-13.13256864	-8.303114119	1.082765271	13.08826243	0.182383422	1.354955952	0.916305221	4.337426451	2.64097538	-49.92333747	-42.1422803	-12.9713759	-7.484485676	1.863633019	1.756747246	12.31951245	11.65856124	11.48913524	10.22734597	0.728833079	0.051301997	4.683682678	1.610922703	0.926822904	0.178824469	2.751538106	0.885905195
-12.74283477	-8.480184971	1.146289181	12.53769046	0.192807635	1.327828434	0.945064453	4.182581439	2.594250397	-51.12109541	-41.60454948	-14.18121634	-7.762279776	1.868967591	1.824360537	12.59695462	11.76992656	10.56294331	10.08163029	0.748271917	0.049459001	4.841255768	1.551098811	0.95613828	0.185724342	2.794805667	0.83499277
-12.70660679	-8.688739448	1.242391461	14.58547511	0.187074942	1.334524585	0.942346453	4.360961505	2.505120784	-48.14726071	-39.89666565	-13.15946182	-7.784514065	1.847149513	1.905897447	12.49024119	11.05527292	10.93958567	9.446891723	0.704658392	0.051446194	4.70655293	1.550148117	0.996228311	0.178703733	2.757273184	0.848963966
-13.06391129	-9.376535253	1.209445885	13.60688802	0.194906348	1.38590401	0.970990529	4.529393757	2.597470364	-50.7641196	-40.10190981	-13.60188222	-8.495517914	1.855552023	1.756631384	11.87598637	10.9596601	10.63858637	9.381298839	0.718294825	0.049600273	4.864913223	1.516184881	0.899710524	0.19284308	2.670631031	0.809445263
-12.80222009	-9.180836812	1.171247922	13.35215833	0.180493868	1.361353677	0.924808927	4.457903486	2.441630934	-48.66397578	-39.26078959	-13.49307733	-7.507834001	1.967844699	1.617802309	11.97051661	10.94316574	10.82002117	9.74803654	0.706592189	0.049083244	4.71102125	1.528376087	0.891345278	0.189527402	2.647021927	0.814669
-12.75053373	-9.066439752	1.204918142	13.3270697	0.194853859	1.291307654	0.918007567	4.443923133	2.548416143	-47.04820572	-38.64647756	-13.52300644	-7.793753207	1.924872374	1.72541781	12.42094791	11.02343231	11.83469322	9.550402648	0.700347432	0.05097312	4.758648987	1.630755639	0.897886968	0.194601141	2.593515706	0.850939231
-12.76456137	-8.342318428	1.093458637	14.26144199	0.188735125	1.300461243	0.939016966	4.362544979	2.583071901	-47.64161431	-39.43279387	-12.56178253	-7.92247434	1.850576656	1.794471154	11.97685358	11.24344548	11.05964012	9.691391919	0.722957517	0.049221204	4.770090699	1.561988579	0.988728374	0.184339698	2.701820281	0.848411439
-12.71080788	-8.20779126	1.13401515	13.4244825	0.181984739	1.315137707	0.952724507	4.417546423	2.610711139	-48.35339257	-40.45880412	-13.13018765	-8.281497733	1.857910332	1.850901905	10.93023199	11.26893973	10.7761926	9.514565712	0.723277023	0.051280866	4.830711266	1.502348873	0.978932293	0.185386764	2.684104926	0.816797651
-12.85620904	-8.200528459	1.077733933	12.47337818	0.214717107	1.322148281	0.958661262	4.486189364	2.431762795	-50.81846575	-42.91135148	-13.53236318	-8.473983627	2.070351442	1.784911009	11.69133602	11.33741912	10.64368715	9.982045565	0.718743706	0.049464953	4.699178424	1.519643749	1.008723898	0.189920321	2.710434106	0.820871655
-13.04310671	-9.263018737	1.199672755	13.24901364	0.186634012	1.340109778	0.927634123	4.405860933	2.604148802	-49.38953758	-39.38278438	-13.28488341	-7.688601827	1.897355109	1.792454202	11.61192492	11.46941995	10.62166103	9.252983334	0.716908134	0.050277962	4.779879643	1.58363298	0.877198904	0.177676627	2.836368555	0.887131858
-12.13493537	-8.71501779	1.222193498	13.763184	0.203243562	1.366707666	0.917863304	4.288252807	2.663556692	-49.87025512	-39.89293289	-13.77116964	-8.668970719	2.016250764	1.799667401	12.56965861	11.45024026	10.73646318	9.931045749	0.734412164	0.049084103	4.80672188	1.586702923	1.004802414	0.182155191	2.764685554	0.83090449
-10.46038234	-8.214626965	1.138671166	14.27839437	0.188623901	1.367010795	0.939598214	4.337481443	2.471626278	-48.44539712	-38.50879883	-13.47685801	-7.66981824	1.8400909	1.775795462	12.17820866	12.04877506	11.37451821	9.526816953	0.735801131	0.050882457	4.950184065	1.625763232	0.981460409	0.182032343	2.673881165	0.868486475
-12.50981899	-7.238124276	1.082877458	13.12100965	0.181482621	1.357856014	0.919131488	4.227384849	2.455292074	-47.9878992	-40.98260608	-13.61041115	-7.886394064	1.918782811	1.809904805	12.42647571	11.51250795	11.06833105	10.14237675	0.729757496	0.051877509	4.626622463	1.607993603	1.041842395	0.187337625	2.640802999	0.866546136
-13.9430593	-8.696161404	1.246362279	13.30227519	0.180653466	1.333399261	0.944371331	4.503497422	2.455508007	-50.23738573	-41.93072231	-13.99148036	-7.862895781	2.015277015	1.746505426	12.58820652	11.29092609	11.16907167	9.940072779	0.728738749	0.050915496	4.64526594	1.56119054	0.936608482	0.182803717	2.702679132	0.880221299
-11.9828506	-8.507519439	1.218514701	14.20232497	0.183350315	1.366008453	0.960038017	4.171776256	2.610899695	-49.98671085	-39.84369722	-14.06394128	-8.111809844	1.712129693	1.786293616	11.65696652	10.88900456	10.22938518	9.947903707	0.727564294	0.050909042	4.799971617	1.588621349	1.018300951	0.18717449	2.722688557	0.826019923
-12.74102937	-7.881609703	1.170245045	12.96446602	0.184338509	1.340616245	0.933757772	4.623406971	2.520708766	-48.27504725	-40.84260653	-13.55999109	-8.384816375	1.918134552	1.807889664	11.83250007	10.73371903	10.76557086	9.520402492	0.7392759	0.050529441	4.770837685	1.533635227	0.970981568	0.192260424	2.540510758	0.807820229
-11.24947465	-8.243257538	1.196539422	12.42687977	0.180620875	1.354596588	0.936898156	4.552296953	2.499293044	-47.71404267	-39.10843139	-12.89092981	-8.206693	1.956870971	1.706320645	12.48090173	10.8860588	10.78788407	9.692100588	0.715916727	0.050884904	4.827581536	1.50775078	0.930817661	0.186258554	2.619834722	0.853096919
-12.95748995	-8.467962834	1.259835206	13.05723565	0.176195579	1.385596325	0.952674804	4.48176187	2.544609289	-47.89637273	-40.51519156	-14.2583825	-7.802194339	2.070439703	1.761338447	11.47344664	11.01709468	11.0554956	10.04583035	0.73558844	0.051709614	4.682047729	1.562388379	1.011448985	0.184623995	2.74370486	0.812429028
-12.76137016	-8.473515128	1.118987464	14.4913694	0.18862551	1.371655501	0.944726823	4.281331556	2.676941274	-49.27597427	-40.41908469	-14.25071412	-8.19863769	1.865895922	1.777339525	11.59078363	11.64429059	11.05794399	9.967904415	0.695285001	0.049340974	4.708061986	1.580782765	0.930192666	0.180904422	2.679158573	0.859499286
-13.11759521	-8.49956954	1.079444401	13.06472738	0.183937688	1.393157732	0.954210022	4.414507103	2.561351047	-50.08948058	-42.75950832	-14.17887391	-7.97784266	1.959530872	1.766155157	11.31315055	11.60006509	11.38024857	10.16485642	0.716493143	0.050637239	4.553163503	1.581606887	0.959037544	0.199003306	2.645071245	0.807291814
-11.28136675	-9.333913877	1.117091617	13.66850518	0.201605202	1.3183672	0.950260119	4.660939659	2.481804841	-49.07342582	-39.15126245	-13.00712143	-8.363725131	1.989557505	1.732591797	11.95203025	11.27131464	10.96968601	9.754775768	0.735987119	0.048814406	4.670555712	1.556724898	0.924749508	0.18641771	2.783879006	0.831794495
-12.65589247	-7.935074882	1.160554421	13.35096941	0.205531358	1.330345323	0.904072693	4.401592175	2.544551709	-50.62338854	-40.92753769	-13.47241368	-7.793253777	1.923813624	1.817952431	11.50220168	12.06887581	10.65639663	9.302646075	0.730230157	0.05128495	4.606765049	1.55819092	1.006189508	0.175654705	2.688717156	0.78713539
-12.97562069	-8.959310465	1.181186419	13.34021155	0.194859448	1.368096722	0.924900774	4.403094216	2.564117217	-50.18137721	-42.63684251	-12.62248427	-8.202215552	1.845989931	1.802591504	12.15204916	11.45168424	11.45409402	10.42095603	0.698014529	0.049830828	4.623262427	1.557396698	0.952810153	0.188215496	2.690903805	0.748039085
-13.02238105	-8.867828798	1.257054054	12.80376538	0.181408718	1.354553713	0.960275036	4.571031753	2.573834043	-49.05135632	-41.56504366	-13.60403971	-7.866720036	2.0050872	1.854771883	12.19914457	10.73169638	10.47652625	9.646373961	0.739054456	0.052014126	4.674713212	1.532383832	0.92690119	0.179524777	2.823900054	0.869134501
-12.22397602	-9.077930192	1.224512103	14.47703011	0.180761546	1.338548559	0.921840591	4.494165154	2.622044315	-49.74607902	-40.37092944	-13.8309949	-7.808314202	1.924989087	1.782726165	11.84305885	11.91707668	11.21970615	10.19389869	0.743188135	0.052039838	4.70083599	1.610389559	1.004715496	0.183680725	2.856979702	0.855967722
-12.14257554	-8.135179731	1.140354387	12.29588836	0.191783656	1.392568038	0.936655249	4.292505762	2.623966814	-47.93320606	-41.32212067	-13.78959351	-7.933236653	1.845274372	1.803202317	11.67305235	11.06984279	11.35960189	10.08707229	0.713642929	0.052916857	4.719204965	1.622582906	0.915384293	0.188388517	2.630308231	0.834215955
-12.53946245	-8.683080519	1.159583852	12.97769401	0.198540576	1.377973947	0.922510804	4.46766571	2.637625409	-51.80809891	-40.69986814	-14.46909597	-7.819229299	1.930650924	1.778158385	11.34419799	12.03864346	10.61331099	9.401608326	0.72619169	0.051827092	4.532287863	1.590660252	0.950983414	0.183384744	2.765468533	0.807159792
-12.25125037	-8.920269953	1.299154652	13.92989012	0.174700216	1.360790938	0.957038429	4.607420752	2.527295169	-50.26846896	-39.70473751	-12.57933835	-8.420857766	1.787161385	1.813510784	12.41820745	10.99932309	10.64013396	9.253266579	0.740298373	0.049773064	4.928331071	1.529095994	0.967111151	0.186902986	2.711216377	0.861647022
-11.33329724	-7.778959388	1.12156703	12.77519896	0.196112103	1.41007659	0.93332236	4.33853053	2.670923203	-46.7135504	-41.07805527	-14.23329153	-8.592397168	1.899827373	1.921419554	12.00523619	11.20092901	10.94578165	9.939805012	0.744419305	0.050193528	4.735391974	1.57263881	0.850788649	0.176063737	2.595850666	0.865623456
-12.05461121	-9.407795555	1.132763655	14.71490226	0.20004153	1.297117743	0.925364624	4.69804512	2.526939201	-49.60538908	-40.50270037	-13.59602008	-8.370986227	1.923170865	1.862891542	11.76536931	11.62664934	10.99497118	9.702071858	0.730213497	0.049441732	4.651541696	1.542132218	0.959381584	0.192752147	2.757863507	0.798478427
-11.5780112	-8.529686133	1.166242798	13.76259092	0.186095693	1.40018439	0.919994732	4.508440091	2.608343416	-49.28505379	-40.23381279	-13.52636103	-8.20886745	1.916405245	1.819922308	12.54417171	11.47727288	11.14603678	9.705934166	0.712806439	0.051599092	4.634185809	1.565440443	0.894426322	0.172153559	2.679921636	0.802384847
-13.13609451	-7.869689043	1.209096586	12.25455727	0.167545267	1.385192778	0.982694151	4.325162845	2.543568757	-50.98807052	-41.34921011	-13.22574715	-8.106949253	1.959725168	1.824469583	12.68218782	11.66621812	10.36437384	9.588237827	0.719384037	0.050222696	4.731398046	1.544221641	0.984521111	0.177690587	2.76340673	0.839836525
-11.86648385	-9.535502453	1.28809497	13.42088049	0.192307092	1.35292077	0.938907813	4.415173346	2.646847882	-51.14529202	-41.79774098	-13.1022979	-8.262840573	1.963521081	1.810079635	11.92693398	11.28497357	10.24687317	9.799017294	0.745491306	0.050619065	4.824701941	1.565390765	0.954242439	0.189223552	2.846680065	0.824459922
-13.82415002	-7.779657422	1.132717026	13.95859603	0.192347219	1.394017445	0.897862042	4.20422965	2.624990688	-50.35176685	-41.89585469	-13.5430047	-7.748023963	1.857430026	1.779575933	10.85506285	11.95069467	10.78129718	9.675898009	0.703020758	0.051197773	4.755003859	1.660084812	0.987776688	0.175636662	2.704950091	0.878415708
-11.53559194	-8.994095459	1.277706082	12.52416959	0.191388213	1.366424957	0.948112718	4.578239369	2.506706214	-50.85038916	-40.61524112	-13.7226836	-8.329118837	1.941281239	1.721781588	11.92456406	11.18783462	10.61948147	9.855800513	0.72955771	0.050867879	4.805895545	1.568737562	0.933199758	0.186480555	2.743859123	0.810391364
-11.23023015	-7.929848384	1.187480409	13.26653695	0.202689155	1.363786592	0.951662514	4.22280453	2.489825938	-48.47312551	-39.76529182	-13.53967755	-8.391917709	1.830635029	1.84227141	11.49526363	11.71973092	10.47987877	9.545889255	0.699410711	0.048966013	4.877295726	1.59467096	0.924720131	0.173893501	2.649529033	0.837589836
-10.98872191	-8.479994275	1.100866259	12.87059266	0.213463258	1.334151505	0.947248471	4.279171425	2.663409919	-49.37850012	-40.9810225	-14.31581834	-8.291720241	1.940810133	1.760045287	11.0921622	11.5632279	11.36737637	10.33923416	0.716405961	0.049580078	4.757392654	1.577104248	1.014204632	0.19642388	2.756792337	0.854046092
-11.44072387	-8.458394827	1.222582278	13.43425667	0.181012244	1.286660215	0.932939105	4.494497937	2.546256199	-47.25170847	-39.76525048	-12.99399233	-7.70570618	1.887400223	1.825220983	11.77872336	11.3675359	11.54049359	10.26511359	0.721449381	0.052156941	4.91965483	1.632367518	1.009373447	0.174595986	2.845608019	0.818726571
-13.13694618	-8.529195637	1.176017649	14.06320236	0.183085066	1.36624848	0.947596192	4.335982678	2.586202225	-48.06603434	-40.85167916	-13.01363519	-8.195295609	1.961705571	1.725374313	10.87605974	11.35289688	10.78378929	9.53943868	0.687903023	0.04942078	4.744478709	1.575014397	0.927751994	0.19042787	2.552742994	0.834449901
-12.24515342	-7.981335686	1.227382299	12.61820797	0.206138867	1.34896097	0.933641931	4.200527782	2.600623881	-48.14096895	-40.37866742	-12.88288548	-7.959707506	1.904438886	1.830905845	12.07132763	11.06613188	11.07893105	10.13474934	0.737458997	0.051491954	4.874294083	1.612757198	1.092993155	0.182945242	2.807682072	0.836252681
-11.55744142	-8.774634899	1.149933564	14.80675698	0.180834987	1.394617499	0.953181551	4.562276671	2.674796671	-47.44801245	-38.68032384	-13.10527255	-7.820059695	1.869469419	1.780444575	11.67218082	11.43192787	11.4492726	9.657340576	0.718365738	0.049304904	4.777705493	1.552822482	0.948661887	0.177795401	2.710737082	0.829755399
-12.83478219	-8.273231761	1.068138125	14.31508094	0.177111551	1.328256467	0.925230572	4.587371945	2.539578863	-49.25463866	-40.9925098	-13.41287091	-7.914629655	1.788747698	1.827802974	11.87532711	11.50362866	11.53476712	9.724263805	0.71428013	0.050638829	4.849537263	1.557637066	0.947972424	0.185947712	2.638178526	0.828709606
-11.3785919	-9.034899823	1.148814697	13.20094439	0.190705066	1.405518632	0.934216404	4.321854592	2.555417684	-48.25158001	-41.72969777	-12.48694154	-8.1089433	1.978995304	1.726153872	11.7701298	11.33807752	11.21466723	10.39650884	0.715075648	0.047861164	4.582521987	1.555957685	0.917233126	0.191260259	2.702115652	0.85670604
-12.34761613	-7.937658969	1.095267142	13.2108304	0.175716605	1.369860517	0.92869223	4.374552108	2.605706928	-49.18019253	-41.44129067	-13.13437251	-8.139725971	1.885346913	1.786470531	10.9213248	11.6319326	11.0701981	9.810155078	0.70791498	0.050989116	4.607680881	1.613641699	0.946501096	0.180459141	2.639526327	0.789608751
-11.2762465	-9.363456745	1.27548866	13.72337703	0.201036064	1.355955355	0.95273311	4.506083151	2.440447783	-50.13984927	-40.6917387	-13.00964426	-8.196975051	2.006102915	1.794370069	12.02441785	11.2868241	10.4888198	9.792985859	0.714489424	0.051291168	4.781315827	1.549209313	0.943169989	0.17294106	2.874662436	0.835670713
-11.83054263	-8.658056591	1.143664521	13.96850251	0.184428156	1.361742493	0.936535712	4.437317607	2.630236252	-49.52457312	-39.31866702	-14.6442345	-7.984046177	2.012148394	1.678551631	11.39241772	11.11276475	10.43296806	9.406161816	0.741592652	0.051003137	4.766756085	1.619302467	0.884186446	0.177486166	2.693355143	0.876174204
-12.0743834	-7.821359356	1.217691754	14.71833562	0.169797477	1.411770725	0.915852671	4.32222671	2.427429928	-48.60257599	-39.99166499	-13.13098113	-7.944391458	1.847258968	1.794783629	12.56477239	11.4451174	10.47363791	9.429995809	0.70888077	0.049819155	4.797582653	1.577003902	0.919402884	0.167859933	2.588881103	0.866814154
-11.71128015	-9.419664468	1.260574611	13.37962903	0.207216248	1.320652931	0.933474245	4.235520513	2.665775871	-50.1309538	-40.46178527	-13.65366156	-7.790769192	1.829821229	1.70577303	11.29796945	11.35058681	11.06689075	10.39195198	0.71812246	0.051302733	4.65776649	1.566457541	0.963565264	0.183524887	2.833932506	0.818897121
-11.91773692	-7.684825243	1.219604293	11.77919996	0.175820462	1.383182424	0.949357848	4.20636365	2.524987645	-49.54908998	-40.43058913	-13.85255624	-7.701177097	1.904485474	1.75948176	11.10065997	12.25472825	10.77148421	9.389642833	0.71530841	0.05295684	4.728651737	1.639795676	0.920240539	0.179583274	2.643545119	0.841039257
-13.28192998	-8.545895213	1.105356142	13.37344998	0.18905894	1.35931339	0.918106461	4.412651262	2.55792673	-47.15177441	-40.52620754	-13.51188002	-7.890947363	1.973052844	1.865043837	11.75474295	10.90795132	10.1037763	9.520735667	0.733266063	0.051015168	4.682315331	1.521747324	0.948889021	0.194061162	2.670306537	0.815546287
-11.26938067	-8.197781595	1.233990413	12.66398003	0.204266423	1.316302988	0.957916417	4.333230243	2.629768027	-46.45515515	-40.40329859	-14.50543164	-8.000589548	1.834777701	1.876660836	11.20993711	11.21627578	11.23583807	10.2179462	0.729043647	0.050257196	4.734518883	1.580105709	0.973825855	0.190708635	2.718853065	0.87684311
-12.72606722	-9.167882681	1.188168547	13.31467741	0.217131403	1.315442438	0.912241902	4.389568318	2.496383409	-49.88910329	-41.65156723	-12.80008595	-8.428538487	1.91246867	1.804812446	11.36746901	11.65551849	11.02709405	10.1400129	0.689084922	0.050797786	4.654273893	1.564038324	0.973272952	0.188878006	2.76885629	0.800212842
-11.82719341	-8.865071002	1.195534993	12.96608265	0.181197015	1.359865414	0.933546698	4.370607906	2.501217304	-49.97017385	-42.3509062	-13.49112888	-7.508575951	1.931313576	1.722102578	12.27338529	11.57546072	11.85655249	10.69504672	0.734230424	0.049584181	4.809757576	1.647373288	0.943154597	0.183362315	2.786399575	0.838140542
-11.97244217	-9.014424856	1.288229905	13.7914826	0.169761482	1.39996557	0.94184981	4.492876404	2.53986446	-50.76750892	-42.14666937	-12.96362604	-8.361377622	1.945957057	1.73461975	12.23109844	11.49163368	10.8336811	9.960870759	0.728558254	0.048825865	4.732306368	1.521579304	0.871545483	0.176768322	2.663881405	0.846634172
-12.62379591	-7.589025935	1.113823059	13.41146271	0.193534028	1.344022942	0.882083775	4.43034876	2.523953972	-47.71074467	-40.18333072	-13.77274036	-7.493433678	1.922738906	1.696572746	11.70103715	11.71265341	11.77197347	9.804987067	0.728114293	0.049902043	4.85918936	1.616874754	0.929261773	0.177984739	2.527783911	0.824622461
-11.60405715	-8.287035932	1.126090308	13.12751661	0.216354958	1.328102887	0.931058512	4.259488372	2.637891807	-48.73493233	-40.11213038	-12.74191151	-7.829499783	1.804428716	1.82091064	12.0816169	12.07025222	11.21578863	9.67251949	0.734180581	0.050090859	4.773912647	1.604361067	0.973966311	0.189668418	2.685567565	0.863827197
-13.68014575	-8.862305583	1.212372416	13.30897794	0.190919533	1.289487412	0.946395636	4.515545236	2.482164113	-49.56448324	-41.5481714	-12.65205278	-8.134360041	1.94730026	1.765616663	11.49101307	10.97016402	10.59910575	9.943378427	0.717958172	0.050951704	4.805732235	1.507359256	1.038647767	0.196490958	2.739328649	0.78405543
-12.07289114	-7.53882227	1.196897454	13.18101412	0.174927017	1.374047016	0.927439129	4.389440163	2.561862119	-50.90470581	-40.1223154	-14.35772967	-7.76628643	1.813253923	1.74301346	12.02481904	11.69500843	10.49623906	9.20958483	0.741136635	0.052002401	4.913751794	1.572932196	0.906946845	0.170209482	2.634515664	0.915361783
-11.07245992	-8.70285635	1.174475232	13.54229103	0.194957319	1.392064772	0.955995744	4.546187555	2.561937069	-49.26269406	-39.65673126	-13.23551877	-8.514507584	2.002194302	1.714602879	12.44054124	11.707338	11.08223347	9.48137502	0.718847145	0.048090041	4.844031024	1.560347884	0.862161387	0.181515225	2.614389664	0.900015929
-12.95791537	-7.776005023	1.247567111	13.70147791	0.168594543	1.377024487	0.972537351	4.445724833	2.58921136	-49.21425605	-41.93502057	-14.29297941	-7.631151563	1.833108802	1.849552125	12.13098758	11.2246405	10.74479862	9.839585913	0.709219287	0.051796204	4.782987216	1.550411311	0.961783246	0.175660257	2.613395105	0.808176901
-10.48680172	-8.066279426	1.169697836	14.35500608	0.190516681	1.352618928	0.927757239	4.462562156	2.644967899	-47.41513029	-39.20976199	-13.45068439	-8.462229567	1.940143379	1.865530337	11.82429905	11.8372192	10.82833194	9.890940722	0.728575108	0.048627157	4.80744831	1.584341965	0.965218409	0.166920598	2.732402339	0.834326636
-13.14775407	-7.404369804	1.002853412	13.09358731	0.191954755	1.348967295	0.909902614	4.416988635	2.636675987	-48.97395232	-40.51752943	-14.10086842	-7.876464349	1.929050596	1.777205708	11.42319603	12.03943976	11.00644247	9.648738923	0.741949054	0.048958893	4.859288353	1.601045163	0.945109483	0.179178557	2.638197095	0.864867608
-11.3905063	-8.128103679	1.069810362	13.03694574	0.19827361	1.369527514	0.920610165	4.388205717	2.570566302	-48.32208721	-38.73548964	-13.87770523	-8.279057103	2.026290852	1.678560861	11.35041659	11.35597124	11.03237603	9.795215585	0.699025403	0.049318402	4.583303139	1.643084532	0.918118433	0.172096366	2.712998508	0.861808612
-11.19193555	-8.131863522	1.163214186	14.08827931	0.188046331	1.337071208	0.935637404	4.38482149	2.593773158	-51.15722187	-40.11424191	-13.4924431	-7.99739167	1.824190859	1.722013052	12.43821206	12.49374734	11.15627406	9.8054478	0.727608098	0.050670357	4.861835071	1.648474933	0.970739399	0.180429899	2.655386658	0.881382976
-11.37459888	-8.88510325	1.200534086	12.96251672	0.206340368	1.322010147	0.92367785	4.379915455	2.616119746	-51.25356229	-40.34784021	-14.18140854	-8.099108613	1.992654381	1.68040361	11.97401377	11.77815063	10.54855343	9.910597501	0.753347311	0.051446218	4.858829524	1.626901215	0.922217926	0.181120733	2.808491673	0.901341392
-12.84564144	-8.20594138	1.205142366	12.20012766	0.214282	1.319779296	0.961517287	4.404832768	2.505381813	-48.99682076	-41.84678692	-12.87473742	-8.09033024	1.838911677	1.894657673	11.43384302	11.1585755	11.04857962	9.627622731	0.705147458	0.051514913	4.89086162	1.555787527	1.04602105	0.19726153	2.721970012	0.840757194
-11.04047366	-8.363061649	1.050382417	13.36694036	0.208871447	1.310441659	0.923594023	4.385744342	2.600297564	-48.36714046	-39.75878775	-13.61871576	-8.071912805	1.930991666	1.760605746	11.0885247	12.29243102	10.82377667	10.01618005	0.745872371	0.050418203	4.685478922	1.592957892	0.985848968	0.194298177	2.747076366	0.889120974
-11.17917784	-9.322355728	1.348785157	13.2685603	0.192227947	1.346075706	0.971413603	4.467819424	2.457567235	-50.6148933	-40.35833331	-13.38483547	-8.301045129	1.960857767	1.778645057	12.71031733	11.26668559	10.56186746	9.512669481	0.741266893	0.049710834	4.704249098	1.563087018	0.937356838	0.187997256	2.800595518	0.923579057
-11.59079265	-8.658494203	1.239744301	13.13815325	0.177847697	1.345246406	0.973890926	4.566940452	2.463036767	-47.23394734	-40.34789281	-12.43644995	-7.761170357	2.102292555	1.751274718	11.93041534	11.25245575	10.6198461	9.981879604	0.728874674	0.050081752	4.756077824	1.523562254	0.969335852	0.175062855	2.782025199	0.82430973
-12.27376617	-7.347555683	1.110425776	12.7041851	0.192874317	1.32310385	0.947882836	4.177678907	2.597484932	-51.2788602	-41.87811349	-13.80845043	-7.464434229	1.685087221	1.836542176	12.71697149	11.71327054	10.94000361	9.873455866	0.737379409	0.050282787	4.889193192	1.620826149	1.030459992	0.187107539	2.676121547	0.868680059
-12.46644664	-9.067093712	1.262610222	13.89361887	0.185199245	1.319469394	0.971577713	4.362430591	2.658734359	-51.3692958	-40.65335117	-12.94234716	-8.375053775	1.766095703	1.821892812	12.34342275	11.32798848	10.83605354	9.377574665	0.720630164	0.049375523	4.778118803	1.548399319	0.921130306	0.182189621	2.708042058	0.83317968
-10.38465251	-8.159254364	1.100504738	13.6223901	0.194637262	1.380641551	0.92757646	4.429192096	2.514260428	-48.41791562	-38.55858431	-14.00597907	-7.728336892	1.846140168	1.78106175	12.40796359	11.86774819	10.94136821	9.92229751	0.735248096	0.048404464	4.696978888	1.537580573	0.926999972	0.170765916	2.714955656	0.82072005
-11.75005643	-8.542142005	1.051351417	14.01365222	0.198874942	1.323334824	0.927415643	4.466753386	2.643287741	-47.48625807	-40.72955114	-13.41822797	-7.929112525	1.927367015	1.764208776	11.53503238	11.87342676	11.28680948	10.22374644	0.724276171	0.048866145	4.560682079	1.563869196	0.9313733	0.191171607	2.616022012	0.812552949
-11.85837552	-8.542123367	1.1680208	13.41257235	0.187345549	1.330740151	0.93767066	4.390246133	2.631685347	-47.35930926	-41.06462795	-12.57642609	-8.367699704	1.873895009	1.89504504	12.31281314	10.93984691	11.16876131	10.15072939	0.723040178	0.049780722	4.90666699	1.585875054	0.947436337	0.182106733	2.777987356	0.867952079
-13.44710848	-8.544380784	1.17466301	13.11179791	0.178669888	1.384578974	0.938042436	4.506664843	2.513975448	-50.49319869	-41.86864628	-14.18913626	-8.367790557	2.030872434	1.792570521	12.08587699	10.98054379	10.29606925	9.551601436	0.726027057	0.051356104	4.745181979	1.561333465	0.875816841	0.177728728	2.711204677	0.88388973
-12.40626368	-7.911021255	1.137362627	12.55153462	0.184614875	1.340004332	0.925866421	4.503533384	2.45380642	-50.71888882	-41.59214619	-14.21815365	-7.711564934	1.955217318	1.671553147	12.57829167	11.5624591	11.73323817	10.1240505	0.724696955	0.052375142	4.621230926	1.622633385	1.015823662	0.197133102	2.579358855	0.825808244
-13.50475459	-8.056684366	1.063384134	13.48255153	0.170681522	1.340449408	0.920964622	4.401707529	2.564141015	-50.66813101	-40.87229538	-14.19878993	-7.887008762	1.831650069	1.729107096	11.93347629	11.80334154	10.81747568	9.8585328	0.698131047	0.050629418	4.605500627	1.624486901	0.892595726	0.179930902	2.61357918	0.810451557
-10.79507637	-8.547117532	1.252491573	13.44253564	0.193610476	1.367083693	0.942536882	4.26583131	2.550006997	-46.25564634	-40.70650293	-13.31870389	-8.355910293	1.925375064	1.79226732	12.22685549	10.59324044	11.64335845	10.56890543	0.711791863	0.051486437	4.868511916	1.599791463	0.95913664	0.184862996	2.626941399	0.817715177
-13.17637314	-7.792996338	1.029961	12.69796097	0.198887465	1.308881707	0.897793923	4.250072797	2.564293833	-51.9021571	-40.36970134	-14.54206694	-7.950068988	1.888976364	1.700539351	12.57639576	11.90026972	11.41101802	9.659891814	0.701649997	0.049488561	4.678079943	1.62136964	0.927843742	0.178208342	2.637903014	0.859566749
-12.21332702	-7.607977257	1.159219851	13.26633298	0.191680057	1.354760596	0.912084987	4.42080789	2.518558103	-46.42204069	-40.05102875	-13.75292382	-7.807042382	1.868314782	1.817325004	11.57755955	11.03599645	10.65535596	9.581265009	0.725858878	0.050478526	4.905313525	1.562927902	0.93147765	0.181274918	2.584279071	0.887543989
-12.44596505	-8.576662753	1.087239895	13.72181524	0.198494351	1.322138164	0.908486903	4.33482028	2.518768507	-50.24115383	-40.75826106	-13.60967897	-7.622049893	1.839891501	1.762710551	12.75628268	11.56075041	10.9528701	9.661059589	0.710275056	0.050963393	4.602312619	1.549438454	0.906817748	0.185287744	2.646978862	0.846299392
-11.14574292	-8.74528235	1.235581969	12.95150343	0.204261994	1.357261269	0.929173508	4.462067458	2.586456798	-50.73806618	-40.74904511	-13.577323	-8.350940582	1.829678367	1.832511117	12.2652541	11.37189496	11.45222207	10.13441695	0.708433572	0.05245768	4.675480425	1.604184654	1.025509611	0.186410569	2.808836279	0.798060798
-11.49003778	-8.753080021	1.218166145	14.06844125	0.17009298	1.348299209	0.952941998	4.425785332	2.665114596	-46.51097829	-40.59494341	-13.50371769	-7.86661161	1.859422522	1.794240666	11.4566752	11.48856171	11.52784762	10.60543142	0.719201435	0.050681483	4.865261156	1.571895649	0.911123131	0.179819678	2.707266353	0.830388066
-11.42607595	-8.391544781	1.118793035	13.14063067	0.19795766	1.318422815	0.927186916	4.337752087	2.502340997	-49.60989561	-39.90389238	-13.9604157	-7.712180505	1.858266105	1.772634724	12.06533026	11.99979058	10.85337885	9.668858431	0.714703781	0.04984557	4.728797183	1.593219859	0.924521912	0.186205096	2.686616158	0.84848048
-12.73386162	-7.933199299	1.127713512	12.37575453	0.212542704	1.277670514	0.954398525	4.533261893	2.467602195	-50.5142639	-41.38062799	-13.8368954	-7.991372931	1.952070223	1.788621923	11.95283441	11.99544151	11.21059168	9.554317288	0.713319896	0.050551918	4.841933212	1.531006027	0.986315013	0.187935627	2.621131397	0.807229908
-12.41583656	-8.55294527	1.269269952	12.24552415	0.177331895	1.351066635	0.978832677	4.538642345	2.582016957	-50.87931924	-40.48619564	-14.17480064	-8.198641107	1.975272106	1.749656401	11.54015257	11.38844695	11.0788045	9.676573274	0.734261636	0.051495683	4.796401802	1.586676805	0.95443577	0.178655922	2.74754397	0.771165774
-12.11595942	-8.849445601	1.24966932	14.36240118	0.188133815	1.374258989	0.957707094	4.62984052	2.518545343	-47.56161852	-38.73298022	-13.39955762	-8.561012286	2.07018282	1.774153558	12.48783149	10.82243259	10.63674856	9.240412925	0.716800949	0.048671659	4.801793296	1.499799638	0.891910457	0.174452171	2.632005274	0.833966613
-12.12482572	-7.83243911	1.185006811	11.52075856	0.176253359	1.371906278	0.919515836	4.345218519	2.494525471	-49.64668194	-40.45485663	-13.17647798	-7.75660279	1.996428903	1.678577475	11.44392881	11.43428623	11.15355584	9.780312612	0.699908602	0.050833394	4.599445413	1.59947677	0.985040654	0.180367131	2.700381631	0.793858671
-12.82462734	-8.284576444	1.204963061	13.25183306	0.181640349	1.35692739	0.917099163	4.309364244	2.6058325	-46.45940624	-40.38856242	-13.57624467	-7.985318597	1.892865823	1.847399775	11.83470904	11.10858635	10.41394115	9.945407895	0.723184979	0.049270487	4.792875928	1.542456339	0.920681293	0.185961349	2.623461532	0.816464231
-12.972101	-8.244496766	1.052070119	13.22059592	0.206242894	1.308039545	0.891409186	4.460662338	2.557307583	-49.95305962	-41.85050429	-14.49335687	-7.731472401	1.794589936	1.803141604	11.93942198	11.6101118	11.24566596	9.823587793	0.746523882	0.049858632	4.696447441	1.567424028	0.912157244	0.196277225	2.534067865	0.802816765
-12.49715866	-8.577686289	1.295812285	13.67479262	0.181643464	1.309509417	0.931058487	4.323749272	2.397263452	-48.80475269	-38.80313989	-13.29583897	-8.050351554	1.922988687	1.765607618	12.03743823	10.85701956	10.55092552	9.418860956	0.690243928	0.048803829	4.614462272	1.541227614	0.98148377	0.172434794	2.782847269	0.887396071
-11.09173049	-8.350507656	1.188700781	12.95008563	0.183196904	1.366358153	0.95591313	4.584625669	2.583694226	-46.92656774	-40.73433917	-13.59415285	-8.024115415	1.901225458	1.874791987	12.18240761	11.40007026	11.47478828	10.08621871	0.713858906	0.051387521	4.751299914	1.603961721	0.91179889	0.18301363	2.673625414	0.831202005
-10.32493354	-7.961867327	1.199445702	13.3338968	0.186728968	1.353571734	0.959326843	4.637215309	2.504725387	-47.74242196	-39.44707896	-14.11341892	-8.231948352	1.870533815	1.815136232	11.87801611	11.12724673	10.63317609	9.910060196	0.747719739	0.052085414	4.729089092	1.535695772	0.985985069	0.18349853	2.685718338	0.849347948
-11.95690264	-9.204570501	1.273665905	14.44750075	0.180458618	1.43161268	0.96148995	4.274605442	2.520181366	-50.09708248	-39.26156137	-12.14760545	-8.077117287	1.888204131	1.700133305	12.33278296	11.49227199	10.99152904	9.730173936	0.702353779	0.049468338	4.694042185	1.576899621	0.992201757	0.181507885	2.746232612	0.795352679
-13.52206256	-8.074390353	1.069034384	13.20512614	0.19572113	1.297493934	0.89700729	4.384102855	2.615207378	-51.85528256	-40.72879555	-14.76907958	-8.009301366	1.952566489	1.67149999	11.22572601	11.59326305	10.7058204	9.408422522	0.710310274	0.052075643	4.769199797	1.623366856	0.935905292	0.182251334	2.685796285	0.889473438
-13.11146198	-7.518009207	1.185034605	12.28008238	0.18429688	1.349662869	0.958729934	4.220058902	2.540044462	-51.10896667	-41.91491035	-14.08280534	-7.460629207	1.790033642	1.822991367	11.52194709	11.95000966	11.09897748	10.02630475	0.72088765	0.050620976	4.826803603	1.586397293	1.041958189	0.176190757	2.761668471	0.801593446
-12.27174559	-8.269626187	1.02354784	14.03401298	0.192325485	1.340685533	0.885125196	4.387900706	2.602252519	-48.48099085	-38.87157541	-14.46345944	-8.12987004	1.83354044	1.756123543	11.52715279	11.5768123	11.23235148	9.732411242	0.715213591	0.048518349	4.690614826	1.600025979	0.944418647	0.191959822	2.620787377	0.865767357
-12.07369195	-9.082096391	1.114577297	14.81229597	0.192186379	1.403746232	0.968821614	4.432530176	2.533655881	-47.9119477	-40.50440657	-12.93083133	-8.649104455	2.010028288	1.76018926	12.67977639	10.74297296	11.18827646	9.696560804	0.70059392	0.047959694	4.766884831	1.530815945	0.871918451	0.187992025	2.541386726	0.828829196
-11.36942244	-8.178981534	1.243313557	12.82292757	0.189205836	1.375574458	0.96489107	4.417010208	2.59280622	-47.95486761	-38.15402454	-14.31221066	-7.922167905	1.79889268	1.867193822	12.06450638	10.98295336	11.26317675	9.56476612	0.70764721	0.052017395	4.785379916	1.664495124	1.005932165	0.179295004	2.800709291	0.872324919
-11.2928748	-7.679999442	1.084393589	13.5668631	0.19054756	1.317933115	0.911877409	4.465330064	2.561287251	-48.00226455	-38.18461553	-13.69647397	-8.561898375	1.948881578	1.836538427	11.68516341	11.95660714	10.75395257	9.482902201	0.733631808	0.048988086	4.524670345	1.544432175	0.976822559	0.171336002	2.731194848	0.859917389
-13.51453389	-7.882754414	1.088737228	13.19748392	0.175614023	1.388799618	0.931565248	4.49993257	2.405236817	-49.22800719	-41.64452007	-13.48205937	-7.971802721	1.991482953	1.781364752	11.77831726	11.44255351	10.8996976	9.474574734	0.708222728	0.050541719	4.729905509	1.534727282	0.959605295	0.190309941	2.60579256	0.875086478
-12.97775052	-9.123411113	1.180389599	13.74702439	0.199652259	1.333695319	0.962048708	4.704917311	2.479860692	-47.83043617	-40.11149888	-13.81660815	-8.262833242	1.989858264	1.86427522	11.25951081	11.51417033	10.86133048	9.401538215	0.711937465	0.04969525	4.603669451	1.510276025	0.956196205	0.199204084	2.700513846	0.847534186
-11.62730791	-8.887366508	1.165486738	13.38661598	0.181896655	1.375348406	0.95450151	4.245814953	2.618329437	-51.70014932	-41.64514439	-12.87884789	-8.266685496	1.987017692	1.700177146	12.29531213	11.71051956	10.35754015	10.07203496	0.721116681	0.049861493	4.666751944	1.595938524	0.91149628	0.176638892	2.767847334	0.816414367
-13.16718119	-7.761830567	1.156282766	13.77005903	0.170271717	1.387166434	0.927106475	4.38447104	2.601100951	-50.10188115	-40.16050926	-14.04012693	-8.127733095	1.919952884	1.777151629	11.4336428	11.1731228	10.44976029	9.181521523	0.74180366	0.052195465	4.956501397	1.56134806	0.989316058	0.178873902	2.633025557	0.818640859
-12.60902772	-9.75608122	1.278459819	14.29026129	0.189368891	1.323168468	0.91871453	4.461950525	2.443690632	-46.75601325	-39.47004001	-13.01131009	-7.541367948	2.005129979	1.787681325	11.95968167	11.16742174	11.09542031	10.11031962	0.728641577	0.050006709	4.893994253	1.542404484	0.96742657	0.186966381	2.832989115	0.809603292
-11.27348089	-8.61180919	1.198965777	14.58838708	0.178339381	1.37688376	0.955433836	4.456405202	2.473390492	-48.41693836	-40.14972497	-13.52305488	-7.733023638	1.834929803	1.824112832	12.07210337	12.03635734	11.01842547	9.880166513	0.74842259	0.050739743	4.664202204	1.588472378	0.976917389	0.190884533	2.666809183	0.830221233
-11.64535765	-9.076669032	1.273950609	13.53110157	0.191091839	1.363719471	0.930502658	4.551957524	2.572683434	-48.52733063	-41.49917975	-13.62784416	-8.366252183	2.036437717	1.797746717	11.84878123	10.88640347	10.54473489	9.907726087	0.72944375	0.049457993	4.818538321	1.57122543	0.873677266	0.179214974	2.723393	0.855069527
-12.49153636	-8.127115883	1.071661086	13.19189702	0.185395437	1.412193325	0.91470478	4.25422304	2.548536563	-49.18462037	-39.70006327	-13.45233463	-7.671346053	1.767419818	1.841038439	11.70403243	11.51661005	10.76804234	9.148709268	0.709671876	0.051282448	4.733621377	1.597118374	0.928879562	0.186129714	2.677336095	0.854586713
-12.05379449	-8.36889071	1.133873043	12.48648541	0.216736816	1.312347814	0.903111115	4.242719627	2.599197234	-46.60392165	-40.78863727	-13.13879776	-8.229230436	1.96914123	1.832648314	12.10734819	11.01556277	10.59442734	10.12643668	0.718372381	0.049888815	4.815182505	1.587565159	0.908018506	0.183721633	2.726322339	0.895609813
-13.07008978	-7.812882825	1.10075495	13.0385621	0.192419981	1.339910699	0.93569662	4.277925163	2.510253115	-47.69150443	-41.06462625	-13.72510263	-8.084901319	1.904935216	1.862838738	11.45859713	10.98920922	11.15466745	9.922422478	0.712436638	0.05120568	4.824112491	1.620046937	1.032250533	0.190549878	2.703144689	0.86124659
-11.34524881	-9.281236122	1.316594959	13.67707938	0.193779324	1.320827374	0.964683561	4.416866354	2.629850222	-47.45750277	-38.69848668	-13.41939051	-8.287089976	1.934034495	1.7112462	11.93405168	10.80151286	11.25082668	10.05709099	0.724018148	0.04901918	4.879601016	1.536465826	0.915581948	0.178937646	2.718426651	0.834301872
-10.32189411	-8.964269659	1.163747652	13.24562241	0.19624916	1.338245547	0.956146156	4.451638654	2.489430031	-47.40146407	-38.66929409	-12.70467828	-7.736529138	1.871983947	1.73188796	11.51048	11.18922578	11.32041783	9.662004146	0.740597115	0.049603859	4.915613058	1.585866815	0.899996927	0.179730703	2.693819164	0.793023374
-11.14838442	-8.741933295	1.163321193	13.53044227	0.190383489	1.325094479	0.95020631	4.500447856	2.558794319	-47.44923025	-39.30413646	-12.29659625	-8.206466861	1.914229483	1.697682926	11.42889585	10.97460493	11.04446592	10.04066004	0.695422066	0.05084011	4.96328724	1.593714747	0.933143575	0.178592147	2.716411554	0.806528333
-11.3042774	-8.90555398	1.138848985	13.08817814	0.196473172	1.367287341	0.971764791	4.476683934	2.501114081	-49.57916314	-40.94236527	-13.65451751	-8.098021225	1.968456189	1.713170919	11.13156772	11.5027425	11.20228511	10.16503045	0.703928839	0.050307528	4.715446615	1.58089658	0.954162411	0.19013422	2.800338664	0.88337875
-11.79005651	-8.894633679	1.289746594	14.27352475	0.18289324	1.401162592	0.937803751	4.204283812	2.530238562	-51.42587582	-40.30563399	-13.75009685	-8.068371545	1.828427487	1.756005239	12.69652078	11.29077406	10.58008356	9.931624186	0.706855463	0.051159643	4.69039764	1.548640789	0.986196525	0.17804435	2.783296985	0.850576252
-11.31261363	-8.431059447	1.17821424	13.57650006	0.197549888	1.39963185	0.957452808	4.3105296	2.509595842	-47.66295498	-39.42786667	-13.55331858	-7.910816509	1.893921681	1.780334798	11.93710148	11.10327914	10.96275178	9.976291814	0.728195252	0.050192009	4.571809152	1.582858447	1.004022458	0.186321201	2.69525712	0.813852354
-13.35266455	-8.629382515	1.170652742	13.40174547	0.198673175	1.353522345	0.930026903	4.560736508	2.466781095	-46.99225911	-39.46769489	-14.08375868	-8.107750749	2.05926985	1.738515855	11.35699737	11.24380665	10.67438258	9.315169233	0.712820148	0.048587698	4.82204827	1.588621973	0.866066231	0.187321381	2.550237021	0.836312211
-10.72838617	-8.76731808	1.159372502	13.80922656	0.190250647	1.361882884	0.933931482	4.535319742	2.460198978	-46.34644466	-40.24311182	-12.48684348	-7.854276022	1.957060578	1.718064153	11.77859695	11.7425944	11.21778332	10.20996692	0.719015445	0.050355076	4.80048777	1.551363494	0.920415517	0.193601967	2.587320576	0.827343596
-11.49882803	-7.987989585	1.162760641	12.79512921	0.19105018	1.314021283	0.969861373	4.460826492	2.437883402	-49.11884696	-40.32076487	-14.04682729	-8.386017352	2.008124794	1.783166484	12.09372487	11.07203693	10.82403742	9.968371296	0.725605387	0.050273938	4.763406411	1.558464332	1.021836847	0.183806033	2.76130118	0.87066693
-12.22537116	-8.809584796	1.133797942	13.30158745	0.198293598	1.347210493	0.900785179	4.277209686	2.590568003	-49.48651315	-39.97758641	-13.20649617	-8.235486528	1.924499427	1.761932991	12.50540294	11.07243959	10.5753408	9.771488645	0.724988491	0.049422676	4.906631192	1.585970348	0.874845112	0.173273144	2.754694774	0.862577618
-13.19837309	-8.107334447	1.147431279	12.27491827	0.182689324	1.363441398	0.955802389	4.576041019	2.574271964	-51.66246251	-40.78663696	-13.85313924	-8.444656388	2.010523259	1.726858679	11.55926549	11.61076905	10.51353145	9.107860415	0.705983274	0.051681206	4.594074673	1.565539997	0.898244098	0.177431406	2.679865064	0.862599524
-12.25321782	-8.003900013	1.289426212	13.22312578	0.191417646	1.393115251	0.957018321	4.441395039	2.56638022	-50.0527132	-41.82609472	-13.33978394	-8.595127753	1.999955693	1.821872757	11.44800002	11.21881465	10.50247518	9.787887199	0.723451	0.050807736	4.88260152	1.583653234	1.056725141	0.181266216	2.721591555	0.819685051
-12.86523381	-8.597983883	1.180229683	13.55723156	0.187680725	1.397263823	0.973849529	4.444066317	2.556258635	-48.09973072	-41.31459154	-12.38565667	-8.438312403	2.020478909	1.85317287	12.00770477	11.04796056	10.37062388	9.838360954	0.724387899	0.049967654	4.784675599	1.529746868	0.957293835	0.177948674	2.783279102	0.860912202
-11.87564817	-9.198278771	1.308315042	12.91632228	0.186674236	1.311167939	0.944054849	4.350737554	2.546069972	-49.04670459	-39.95538336	-13.44174338	-7.526956232	1.848147883	1.801485427	12.78955282	11.3857098	11.19773831	10.15481105	0.73003533	0.050177306	4.46414295	1.552115855	0.957419492	0.182966764	2.830719728	0.829325182
-11.00389965	-8.208413192	1.162064441	13.21263144	0.17190848	1.385725028	0.952194637	4.555482766	2.595367784	-48.7793787	-42.27226412	-12.99626719	-8.506279493	1.897587009	1.824612539	11.93288768	11.74544903	10.93592426	10.39021438	0.715136899	0.050617295	4.654384512	1.529598407	0.893716469	0.178213997	2.621542598	0.781337279
-13.91113947	-8.665135302	1.200076488	12.9233471	0.189614599	1.403983332	0.905957063	4.309771905	2.587562352	-50.88339402	-41.99211672	-13.68503979	-8.083499315	1.996958348	1.713902339	12.68706946	10.98063854	11.12654686	9.946239435	0.686074612	0.050128737	4.517615223	1.595913199	0.89052387	0.176368439	2.678529214	0.844866599
-13.38876706	-8.265847234	1.042869414	13.51875894	0.19210739	1.374392793	0.953402044	4.361286417	2.538615073	-50.16269037	-42.52558832	-12.7985638	-7.616726544	1.90670218	1.789830706	12.58791516	11.49900909	10.9597025	9.844279766	0.717182912	0.050974105	4.659502588	1.559817757	0.949683703	0.186019383	2.623294792	0.794683679
-12.65852527	-8.672057962	1.267477387	13.02547776	0.196812962	1.389286418	0.935208468	4.573634442	2.462520002	-49.35592357	-40.50827901	-13.62005783	-8.199682223	2.02630216	1.758959913	12.92774829	10.8345502	11.37924084	9.771142067	0.718231898	0.051579728	4.759218419	1.538305975	0.960109372	0.181452368	2.661750389	0.794758275
-12.15337298	-8.597594698	1.154851995	14.04221595	0.192107917	1.382564989	0.996004678	4.650908234	2.426806444	-49.54641435	-40.60689927	-13.53043604	-8.407186792	2.014093522	1.772721913	11.73391127	11.57094858	10.8022841	9.620768504	0.721085464	0.049869556	4.621670153	1.513142797	0.974795717	0.188041955	2.66330451	0.808884485
-12.47779673	-8.946630694	1.24310487	13.75142123	0.195255994	1.289066802	0.970432816	4.531784917	2.586516515	-47.05544513	-40.28373825	-14.14015301	-7.612979169	1.879375263	1.873792101	11.06600431	11.54743178	10.7287203	9.770060744	0.749476771	0.052018842	4.619326942	1.524467856	0.976909878	0.196819519	2.726574115	0.825539541
-12.61555534	-7.941876705	1.143034371	13.8496352	0.202780694	1.324148077	0.935366196	4.381735809	2.526672496	-49.08630339	-41.02986278	-13.40773649	-8.452057669	1.83770209	1.937003817	11.53847775	12.11202747	10.77750185	9.884523823	0.701573912	0.050426141	4.750412796	1.581193112	1.046191107	0.184068834	2.759255432	0.841423491
-13.58663078	-9.187583809	1.20828463	13.048732	0.198256413	1.33709924	1.003324311	4.502620818	2.565446702	-49.03511039	-40.24396271	-13.83690183	-7.990423802	1.997722083	1.836538234	11.44169212	11.33879497	10.38828811	9.584053667	0.724408779	0.049743124	4.765296242	1.493474532	0.975885891	0.192026739	2.83429602	0.815695165
-12.56213798	-7.974663559	0.995929336	12.22304751	0.202305329	1.368365501	0.967856277	4.438016718	2.506272326	-50.51987077	-41.68108087	-13.53215542	-7.963942199	1.855223262	1.849436951	12.22897748	12.31786925	11.53651438	9.443181879	0.709813515	0.050457993	4.529460483	1.568701868	0.967356314	0.205422968	2.546971455	0.786058121
-10.93678074	-8.958437972	1.265547094	14.07967642	0.198937555	1.351348023	0.912707693	4.411588228	2.646350379	-47.85506102	-39.16155142	-12.69154991	-8.789730158	1.888444298	1.743500517	12.31063862	10.82069787	10.83299289	10.10330773	0.712556424	0.049761899	4.924458528	1.567176749	0.963247541	0.186581322	2.671295868	0.846848522
-12.24393714	-7.568613262	1.207241618	13.29388067	0.184571784	1.381651872	0.933918239	4.472280971	2.512631314	-48.42928307	-38.6382034	-14.56015943	-8.159669253	2.011096001	1.764232049	11.83964851	11.01517525	10.95663998	9.454991302	0.735905466	0.050055297	4.82651969	1.588159996	1.021157068	0.171333602	2.709981017	0.874618288
-11.33295051	-8.297696737	1.091055657	12.7520101	0.199470516	1.317013013	0.943635972	4.461005263	2.566396136	-47.38019162	-38.98890176	-13.95510228	-7.704025926	1.865172683	1.73501467	12.02733938	11.24678734	10.84848599	9.890999087	0.74720642	0.05078689	4.820868587	1.507168061	0.910460552	0.18772665	2.607847861	0.801061294
-11.94184011	-8.404459413	1.176190828	13.92881288	0.201600643	1.349662479	0.938674938	4.474878748	2.508499779	-46.62962734	-39.57135539	-13.69226106	-8.104935534	1.985260925	1.833118925	11.98529022	11.0199713	10.77603851	9.569594003	0.73002112	0.049655215	4.60821388	1.542761946	0.91869905	0.177343426	2.641620547	0.835406045
-11.95715156	-9.334199969	1.248705234	13.58997847	0.197663572	1.320327844	0.956234345	4.52360282	2.437727479	-47.92223069	-41.62309542	-13.02352751	-8.155139785	1.976536656	1.732817152	11.54442366	10.58900746	11.09510261	10.34350977	0.72690164	0.051120272	4.643038022	1.564717282	0.961345097	0.19735687	2.711942541	0.832913751
-11.59767495	-8.679026194	1.282836085	15.211903	0.188526278	1.308667389	0.925888495	4.642338272	2.593046164	-47.96479077	-40.18886625	-13.66662733	-8.173980866	1.809939814	1.933490642	12.21251868	11.79819034	10.84130588	9.605124271	0.747549783	0.050425308	4.858527139	1.525959963	0.927586424	0.175315484	2.642713123	0.819519692
-11.75806587	-7.430343737	1.17670687	13.41379787	0.164745522	1.394648733	0.953358082	4.225418357	2.610596678	-49.58465932	-42.05787654	-12.88970566	-7.923044129	1.91786639	1.804785817	12.50058435	11.60677385	11.12700064	10.20356757	0.715693277	0.049740196	4.90379693	1.594189371	0.99634793	0.166036683	2.726909263	0.853471492
-13.46266845	-8.504587871	1.169644771	14.10200309	0.182510627	1.355498523	0.944523403	4.444983431	2.514863847	-50.52137429	-42.92888466	-12.80247702	-7.756993324	1.894406735	1.815896125	11.44795802	11.89195649	10.38797212	9.883222179	0.709496344	0.049829229	4.743105225	1.610331503	0.954497334	0.178978737	2.776684645	0.869119705
-12.08199748	-8.922011856	1.089080519	14.70809377	0.193931705	1.370804603	0.892381691	4.545926479	2.561471522	-48.30819702	-39.22313859	-13.57015111	-8.014173927	2.053346754	1.741893256	11.51863007	11.95743641	11.06006389	9.535010003	0.734047973	0.048089636	4.568629921	1.605598862	0.871017482	0.171988542	2.727778053	0.859887004
-11.77284999	-8.194484801	1.172712162	13.62441684	0.184894034	1.31115753	0.972398662	4.48977128	2.523829209	-48.17978292	-39.26368273	-12.99474825	-8.416262627	1.904756617	1.908340944	11.75567732	11.37735274	10.59784143	9.23325276	0.716312158	0.051787108	4.793229779	1.541746487	0.996176409	0.177846149	2.724689485	0.789976499
-12.51756486	-8.765114284	1.174036546	12.37823135	0.193089834	1.36709047	0.936662234	4.289897842	2.562382371	-50.62799152	-42.56651969	-12.96429336	-7.449302576	1.915650224	1.739415918	11.77612482	11.47028719	11.21496449	10.0860808	0.742001123	0.049101597	4.612476415	1.563716913	1.000203161	0.197660462	2.761926309	0.843536638
-13.52674098	-7.995930067	1.144473032	13.52483191	0.192170326	1.404293656	0.951076419	4.377688298	2.550509802	-48.4468691	-40.19487534	-13.83067746	-7.628307929	1.859188867	1.824361068	11.93380972	11.32066314	10.98228408	9.237520489	0.730250161	0.049939285	4.840875628	1.49724673	0.956844152	0.185400815	2.58998298	0.841509941
-12.25279477	-9.923642515	1.135705349	13.89740818	0.217334649	1.325030012	0.956612263	4.534928908	2.548887939	-50.26547247	-39.44208161	-13.11380618	-8.472273942	2.018812582	1.73721394	11.74412977	11.48293471	10.38496336	9.393524528	0.7316018	0.048731828	4.828021797	1.477381305	0.920614355	0.195520867	2.769876398	0.82091349
-12.8870243	-8.847429222	1.243452922	13.24985392	0.19714958	1.271474312	0.957271783	4.342383856	2.436729289	-48.99681011	-41.83013191	-12.93604297	-7.574034487	1.947314836	1.909334318	12.76782636	11.77261858	11.0977454	10.2677259	0.729407728	0.049779007	4.725598669	1.532474931	1.036877812	0.183906173	2.848749872	0.776746021
-11.4740742	-8.52784989	1.114499394	14.93818158	0.183474334	1.359263719	0.955964058	4.506864303	2.639821542	-47.60253675	-40.16039379	-13.77367314	-8.539599578	1.966803199	1.77772315	11.35052753	11.68358868	11.03701722	9.924973402	0.734356568	0.050064326	4.921478517	1.535521871	0.932102336	0.188057488	2.610269865	0.85540643
-12.20570075	-8.363904086	1.174245296	13.853102	0.175831428	1.329112199	0.913678979	4.561547181	2.594715331	-48.47699993	-40.48330526	-13.36105213	-7.755125794	1.899286786	1.762025817	11.82419068	12.16993352	11.04354779	9.586862023	0.708139395	0.051424561	4.659760641	1.629101766	0.864165528	0.179656753	2.571091147	0.840777729
-12.69627961	-8.608626961	1.245919998	13.4166512	0.200185876	1.371712628	0.925925735	4.274748748	2.508363018	-47.90055967	-38.89219766	-12.70557123	-8.310624591	1.900944043	1.728031963	11.56836818	10.7152497	10.83748609	9.346874751	0.71060513	0.049033965	4.834168273	1.532713425	0.973695926	0.187882943	2.63305566	0.858740441
-11.58846201	-8.306254847	1.220448173	14.34882751	0.177390122	1.336945202	0.963806301	4.33101195	2.518998418	-46.20621379	-40.04742607	-12.72998595	-8.114054117	1.996788092	1.776888386	11.71935858	10.82811948	10.9513908	10.3861302	0.720138416	0.051479139	4.926424868	1.590630738	0.974700138	0.163662549	2.808155725	0.876194941
-11.71018486	-8.09518409	1.160663954	12.76046547	0.191116916	1.334118897	0.940220067	4.581186019	2.61397318	-50.38419491	-41.05094829	-14.2524526	-7.90166695	1.858884687	1.878637825	12.46551452	12.05498382	11.61568732	10.07292842	0.739368713	0.05108268	4.821523956	1.576660341	1.012911375	0.181766818	2.812552993	0.864617077
-11.80248074	-8.835979744	1.172242481	15.22977925	0.203550118	1.342515205	0.916598882	4.505113039	2.609001772	-48.28511149	-38.26903592	-12.99284434	-8.313493884	1.889917582	1.768694785	11.74530711	11.54382091	11.2015333	9.326155804	0.721697291	0.048914492	4.827349176	1.551582878	0.945708765	0.175458657	2.678860943	0.863113204
-11.84509775	-8.865969008	1.263132694	14.02677966	0.187789365	1.311256929	0.94803341	4.523503217	2.618168773	-49.9188744	-42.12300974	-13.14309236	-8.109115124	1.921873485	1.853879908	11.96692161	11.97175694	10.89172186	9.945697226	0.728058255	0.051350449	4.690884485	1.552964193	0.969397191	0.185782487	2.757879568	0.857550793
-11.02605759	-8.514713459	1.230786269	13.60728457	0.198367789	1.295978513	0.926956874	4.541252186	2.581107383	-48.28983025	-40.21116242	-13.81164911	-8.326683146	2.033700326	1.785206109	11.68502482	11.95261224	11.18484613	9.956779845	0.734317962	0.050535098	4.714960799	1.578444024	0.951281225	0.179240848	2.728839769	0.872221877
-11.64954728	-8.222905229	1.10459874	13.78398077	0.193623133	1.354084271	0.939441185	4.267569874	2.627145397	-48.24751607	-39.17803874	-13.34640218	-8.286054917	1.932446962	1.717269227	11.0754051	11.14633998	10.76471358	9.73126516	0.700017082	0.049484017	4.923689401	1.592376072	0.949535068	0.17399551	2.723549819	0.880656897
-12.2578675	-7.97745473	1.157029692	12.03802741	0.190865575	1.321974604	0.885955904	4.446428804	2.553450752	-49.98669141	-40.09460678	-12.99682683	-7.484982007	1.869476017	1.709982062	12.22830324	11.24228095	10.63678485	9.713438152	0.740755941	0.050619018	4.70350269	1.638450665	0.927012042	0.168561505	2.765081698	0.853064697
-12.78806029	-8.123017889	1.171532274	14.4308954	0.184043098	1.30275154	0.914188905	4.496867824	2.52483098	-47.7140867	-40.55914511	-13.0451246	-8.166234342	1.865604896	1.815981437	12.42809982	11.26165306	11.00253276	9.977908329	0.706976261	0.051615267	4.931962506	1.60998221	0.936437306	0.175105602	2.608006889	0.816884022
-11.21296233	-8.62945343	1.14088567	12.50760764	0.201723848	1.350354223	0.926628867	4.413571213	2.622470649	-49.50206048	-40.98310015	-12.84166969	-8.458185478	1.979066348	1.689847968	11.16586141	11.88636436	11.21153906	10.15058974	0.696630574	0.0502771	4.673054255	1.624236729	0.912467335	0.185404578	2.709894642	0.841635386
-12.28536354	-8.961126509	1.315140905	14.32174422	0.190502995	1.420444413	0.953502375	4.255186322	2.54295859	-51.21466034	-41.24255168	-12.34178306	-8.047116265	1.863037918	1.835681266	12.6938943	11.80409267	10.52186037	9.475300897	0.726781907	0.04900301	4.835137036	1.60015218	0.969496327	0.176541924	2.841371737	0.929380598
-11.95473334	-8.364823028	1.175473556	11.96369804	0.192149593	1.377263727	0.95611318	4.361518369	2.663179299	-46.68302226	-40.48283879	-13.99875631	-8.492811879	1.938882115	1.878590914	11.5621449	11.15416511	11.03457585	9.942464671	0.737328989	0.052554413	4.8088034	1.617950003	0.917762204	0.196389528	2.669207944	0.847622328
-11.65607541	-8.809491518	1.168395158	13.41523894	0.208795376	1.290735865	0.921777994	4.480742303	2.60357076	-46.74053109	-40.19804657	-13.67011094	-8.0617853	1.95989208	1.708146916	11.33720297	10.87902069	11.66103881	10.22640923	0.730062795	0.049248728	4.938660977	1.649600122	0.931583553	0.193011845	2.635072743	0.856262151
-12.27544639	-8.393031802	1.10146124	12.93824086	0.20376036	1.349303051	0.932279456	4.366361474	2.663033681	-50.1965556	-41.31785895	-13.35675482	-7.939585438	1.847987571	1.770146078	12.27749948	11.3840819	11.49353713	10.18375103	0.712221249	0.052558634	4.819567072	1.59822668	1.018631756	0.194309685	2.715785516	0.812543179
-11.0367035	-8.320354199	1.20425488	13.21140842	0.191795343	1.369951163	0.954523527	4.535116365	2.484306617	-47.84861526	-40.77037226	-14.19088012	-7.787423743	1.92214998	1.780131751	11.15037524	10.93329879	10.85855347	10.2439841	0.725426434	0.050090427	4.725963981	1.565705536	0.965682356	0.176663537	2.731767774	0.803476892
-12.16155921	-8.063261402	1.221767118	12.23025547	0.188047323	1.338846956	0.933436945	4.300068836	2.516552121	-50.91588443	-40.92307869	-13.63879412	-7.36020991	1.755860492	1.808596065	12.19341744	12.49202255	11.03646993	9.508393687	0.721646742	0.049574495	4.803304949	1.599230015	0.943367608	0.186002769	2.677528053	0.859309681
-11.83199733	-9.1971371	1.216570524	14.20462465	0.207480563	1.388821194	0.966339712	4.333560324	2.540342185	-48.3786944	-41.78735988	-13.5130795	-7.919455462	1.901516194	1.824812172	11.33170062	11.26738317	11.42394183	10.25596193	0.719887379	0.04965518	4.802656356	1.586739314	0.985892857	0.193853304	2.748571214	0.823664823
-11.80716224	-7.853482599	1.192418806	12.30172523	0.194953828	1.289664613	0.925521508	4.540856862	2.468972529	-49.05468051	-41.32169883	-14.34005797	-8.343756655	2.061852569	1.73157802	11.4954333	11.60900733	10.97750645	10.42376087	0.727837931	0.051849043	4.6972253	1.62378139	0.975770396	0.177360991	2.716138998	0.83172558
-12.3106881	-7.53507621	1.23284772	11.80924532	0.175818197	1.355532713	0.952847311	4.302279625	2.550269038	-49.50451582	-41.83775371	-13.65936911	-7.729257538	1.821977961	1.853809493	12.52621132	11.31448674	11.05665109	10.07860925	0.712561552	0.05122528	4.781220672	1.572222178	1.004201649	0.180658054	2.702396673	0.830387878
-12.54906757	-8.064875826	1.157532277	12.79412642	0.203576298	1.362019685	0.917912968	4.181546576	2.525599186	-51.82966586	-40.69549342	-13.70683563	-7.542772545	1.775026915	1.753411565	12.44567154	11.65424956	11.13148314	9.340975296	0.727213308	0.049137909	4.901095826	1.560005635	1.022080793	0.19480552	2.618333377	0.821135866
-11.49236644	-8.821023514	1.109902764	13.23419007	0.198605357	1.339168389	0.949374862	4.353727833	2.586170486	-50.42007856	-42.31403687	-13.13366594	-8.52352191	1.888805606	1.806139051	11.68188049	11.01582935	10.75438214	10.49718882	0.710469601	0.048232135	4.72810743	1.572913447	0.918150302	0.171978354	2.86685349	0.863324714
-10.73320825	-8.031853989	1.09992807	13.47583917	0.181042138	1.366007799	0.926402814	4.42859418	2.569351639	-46.59111711	-39.88911128	-13.58735558	-8.3172864	1.920213638	1.830370261	11.91228154	11.10222352	11.5696378	10.0201996	0.726007551	0.05195407	4.877525513	1.60442042	0.921026851	0.178681961	2.657604582	0.854300506
-11.3050079	-8.009595557	1.27419666	14.07943282	0.189600827	1.386967818	0.929011797	4.47874429	2.475029236	-47.73336736	-40.79558372	-13.36065696	-7.82878949	1.932868326	1.787010176	11.732204	12.02862093	10.68129413	9.759052497	0.746179603	0.049299477	4.690122116	1.579394089	0.934252631	0.176736025	2.633519208	0.912622473
-12.37194368	-8.39538884	1.208068696	13.68360943	0.186173643	1.327020643	0.939309397	4.334307577	2.56607635	-50.72441706	-40.64266078	-14.26556505	-7.945974306	1.868894754	1.839925781	11.93145745	11.23397833	10.98400047	9.732242504	0.736289505	0.050529006	4.754251878	1.559490761	1.02954745	0.178688975	2.840700341	0.869751537
-11.77951717	-8.310722926	1.210490506	13.54541047	0.183709151	1.342780037	0.96382864	4.192500635	2.563069019	-47.84240869	-39.15150589	-12.79305153	-7.604174329	1.853849218	1.750693842	12.02826424	11.48986943	10.71554522	9.869640964	0.72270855	0.04997705	4.958566433	1.548002382	0.992825102	0.179962986	2.724425912	0.845532066
-12.24686188	-8.378234546	1.189098907	12.77265194	0.187265917	1.263299342	0.947744579	4.478512853	2.498881992	-51.38028674	-40.43932612	-13.82752511	-7.761231363	1.905126107	1.775079511	12.13799883	11.97249116	11.50807865	9.922442345	0.726838567	0.051208526	4.742161022	1.606716922	1.030189206	0.179233285	2.851777676	0.829176501
-12.86735277	-7.320280313	1.144830849	13.56155204	0.201047871	1.376334669	0.915921371	4.314642824	2.487879671	-46.66413318	-39.49999495	-14.33526653	-8.29367398	2.021386914	1.801981998	11.74069169	10.98244279	10.70302495	9.723446789	0.70616665	0.050305824	4.676204224	1.539022401	1.016415317	0.176463643	2.555158739	0.79665384
-10.5724699	-8.085443234	1.181671592	13.07784363	0.168223357	1.388278416	0.97117243	4.453212478	2.524474588	-48.49576865	-39.31316698	-13.4677485	-8.55566786	1.972722656	1.739977168	11.27623898	11.55903818	10.73413945	9.833896711	0.699830508	0.051142892	4.629354667	1.590050387	0.930690718	0.171911447	2.706433766	0.843435868
-11.16329499	-7.951944825	1.29111022	12.65774945	0.20538148	1.338271396	0.967674013	4.381103622	2.464910636	-48.85248028	-40.84789757	-14.38931882	-7.982066919	1.88211767	1.771047389	12.2255364	10.84929638	11.15720619	9.886186727	0.716696371	0.049834904	4.677996903	1.587070106	0.961068361	0.179517185	2.641943542	0.905832498
-12.57901227	-8.811578427	1.327653463	12.07942814	0.196470694	1.329233135	0.932107243	4.365756983	2.609666682	-50.58620364	-40.76157897	-14.17334224	-8.018053544	1.918034289	1.847154608	12.58261763	11.8581703	11.42211634	9.833437365	0.745247513	0.049926676	4.603208309	1.578452791	1.016361718	0.195676147	2.790478732	0.86401284
-11.1296298	-8.13476322	1.156126436	12.66944785	0.209429535	1.366312959	0.945780144	4.327490758	2.53905666	-49.85606516	-40.00842561	-13.73098367	-8.158590582	1.885338029	1.806131593	12.49594575	11.767624	10.95233697	9.748087669	0.731239402	0.048978222	4.734546295	1.57839386	0.98890083	0.186355417	2.680943778	0.828077138
-13.13211888	-7.604627452	1.103182705	12.6207601	0.210953674	1.322788937	0.932052114	4.037566652	2.595615722	-51.38553121	-40.61845001	-13.77009146	-7.308563674	1.66766811	1.809849835	12.76279831	11.57101857	10.7327705	9.630491978	0.709777617	0.050453511	4.882634781	1.575095895	1.025187513	0.18269046	2.709126213	0.839751824
-11.95195177	-8.128469698	1.128448053	12.87709756	0.205997171	1.307509429	0.898265037	4.522475864	2.527655691	-47.33758613	-39.84171373	-13.93904516	-7.941387971	1.843587402	1.790002985	11.05319898	11.12641402	10.90966323	9.548971084	0.720459693	0.049784529	4.866838777	1.570802234	0.914774258	0.188524939	2.581211278	0.831975783
-11.66354601	-7.664498195	1.258736114	12.60376285	0.180149284	1.366259136	0.937388548	4.465495822	2.541861274	-49.20671807	-39.30015521	-14.10927793	-7.76654423	1.824812409	1.79190186	12.01490775	11.48098883	10.4967436	9.458552931	0.738421378	0.05160678	4.759037354	1.58295653	0.922956738	0.164210469	2.692635601	0.852778657
-12.013608	-7.987772648	1.126501029	13.98395663	0.174979022	1.345536102	0.966504693	4.60137344	2.578886305	-49.12450547	-39.66540256	-13.99622548	-8.27892804	1.939577912	1.77160994	11.34503473	11.07145367	10.33657786	9.569655721	0.733078702	0.051549469	4.741778467	1.568729884	0.970502955	0.173847465	2.763836056	0.891003064
-12.61656664	-8.965306119	1.26586149	12.18553941	0.187625603	1.360354312	0.942699294	4.308187235	2.488777306	-49.57196967	-42.4637985	-13.41455118	-7.928955035	1.955243819	1.772056388	11.99108729	11.61028075	11.19973697	10.49807752	0.738204133	0.049151025	4.846916821	1.543066833	0.9422356	0.192284449	2.76003858	0.842726334
-13.47555612	-8.040881989	1.082591198	13.78595821	0.170357179	1.398451002	0.912749241	4.362589609	2.576948463	-46.39787323	-39.68174129	-13.36765735	-7.796675318	1.934798509	1.820447434	12.60510733	10.82593069	10.52504736	9.571493478	0.732862682	0.050578511	4.745284514	1.52909501	0.902032955	0.181823071	2.589473827	0.833686167
-11.65637793	-8.411548887	1.278295786	14.68809569	0.181533812	1.406376147	0.934304901	4.357742763	2.619563204	-47.46186656	-39.45894078	-13.43604962	-8.170360761	1.929867951	1.779461172	12.08292758	11.28068594	11.45161445	10.29799757	0.709921846	0.05260727	4.596720548	1.597468613	1.025781336	0.172873977	2.737693494	0.827068804
-12.44520689	-7.977628434	1.191114097	11.88165981	0.211388028	1.288753229	0.923853012	4.540230141	2.427578287	-49.3108435	-42.05464975	-14.51729808	-8.440585999	1.964165442	1.856378341	11.98868981	11.06027744	10.674623	9.807454702	0.726578943	0.049325298	4.806961426	1.533839653	0.937649899	0.188947731	2.641226935	0.844038396
-13.22611594	-8.938552896	1.153557963	13.41449824	0.188481075	1.367281129	0.92408368	4.290909314	2.649891558	-49.03383863	-40.42120597	-13.36848662	-8.059783542	1.919388189	1.737510238	12.08750983	10.90171652	10.80805163	9.850624422	0.69914176	0.04914766	4.601518139	1.557099107	0.910533241	0.187226136	2.663742126	0.807532601
-12.91357279	-7.847396324	1.09589615	12.61329915	0.180127922	1.362646796	0.984630633	4.509258355	2.595408105	-51.23539892	-40.09361079	-14.07829028	-8.123600468	1.873629313	1.796772339	12.20087291	11.16511396	10.9427545	9.497961016	0.702430829	0.050514207	4.788232886	1.545370237	1.023822011	0.182019065	2.742727566	0.804309909
-12.42133693	-8.476908552	1.145582175	13.34950855	0.183789245	1.374542046	0.955539547	4.434513711	2.490492716	-50.12773457	-39.61058219	-14.46175495	-8.434735273	1.982058893	1.76078266	11.42932709	11.5432286	10.59577808	9.287067607	0.710244559	0.050924663	4.757951192	1.552620025	0.925639954	0.184833646	2.637116917	0.789179971
-11.94229987	-7.802221563	1.187888043	13.62836379	0.196710913	1.322747363	0.914064276	4.372831245	2.569720849	-47.31478028	-39.13312217	-14.18023821	-8.53644906	2.019774831	1.744876985	11.45495475	11.32573136	9.863791258	9.937098734	0.740550286	0.049494574	4.840463089	1.502248457	0.96810115	0.173948149	2.651203291	0.863042799
-13.02913546	-8.428858701	1.121428903	13.75987094	0.189924133	1.351276565	0.966768592	4.469720603	2.588109793	-48.31969217	-41.2366703	-14.12263364	-8.179477048	1.929102953	1.881839259	11.74639685	11.18208704	11.18915723	10.15126572	0.712251114	0.050728212	4.813165853	1.519990598	0.990514959	0.183360251	2.744588252	0.801409558
-11.3768964	-9.461809047	1.19547354	13.97935392	0.201786545	1.34975204	0.965319956	4.321365551	2.613705124	-48.16963285	-39.8787712	-13.29464972	-8.342768611	1.990122934	1.730553288	12.09178307	11.29347765	11.39085831	10.26663597	0.71948824	0.050293775	4.831462142	1.613209288	0.912161731	0.185270331	2.795922306	0.912511516
-12.68840075	-8.15345796	1.214044959	12.72141741	0.18067712	1.356137246	0.944363762	4.544466013	2.426488151	-50.5001704	-42.56562695	-12.68537994	-7.570045884	1.855627721	1.798465459	12.3205611	12.05694794	11.72561389	9.74818262	0.71760996	0.050569586	4.576135052	1.596507605	1.004195044	0.196689023	2.655235413	0.861748395
-13.86453707	-8.020827196	1.087729607	12.97315144	0.192569446	1.335953394	0.960163707	4.369674085	2.564561965	-49.31181938	-41.60889948	-13.66106063	-7.746620664	1.892442888	1.877523627	11.06705971	11.52188192	10.84533098	9.602976801	0.71000354	0.052408788	4.610532087	1.597439392	1.000665009	0.182916688	2.801914238	0.864322277
-12.09768754	-7.799338489	1.187222033	13.06858132	0.172911973	1.346069573	0.949385786	4.587936382	2.50575003	-49.83442226	-39.67777726	-14.50651858	-7.85790702	2.01160597	1.740633817	12.33874001	11.84762986	11.68846791	9.526499936	0.717870786	0.0512547	4.60189111	1.618056165	0.973784943	0.175119792	2.629052388	0.809211974
-11.30457644	-8.05489821	1.212894183	14.30379537	0.176816528	1.362968488	0.955350906	4.291836558	2.549922279	-48.82711926	-38.8798765	-12.75717054	-8.041071033	1.892149197	1.688016441	12.35518906	11.38418712	11.0184699	9.690697586	0.723037427	0.050475083	4.75899559	1.559106389	1.038496262	0.182192614	2.637022903	0.873638245
-12.55527972	-8.239111096	1.086802945	13.17317749	0.212975598	1.356825061	0.921598067	4.259182618	2.605918389	-47.16287867	-40.41170617	-12.71165879	-8.36613797	1.9137169	1.827743649	11.56773444	10.75417753	10.41757394	9.569727679	0.718039599	0.049829305	4.922333249	1.581311856	0.975033239	0.195880952	2.637614351	0.85442877
-10.69591408	-7.374929938	1.206556691	13.77648004	0.165108192	1.390734835	0.959358013	4.523762571	2.458982876	-47.5727931	-39.082163	-13.71992476	-7.975734653	1.869407635	1.791426407	12.00024395	11.24226882	10.94047082	9.532763724	0.749716745	0.05206021	4.938296316	1.568120479	0.996630383	0.176087361	2.62335805	0.875986236
-12.82173054	-9.196586563	1.232629891	13.15450002	0.176261605	1.352594277	0.945215077	4.472768424	2.515952769	-52.02823277	-40.9383275	-12.82673551	-8.590384212	1.966796923	1.769729689	11.69720829	11.96306468	10.67119421	9.783042565	0.71058435	0.050765586	4.550369328	1.585567955	0.946945008	0.178322327	2.846590311	0.788873791
-12.3905682	-7.9795418	1.202941508	13.22527974	0.182406329	1.389602769	0.90984639	4.385376594	2.613938381	-50.94359564	-39.7529458	-13.92870783	-8.08096844	1.974308101	1.709366192	11.68933675	12.17154984	10.38461278	9.174063389	0.751570633	0.050451716	4.890654656	1.578049322	0.900687231	0.168830334	2.620504094	0.810901068
-12.42782692	-7.971084511	1.118412029	13.12163526	0.194328381	1.386712928	0.94154329	4.488183787	2.495970025	-47.41487868	-37.77333883	-13.55317816	-8.431939909	1.96081909	1.764061589	12.39113805	11.28719802	10.67582087	9.057088265	0.703396949	0.04900635	4.783050175	1.539419689	0.906654046	0.182172607	2.509365812	0.81081068
-13.67066101	-8.261347	1.150107635	13.27215806	0.180583886	1.33247189	0.954461486	4.563241932	2.606274297	-50.92169837	-40.08193488	-14.42226178	-7.879062287	1.812128537	1.784007322	11.55579221	11.65424724	11.31958702	9.147960423	0.714568439	0.052121694	4.710165932	1.574526198	0.94601339	0.187058693	2.656323658	0.847122478
-11.69144835	-8.837654535	1.222186769	12.80929042	0.181550812	1.374981295	0.987005602	4.373700538	2.543183201	-49.17775888	-38.97515103	-13.98749973	-7.981528156	1.828655633	1.865231059	12.41045955	11.6304191	11.00242405	9.520546603	0.721664952	0.050426991	4.645526835	1.518340031	0.921509023	0.182863159	2.770699319	0.826681737
-13.03254455	-8.838812239	1.224703434	14.04785943	0.188069638	1.329261825	0.945764967	4.593140794	2.483259709	-51.40834996	-41.84607584	-13.69105446	-7.756933154	1.876785395	1.820357227	12.41523629	12.21888965	11.25066589	9.470757188	0.726321071	0.050060619	4.687975068	1.567617358	0.911698614	0.18287799	2.64072474	0.79671164
-10.68366599	-8.781646859	1.177167599	13.10301292	0.188753934	1.385153807	0.970368763	4.335243538	2.607332584	-50.21597401	-39.94312308	-12.89083584	-8.422433087	1.822704966	1.748403725	12.8844602	11.50755964	10.90592383	10.10907509	0.733124112	0.048799825	4.798029079	1.592793431	0.940473911	0.188097204	2.709105719	0.837642084
-10.65732549	-8.056037469	1.093692949	13.60218746	0.201589147	1.339214542	0.950448634	4.607873827	2.467951187	-48.36598095	-41.41031396	-13.29011515	-8.42136832	1.89841353	1.766659663	11.46026556	11.9000086	11.26352376	10.34218373	0.718804521	0.051019009	4.637328022	1.56250031	0.972670826	0.19074592	2.600054363	0.843052134
-12.50655164	-8.586701361	1.258878878	12.36645803	0.186108029	1.388917713	0.945421486	4.372547683	2.597960856	-50.43720813	-40.04536878	-14.13539497	-8.613974865	2.011509137	1.753759094	12.53633029	11.1701959	10.50733678	9.532517254	0.729393906	0.050507913	4.775126405	1.594643621	0.884482001	0.177737971	2.709866603	0.864757782
-12.01849065	-8.128545563	1.192693715	12.66935565	0.184530842	1.367778348	0.902231522	4.378547894	2.560152647	-49.001294	-40.34232319	-13.04881782	-8.360991087	2.05749445	1.71791232	12.41352785	11.21366632	10.59323831	9.738463211	0.733199906	0.050273582	4.643601881	1.585365914	0.94619144	0.18066942	2.636166242	0.836248316
-12.07665956	-9.125483547	1.127014594	12.54656927	0.214628015	1.351446588	0.938934116	4.387157365	2.540431353	-49.06551572	-40.75517007	-13.19655761	-7.806436291	1.914015191	1.801372284	11.42229525	11.43173846	10.79708704	9.745819761	0.721343121	0.050095797	4.688168226	1.612415793	0.9306359	0.193209331	2.792341573	0.850861142
-13.61705879	-8.479235438	1.212089351	13.53167587	0.206197955	1.343476188	0.939306771	4.357439542	2.494118607	-51.22951941	-41.01169764	-14.04065173	-7.859184661	1.863271537	1.766210302	10.85596233	11.5755419	10.75048562	9.256318561	0.713636997	0.051317518	4.765248303	1.531263345	1.015229315	0.19025348	2.678263746	0.819674812
-12.41029814	-8.6881762	1.16995175	12.45077467	0.185728438	1.296355217	0.963074916	4.362117147	2.505789989	-47.30190162	-39.93640252	-13.73411089	-7.56791277	1.890182389	1.838222461	11.32436768	11.14389323	10.77400087	9.592006814	0.705786589	0.051112894	4.598447421	1.557897363	0.910086147	0.186784914	2.756134395	0.851219121
-13.211442	-8.210474338	1.189878524	12.67903486	0.182842224	1.348862349	0.888938398	4.349280664	2.601829893	-51.23813792	-41.80844471	-13.66813662	-7.800971945	1.840664762	1.699613336	12.56284084	11.28086537	10.7532693	9.972952905	0.727685806	0.051505479	4.567073925	1.58792408	0.933414101	0.186414217	2.657912711	0.896247906
-12.57937515	-8.955613627	1.25688679	11.90387444	0.206624466	1.285696887	0.939223295	4.278920972	2.518329479	-50.53415745	-41.04556375	-13.83912737	-7.583257242	1.887053561	1.745487358	12.16219178	11.0201182	11.00085482	9.891043177	0.709590262	0.051373343	4.724871376	1.642086626	0.945017326	0.18632892	2.798757321	0.850905485
-13.73194186	-7.993753246	1.096597815	13.48785995	0.199595872	1.32386677	0.944204216	4.258254145	2.5273179	-50.45107725	-41.09151232	-14.68526748	-7.930272613	1.901284977	1.826635489	11.80526492	12.01403319	11.09533468	9.314485376	0.72718088	0.048441065	4.817686679	1.597470198	0.918787884	0.181819977	2.609615631	0.851662071
-11.72241456	-8.325617767	1.246452904	12.06791539	0.186688446	1.387007158	0.943527215	4.301570839	2.509290062	-46.97506048	-39.47006964	-14.18976582	-8.381079682	1.973057186	1.856312373	12.19934316	10.96510246	10.62171179	9.774782574	0.728049781	0.049907425	4.706091866	1.494499881	0.912591656	0.182301024	2.650990639	0.806878367
-12.08536998	-8.867144948	1.229783659	13.77873472	0.204592923	1.366896942	0.967212101	4.523832179	2.554138997	-49.30835002	-41.85012382	-13.87620876	-8.42545577	1.885394488	1.930458702	11.39957513	11.38423448	10.71998581	9.927737224	0.727570176	0.051394129	4.628293361	1.499596367	0.965620792	0.182774793	2.765330605	0.785007138
-12.40071642	-7.559858515	1.114822351	12.30541819	0.199571788	1.28421755	0.949367809	4.405080847	2.456654669	-50.13665468	-41.73684192	-14.41282806	-7.5654027	1.860954858	1.783727938	12.01212207	12.03489101	12.0754181	10.07807347	0.730381026	0.05042568	4.861788513	1.585400809	1.001534639	0.18605108	2.67836643	0.872764091
-12.11018692	-8.518074147	1.236498982	14.65168165	0.200699326	1.29945365	0.918160966	4.375357534	2.493802005	-48.15753455	-38.98010589	-13.26852163	-7.949616736	1.866202074	1.704580626	11.4993213	11.53822174	10.47181135	9.852805991	0.737232029	0.050481326	4.951695525	1.518497034	0.979697233	0.177971133	2.668375788	0.839099395
-12.02413468	-9.114198566	1.133800142	14.03053983	0.212922342	1.310465873	0.913782507	4.522505763	2.580104422	-48.27857342	-41.35871118	-13.78659072	-8.301251342	1.862766205	1.856200893	11.67754868	11.84006066	11.37346219	10.14070395	0.718036846	0.04962875	4.595169974	1.539758084	0.910324638	0.1967971	2.58008011	0.746332949
-11.61742723	-8.535446527	1.261299317	13.35340972	0.176943556	1.376993287	0.943794404	4.307884472	2.523390865	-47.60537305	-41.07196675	-12.50696011	-8.226344557	1.935498853	1.795267529	12.13335492	11.24008684	11.23466515	10.4410387	0.710699971	0.050895222	4.727937296	1.647851819	0.963803113	0.176949641	2.745423344	0.847387044
-12.87255457	-8.617379782	1.156896374	14.26665682	0.200405588	1.304811622	0.939517574	4.384694108	2.59737288	-48.48808011	-41.33717633	-13.08986559	-7.446706464	1.926085535	1.823067571	11.58913354	11.69821831	11.0372245	9.988704703	0.716077423	0.050509324	4.620589681	1.560539911	1.003173933	0.179714564	2.771757474	0.815136375
-11.03532265	-8.029815153	1.19643995	13.6448946	0.195132805	1.360570392	0.932604719	4.477713934	2.605209318	-47.63153615	-39.99907531	-13.77026522	-8.200865209	1.848230296	1.83810765	12.19527336	11.41612299	11.33924421	9.750161054	0.736517132	0.051973162	4.642181682	1.639747787	0.909085962	0.175642574	2.599987187	0.859523722
-11.21300182	-9.462983003	1.216151847	13.96471968	0.188706933	1.341537044	0.908757869	4.548224883	2.583934415	-47.44749458	-38.72132087	-13.0371991	-8.163357956	1.945560123	1.757842019	12.33133732	11.06207447	11.80155952	9.960859474	0.716933994	0.050481805	4.51353909	1.655603207	0.95048653	0.192445398	2.75618228	0.855434341
-11.18980691	-8.884882979	1.225973532	12.99652887	0.192677892	1.33418473	0.915445181	4.534574836	2.457756506	-52.15815207	-40.99101869	-13.67318864	-8.189007079	1.792126446	1.809555469	12.23645551	12.1129606	11.02859269	9.863267654	0.735779436	0.049695474	4.580887025	1.603510222	0.980108413	0.192508831	2.774172582	0.847491495
-11.54121303	-8.687203585	1.294698234	13.52723661	0.196571085	1.397106588	0.919366029	4.332224919	2.51170682	-51.38896275	-40.86931397	-13.28658876	-8.121806456	1.893245837	1.727162958	13.02306437	11.65448144	11.0639342	10.20774389	0.71240001	0.051305126	4.647266658	1.62045443	1.005353619	0.17951523	2.776442595	0.873297436
-11.65197787	-8.408060893	1.223659396	13.63668897	0.193898078	1.336430348	0.926270441	4.377167733	2.685127587	-51.11345658	-42.43981394	-14.49308168	-8.224068608	1.893390987	1.74726243	11.9830314	11.62775097	10.32393739	10.53464021	0.748227297	0.051139548	4.843546924	1.623650527	0.910717212	0.171576181	2.707651697	0.833343462
-11.51882108	-8.809878378	1.076037333	13.54107308	0.213519153	1.261035086	0.924034068	4.598289288	2.55013875	-48.52764634	-41.23114787	-14.20291236	-7.951962696	1.857909382	1.819104511	11.5421329	12.08706913	11.3244052	10.27683643	0.745560374	0.048759643	4.717845994	1.553823202	0.908965007	0.195057549	2.658023999	0.820080568
-11.99530107	-8.267800073	1.234651215	15.08829993	0.174427908	1.395323732	0.963505265	4.430323989	2.642333222	-49.98652464	-40.60173994	-14.23060027	-8.175372761	1.938152292	1.799311098	12.56548297	11.51040766	10.88219743	9.841257523	0.724545178	0.051325264	4.507884684	1.535018073	1.025110936	0.179956394	2.687952838	0.87235352
-12.21943268	-7.698662613	1.091656601	12.65024179	0.193212593	1.364106692	0.966515754	4.428470111	2.520227781	-48.5712393	-40.48154474	-14.82405741	-8.117574615	2.000102137	1.879233873	12.03787023	11.7633056	11.22419968	9.520328324	0.711755387	0.048693576	4.628264261	1.521112205	0.958293736	0.183562572	2.650407448	0.84502541
-14.20321641	-7.400420487	1.130787748	13.56393619	0.184597328	1.386285902	0.897810331	4.337423284	2.604602034	-50.7536226	-42.43411692	-14.30201461	-7.851622175	1.902443942	1.756187537	12.33860341	12.3674347	10.721589	9.610274995	0.725821652	0.04880603	4.772076025	1.551235521	0.906004469	0.182788178	2.489206677	0.89314285
-12.0223451	-8.3619345	1.137922774	12.79050296	0.185192796	1.315534157	0.937443883	4.605675105	2.449092082	-49.4524838	-39.0202734	-13.25138867	-8.535178238	2.031458016	1.766890736	12.2670206	11.15421855	10.30614343	9.251161088	0.720891658	0.051753334	4.760977816	1.571234947	0.929646588	0.177724322	2.726960636	0.826427668
-12.58792828	-8.873255406	1.254565309	13.2129975	0.18778101	1.361599914	0.971723113	4.212758886	2.572335376	-51.52302123	-41.07689193	-13.81571229	-7.689794061	1.784793199	1.789592184	13.19031464	11.09327136	11.08368024	9.841549806	0.709286288	0.049931758	4.769690793	1.583003328	0.950573569	0.183001289	2.762750896	0.864932002
-11.81103107	-7.807905715	1.10301127	13.68903092	0.19887463	1.356383401	0.958350322	4.386370851	2.54647817	-47.38458479	-39.2549925	-13.23096428	-8.338139498	1.941224741	1.801653737	11.54720655	11.54054996	10.89675006	9.385699036	0.712818982	0.049212222	4.772161938	1.538912077	1.013641239	0.192151658	2.620691707	0.888725129
-12.70034732	-9.327772619	1.196391786	13.64641842	0.205357278	1.310076625	0.944427392	4.383059617	2.529982396	-49.76908094	-39.02646929	-13.49994087	-8.048276746	1.918261479	1.726998098	11.79983177	11.02763738	10.22352723	9.029225722	0.721702334	0.050714743	4.876674186	1.533408165	0.900916498	0.190217104	2.706364419	0.879523501
-10.51131407	-8.149404517	1.169571751	13.81089383	0.193208127	1.389975001	0.944478108	4.351271335	2.476506926	-47.17674318	-40.69400413	-13.30568361	-7.954519585	1.839351831	1.80560931	11.06174261	11.7464459	10.93652395	10.276959	0.699657717	0.049819077	4.610785502	1.529857349	0.915117697	0.169513604	2.676899879	0.831396066
-12.07746964	-7.778243607	1.126567222	13.23277417	0.209435059	1.343069246	0.915751837	4.477401939	2.486527518	-46.89002781	-40.96359076	-13.6956496	-8.297388014	1.967123431	1.798729469	12.1711155	11.41534827	11.02993863	10.18723411	0.733456677	0.048443036	4.776746422	1.546342704	0.985320526	0.193713843	2.530718307	0.842506295
-12.13872962	-8.817158582	1.250420839	13.22987049	0.194024072	1.377771031	0.943118876	4.38080926	2.478779344	-48.66706032	-40.11966384	-13.17215199	-8.126300163	1.921953875	1.832185606	11.78659949	10.95167224	10.66485993	9.454799675	0.705105544	0.050931511	4.599599398	1.515520476	0.995850564	0.191211909	2.716430062	0.822015511
-12.79338944	-8.187110985	1.226901789	12.87935525	0.183820504	1.325405942	0.932553383	4.389100025	2.492844923	-48.43712313	-40.54114565	-13.15790191	-7.689811738	1.89789358	1.827158632	12.41504711	11.57692667	11.5439874	9.599258099	0.707707836	0.050066356	4.751390089	1.596626221	0.984934075	0.18878791	2.683811955	0.866080436
-12.54299469	-8.239241704	1.147272637	14.05776501	0.198852884	1.383491772	0.920509937	4.334527737	2.534550532	-46.87400518	-39.0116453	-13.23605618	-8.587357665	1.925052671	1.796374792	11.40529943	10.48466007	10.19148252	9.402634734	0.701261268	0.049556054	4.825190837	1.529101912	0.927678546	0.177013347	2.665128672	0.88467565
-12.98658491	-7.616462335	1.093478061	12.80605072	0.184590607	1.364810256	0.940998949	4.583805355	2.495039022	-50.21734331	-42.30749369	-13.87364641	-7.900811702	1.916226926	1.804376981	10.8131086	11.85637803	11.14280624	9.75433398	0.73539814	0.051295594	4.771044195	1.620789323	1.027395894	0.191276472	2.669469304	0.817268828
-12.58027813	-8.213794819	1.229548314	14.74480011	0.175187344	1.367298787	0.945370965	4.673948675	2.561045355	-48.41016872	-40.93297597	-13.45762302	-8.273712375	1.91372737	1.851121785	11.48869626	11.79753188	10.740745	9.632170281	0.742724497	0.050660911	4.777966022	1.584729885	0.956093219	0.17920276	2.623611261	0.815581864
-12.39220244	-8.345748727	1.045120031	11.92852714	0.220860077	1.279987592	0.965163554	4.488422982	2.518091741	-51.36396863	-41.87978604	-14.03512228	-7.679248679	1.912159399	1.775006109	11.40333519	12.16602273	10.95106951	9.629389744	0.72868834	0.049605029	4.645045726	1.553437243	0.973532877	0.199626175	2.736721614	0.861634311
-13.52923492	-9.127427442	1.155635691	13.70981524	0.196736644	1.356099522	0.910880621	4.480093585	2.485897443	-46.51192034	-40.13083988	-13.684824	-7.90304668	1.969869436	1.829359523	12.03095038	10.94154446	11.01119183	9.71436477	0.722261529	0.050667736	4.815303077	1.590454689	0.894022414	0.19562969	2.643352869	0.839081077
-11.18565347	-8.176769565	1.153791632	13.67570795	0.206699352	1.373314316	0.947471522	4.310458186	2.516627137	-48.06979572	-40.40625831	-13.825615	-8.049278495	1.903558472	1.794218161	11.19076357	11.9014769	11.39128352	10.0476408	0.736796137	0.050801082	4.716559005	1.539728283	1.013348444	0.189349046	2.65841085	0.829973934
-12.40318717	-8.479160929	1.158771316	13.41146586	0.174892755	1.355330915	0.939749858	4.416797401	2.518182404	-47.63000595	-38.14792961	-13.41955399	-7.806601547	1.940164268	1.737552693	11.43991135	10.92729373	10.8559414	9.200232814	0.739008235	0.050055633	4.980578059	1.490619476	0.934504701	0.179613452	2.68355868	0.812732341
-12.69353458	-8.341916674	1.107335407	13.1567399	0.181999905	1.354889321	0.947443878	4.40944123	2.626078626	-48.24468894	-40.36858287	-13.80399802	-7.799080007	1.926585129	1.775672976	11.24494019	11.3800869	11.21092364	9.630448595	0.726712573	0.050621754	4.516263771	1.608618811	0.932703042	0.187611728	2.657649453	0.831803947
-12.3858651	-8.78213209	1.079339615	14.07497112	0.211888438	1.309738573	0.924265377	4.269775811	2.591743654	-47.23296124	-38.52816055	-12.69853565	-8.037065222	1.984080232	1.758869487	11.52171323	11.36018284	10.41142558	9.428867068	0.695130888	0.048767334	4.653804365	1.58464508	0.926810786	0.178264428	2.716530813	0.828204532
-11.60644667	-8.203215598	1.110060821	12.19218203	0.20506502	1.339997943	0.916933314	4.356657398	2.575541226	-50.80239924	-40.58558368	-13.54307985	-7.519882455	1.769284734	1.783856472	12.90972492	11.56176614	11.05489131	9.650417338	0.746000146	0.047962761	4.896548118	1.545834147	0.894103361	0.177070403	2.705856367	0.856188302
-13.13370305	-7.977848847	1.174062336	12.7445918	0.20139938	1.356787375	0.958998078	4.433464796	2.563829673	-49.59112103	-41.30901514	-14.39283341	-7.932028133	1.898015321	1.909393636	12.90404118	11.2176804	11.26365898	9.586133023	0.719710613	0.052594083	4.620995673	1.580207777	1.004162906	0.188708613	2.721191858	0.884496641
-10.64588261	-8.243800666	1.053592042	13.76122883	0.211253628	1.349378439	0.937916784	4.422723033	2.598826229	-48.17434403	-39.90962342	-12.9520016	-8.39423818	1.831153814	1.782039657	11.36174327	11.23891693	10.71926653	9.911643801	0.724325412	0.050753252	4.827832081	1.554647662	1.003510868	0.193590702	2.630868554	0.795522936
-13.28428766	-8.343334533	1.200245183	12.80360534	0.181068782	1.348594697	0.954085989	4.429444258	2.556650818	-50.87066023	-41.78023918	-14.2394824	-8.057662815	1.920501482	1.835422878	12.00588524	11.08505363	10.53238648	9.853757437	0.70764411	0.052699042	4.822857032	1.635167409	0.948483745	0.173596164	2.819491205	0.841457885
-11.66538666	-7.926144647	1.15955916	13.17641654	0.210717743	1.337186131	0.921621517	4.30697364	2.562145755	-46.96832309	-39.73183892	-12.97104346	-7.874359099	1.874691719	1.769894386	12.81415759	11.31922377	10.5618111	10.06413917	0.736738182	0.049056972	4.900240542	1.551394152	0.973575305	0.185942985	2.59135314	0.853684113
-11.38151336	-8.971505639	1.183404132	14.27927078	0.207498782	1.340478611	0.960347661	4.430631758	2.515012791	-49.85420236	-40.96528188	-13.79106509	-8.081416741	1.906622616	1.828091656	12.33746475	11.72919021	10.95931212	10.04961848	0.726011079	0.050843466	4.731208023	1.579793046	0.957835267	0.182183315	2.756245343	0.821176388
-12.73488111	-8.905029554	1.098993436	13.68656445	0.197489657	1.352110501	0.914899276	4.434382316	2.588772187	-49.96063709	-42.46867029	-13.2396965	-8.750400069	2.126167204	1.63185742	11.81433447	10.50112593	10.67264787	10.37189723	0.708936866	0.048545055	4.662290489	1.587013659	0.901338648	0.183801377	2.693858576	0.896766356
-12.45195711	-8.398630102	1.236975569	12.86009934	0.197648758	1.352990247	0.933436986	4.396743311	2.557771043	-46.64582392	-40.42231896	-13.55029559	-7.390273064	1.842408542	1.827080462	11.00979749	11.1611088	10.91659769	9.796565092	0.729604873	0.052738351	4.703351434	1.619475886	0.971230339	0.191066402	2.707737882	0.843476426
-12.52349198	-8.417972426	1.10289357	14.54078587	0.188515867	1.375787993	0.937792219	4.440508109	2.616959196	-48.8882133	-38.93919735	-13.96117605	-7.506796349	1.876380806	1.767644414	11.70856758	11.41388413	10.82114333	9.593157708	0.712556913	0.050188605	4.649468861	1.523018113	0.975028735	0.172429775	2.763164425	0.833742999
-11.47906392	-8.098391992	1.100644201	13.67104432	0.199260598	1.363714662	0.96227802	4.347286536	2.534857581	-47.68641113	-38.61369012	-13.24793397	-8.258742688	1.931825641	1.769014597	12.01041065	10.6790478	10.57486764	9.624213512	0.696657232	0.050593961	4.697064144	1.528797424	0.962239883	0.170338331	2.695772801	0.796627822
-12.91666031	-8.394913286	1.064819321	13.54558169	0.186130478	1.336259617	0.931773036	4.448194737	2.607583788	-51.59377899	-40.34514054	-14.22202467	-7.846425804	1.783409937	1.711475998	11.31503762	11.8773346	10.78336573	9.573431653	0.705441716	0.05040794	4.881978055	1.588623554	0.908018757	0.182453412	2.680990772	0.8429104
-12.09843453	-8.239872029	1.105762764	12.80454466	0.197877931	1.399471088	0.905854943	4.527741287	2.51148645	-50.97415927	-41.57214837	-13.98602649	-8.268354874	1.987615018	1.746672084	12.03221013	11.74510723	10.47623198	9.622971645	0.740935063	0.050498191	4.760952048	1.611109119	0.884788295	0.182708787	2.654246642	0.862600725
-12.3528434	-8.826428648	1.227274777	14.84762969	0.172224644	1.342011911	0.952501761	4.387129949	2.631387414	-47.20607595	-39.4910182	-12.67187367	-8.412532876	1.950919908	1.769227789	11.83004575	11.46547201	10.95501114	9.745161892	0.719818096	0.050439373	4.894618875	1.588135736	0.923789911	0.182154328	2.681230076	0.901512341
-12.56237854	-7.860614759	1.173947057	13.73347921	0.18637193	1.343222626	0.892935218	4.376944042	2.638955256	-49.89138628	-41.96136444	-13.13772837	-7.385195779	1.783957027	1.758247257	12.0161525	12.39878566	11.22727188	9.887359972	0.730283393	0.050492523	4.787119543	1.57694295	0.928255938	0.178973819	2.56424434	0.847624183
-11.46152528	-9.317941184	1.194859141	14.0381573	0.1993077	1.342973115	0.964574702	4.322770043	2.68314396	-51.09054646	-40.52740082	-13.88653511	-8.582584863	1.850607714	1.767334666	11.85979323	11.63892697	10.82715863	9.932110417	0.7235202	0.048431499	4.742544314	1.571089577	0.866456137	0.177204337	2.765535681	0.865637219
-11.64546232	-7.980332998	1.209397449	12.81133945	0.182238411	1.363808323	0.900088713	4.387532767	2.504533507	-48.80215838	-39.40546174	-14.3433306	-7.867879143	1.899667621	1.688479421	12.27889715	11.24505093	11.01747968	9.824030123	0.718869036	0.0495737	4.837342411	1.592282921	0.928358459	0.182551809	2.58260747	0.8540291
-11.48391756	-8.465082903	1.24581346	13.28622816	0.194617317	1.327101297	0.90146383	4.224672074	2.598634897	-51.6228738	-41.67230955	-13.050168	-7.775525314	1.791811987	1.764028211	12.80731072	11.57156035	11.21447975	10.20378726	0.724240249	0.051459017	4.879736118	1.615785728	0.998339756	0.17684533	2.773480031	0.850008239
-13.07355416	-8.606060506	1.21806839	12.45741181	0.179214284	1.360347098	0.947761297	4.292536938	2.543233778	-48.72513453	-41.08575105	-13.48036795	-7.810643693	1.920505401	1.773626752	11.42603558	11.26563901	10.82271105	9.926142572	0.704140477	0.05146359	4.675715256	1.565137841	0.903925605	0.180372252	2.733329234	0.820959526
-11.89391989	-7.384269592	1.137631158	12.4182521	0.183828055	1.343953504	0.951821426	4.370302887	2.407240416	-48.42491898	-41.38216217	-14.58808398	-7.751780724	1.939470251	1.79904584	12.23078827	11.32497241	11.13312324	10.50769991	0.735740902	0.051166125	4.613553661	1.559841358	1.048831191	0.1859673	2.735436486	0.884387048
-12.69483937	-7.644797265	1.092186659	15.13829593	0.184431448	1.35122595	0.946881673	4.486167965	2.566276082	-47.1023639	-40.20705419	-13.37696027	-8.302150412	1.973009351	1.841488688	11.92518289	11.32936029	10.8964689	9.76434408	0.710070768	0.050733122	4.692616371	1.546564944	0.993479046	0.170017333	2.646968582	0.85964793
-12.48659092	-9.486280886	1.266552171	13.8270433	0.195608041	1.343422626	0.94673103	4.516171175	2.658437742	-48.65875062	-40.18717784	-13.49689391	-7.895618213	1.920072805	1.881694161	12.28673999	11.77609601	11.37705823	10.09063501	0.717109441	0.051749462	4.787088836	1.595519297	0.929083463	0.175192406	2.884929566	0.805923304
-11.7258551	-7.68831888	1.224345137	13.31548137	0.176654582	1.369968081	0.95095639	4.41123376	2.549201775	-47.08992303	-39.16316847	-13.12074622	-8.111379084	1.864744728	1.86003423	11.95169426	11.46832537	11.28756583	9.488590812	0.714415717	0.051513444	4.843872137	1.607371995	0.943728095	0.166008919	2.655533066	0.839815819
-11.86260234	-7.855663587	1.149634624	14.42344584	0.179450281	1.338755325	0.975069492	4.313000645	2.564077698	-48.99662564	-39.96208684	-13.4699865	-7.843807568	1.783274926	1.881334052	11.44741462	12.01118749	11.01585153	9.556916076	0.696156152	0.052030031	4.673986273	1.587630974	1.006157108	0.171248086	2.756908696	0.850120889
-13.60339285	-8.225454127	1.188406654	14.10594267	0.195353935	1.332826954	0.9473536	4.290066343	2.573823188	-48.68008226	-41.35986393	-13.72453994	-8.090548203	1.967420428	1.841584081	12.02773385	11.10849427	11.18910633	9.802648142	0.724386253	0.051725467	4.688666567	1.589497047	1.010156255	0.181030474	2.669561835	0.811210237
-12.52509706	-8.376118377	1.023959281	14.9196385	0.185265712	1.369861797	0.944776741	4.361418629	2.564200021	-51.32608444	-40.85913975	-12.93908131	-8.418407834	1.953469641	1.727164207	12.00516191	11.84023236	10.59153739	9.476572684	0.706425639	0.050622587	4.675531681	1.545295702	0.97946893	0.1861672	2.639807197	0.827017247
-12.08402834	-8.402139945	1.129141874	13.00304349	0.209689763	1.304028542	0.948179052	4.388462659	2.529320222	-47.73081954	-39.14104012	-14.04412745	-7.91145674	1.949197291	1.829705476	11.85587051	11.49136796	10.50499089	9.320657853	0.715932002	0.050222114	4.673552307	1.558003099	0.912659317	0.182488648	2.687150149	0.868602967
-11.42422652	-8.359675691	1.149168326	12.50664595	0.206836509	1.35893887	0.930669277	4.444795452	2.499631683	-48.10959257	-39.42492184	-13.25224787	-7.789125729	1.975055921	1.698153089	12.58925292	11.36344614	11.65799248	9.71971837	0.732104655	0.050430901	4.76104123	1.567948975	0.935565031	0.187062528	2.561095604	0.792402974
-13.15307729	-8.551988711	1.254998503	14.1657639	0.175590001	1.415909698	0.948513379	4.454234811	2.618263159	-49.31968153	-41.39836254	-13.60380533	-8.33155021	1.861768338	1.864617184	11.72558715	10.8958697	10.23623291	9.620610296	0.730167958	0.051001179	4.735339352	1.612922349	0.9254956	0.177609797	2.721035957	0.8646839
-11.6188338	-8.564643854	1.173457474	12.71124321	0.202182887	1.36638593	0.961800337	4.311928253	2.561787623	-47.38762618	-39.23843878	-13.8034383	-7.894375553	1.845672791	1.918346064	12.36755191	11.47016005	11.23897004	9.528608736	0.716065217	0.048727438	4.868129908	1.527192943	0.895134331	0.17838778	2.720761324	0.83042899
-13.46289991	-8.016937526	1.283433596	13.46689114	0.195710651	1.341983898	0.907700324	4.382165713	2.579577214	-49.07335917	-39.93714928	-13.57186682	-8.142461311	1.98407708	1.79933089	12.33302918	11.67807534	10.38879501	9.280830571	0.756011948	0.048680121	4.933801866	1.550706853	1.020058363	0.188895906	2.613790685	0.853183442
-11.49573461	-7.02628403	1.11124359	12.90547968	0.1900964	1.379803817	0.953791508	4.275520169	2.484591754	-46.18347696	-40.09779183	-14.16260012	-8.0674646	1.866409187	1.914762497	12.02271109	10.97258573	11.23454665	9.795531022	0.731927199	0.050103584	4.752934572	1.536440115	1.066493904	0.193252928	2.587151691	0.839949642
-11.05560332	-8.335086992	1.185416915	13.44429662	0.181448026	1.325797383	0.982021409	4.512021025	2.44617379	-47.18923918	-39.11271916	-14.15953374	-7.812645827	1.915831423	1.856737192	11.69137497	11.28152038	10.71427163	9.640744517	0.739066364	0.051133168	4.603402327	1.511918136	0.984120991	0.185177761	2.753810234	0.848413206
-10.81907631	-9.004330642	1.229799029	13.60705883	0.200689868	1.332797547	0.957917262	4.569318405	2.493189353	-51.25297503	-40.61177143	-14.00679573	-8.008158715	1.839791607	1.732422211	11.10164517	11.74528025	11.32470296	10.29537432	0.716263262	0.05092308	4.754230885	1.586442606	1.026869092	0.184692527	2.831460573	0.789481834
-11.42291211	-8.807656582	1.164760011	12.58341096	0.201615041	1.277070361	0.912770101	4.447766842	2.590571453	-49.13547365	-39.9588207	-14.12477249	-7.835222575	1.901896346	1.69968723	11.82329762	11.88737483	11.22683447	10.00304453	0.704198801	0.051797861	4.589441163	1.621412844	0.868662516	0.187559847	2.669179716	0.860096062
-13.49183907	-8.14653416	1.151875016	13.03698414	0.186935615	1.383520201	0.946631808	4.313378476	2.49683004	-50.64826926	-42.62255035	-13.86923524	-7.6433497	1.827855348	1.786325072	11.8341353	11.30047772	10.82880161	9.880790959	0.722322941	0.050930653	4.77415404	1.547133673	0.940433233	0.184451749	2.645798	0.82238171
-12.09959739	-8.307752742	1.220431968	14.08805561	0.178141456	1.384697322	0.892589622	4.470463239	2.531051401	-50.65828672	-40.81986458	-13.6766013	-8.025207914	2.003701514	1.70470509	11.59784669	11.60213973	10.18212868	9.509512048	0.732730711	0.050438766	4.660984319	1.61638358	0.947160946	0.1752388	2.721926281	0.906616057
-12.66395393	-8.813632056	1.149763623	12.15005797	0.206347732	1.320325812	0.974640058	4.507450246	2.489903243	-49.98043471	-40.25287874	-13.95936805	-7.833050244	2.013928923	1.777388883	11.55679137	11.78534428	10.9736959	9.421864593	0.749660233	0.048238806	4.854078055	1.537782005	0.966516622	0.195263189	2.749208905	0.825149192
-11.83974123	-8.009534295	1.23221656	12.61474505	0.184161831	1.337446992	0.934808399	4.376924826	2.619299485	-48.87689814	-39.83387774	-14.5604478	-8.269806239	1.821517469	1.87911504	11.66948339	11.5427242	10.45345632	9.718050589	0.712360327	0.051898528	4.806563051	1.580690507	0.964409692	0.183753108	2.763133282	0.895636994
-11.67199957	-7.957031255	1.215277148	12.4740214	0.198308441	1.341319346	0.95366049	4.593031942	2.541380155	-50.02466284	-41.93271597	-14.34130828	-8.196063394	1.943296109	1.825118117	11.32980858	11.83244891	11.20393347	9.884098353	0.738934811	0.051670923	4.678519524	1.620938617	0.994607944	0.187354967	2.71753156	0.879776365
-13.09243771	-9.036139676	1.280407022	12.41777236	0.199979349	1.269871679	0.972714362	4.44696832	2.486962792	-46.92201641	-40.72074145	-13.67613821	-7.945810344	1.885732376	1.905340554	11.82657428	11.02357939	11.46816326	10.00505705	0.707786116	0.051420934	4.685879159	1.537047033	0.955545693	0.194327312	2.759744069	0.822939635
-11.33100415	-8.295220852	1.037136079	14.50307632	0.18140283	1.369924564	0.963187861	4.58454284	2.581483059	-48.11996305	-41.23445522	-13.67229632	-7.92942311	1.864823381	1.811896789	12.04668288	11.93065375	11.63365328	10.36872865	0.714533768	0.050320859	4.685707233	1.567115144	0.949782964	0.188871192	2.605930002	0.781158109
-11.33879278	-8.679291085	1.21462345	14.4512803	0.184115163	1.392460014	0.954544495	4.273727382	2.547719358	-48.23920025	-39.17615296	-12.90433651	-8.59445204	1.929692327	1.860907452	12.62446871	11.69970812	10.82372208	9.933901278	0.726185537	0.047488242	4.872333049	1.515292206	0.935541636	0.165507907	2.767378777	0.809806039
-12.52684197	-7.7731962	1.136541422	12.90296877	0.184864829	1.388293503	0.917950733	4.390506278	2.561231088	-48.57576715	-41.84637896	-14.03639303	-7.717923232	1.886828618	1.792059595	12.22202391	11.500765	11.14146234	9.964013014	0.730659218	0.049395206	4.780385787	1.568347836	0.910401185	0.184677933	2.559496005	0.853527381
-13.092128	-8.333293537	1.186229579	12.22318565	0.198631366	1.303679743	0.922226269	4.525237747	2.585158637	-51.29699673	-41.17252391	-13.90411591	-8.20777927	1.899159647	1.773783945	11.68132303	11.67768659	10.74979705	9.512103408	0.749564451	0.049714004	4.847555531	1.550316866	0.974801907	0.195054123	2.686300524	0.841067633
-11.22769203	-7.920251362	1.146029337	12.77377623	0.17446787	1.374603678	0.939459192	4.483361444	2.461800401	-47.19900156	-38.94436346	-14.17738195	-8.130873542	1.984466455	1.734308175	12.07409859	10.80562595	11.15234603	9.811425818	0.731736765	0.049713397	4.814108829	1.568718429	0.907045509	0.174520353	2.622277941	0.835617253
-11.5059302	-8.729994887	1.280761161	12.37781719	0.171096917	1.379018523	0.991709839	4.619016602	2.582317572	-50.92767876	-41.2521253	-13.46577671	-8.504366778	1.99616465	1.747504943	11.62002102	11.49179187	10.98370425	10.03738833	0.72280556	0.052492188	4.651815414	1.58447599	0.967804992	0.181366891	2.78091077	0.799614924
-12.06519933	-8.434563498	1.13890826	13.37190186	0.193483925	1.350809383	0.936854399	4.360818635	2.561320044	-49.27288665	-38.97182559	-13.01848047	-8.339679643	1.951356417	1.761365281	11.91393669	11.22893085	10.68341388	9.543887682	0.706417799	0.051173135	4.736000191	1.571024027	1.015815786	0.184277299	2.78436264	0.85890173
-13.08328439	-8.156437984	1.011090903	13.07716273	0.185102636	1.370998253	0.943164489	4.530008928	2.442914906	-48.73982656	-41.94251917	-12.39552324	-8.192585152	1.957250952	1.816347904	12.28093766	11.30325516	11.19391463	9.625851863	0.711110217	0.050505687	4.683940376	1.544490998	0.924967317	0.191289322	2.626046008	0.873017965
-12.34688993	-8.953521364	1.233892333	13.1484008	0.178110113	1.361427671	0.929822927	4.435894557	2.49613783	-51.47701093	-40.82261281	-12.61031598	-7.788555022	1.954295851	1.611370551	11.51270052	11.3274981	10.64313262	9.593877496	0.724444778	0.050550885	4.743375907	1.588300808	0.929668341	0.181271106	2.744636192	0.842993524
-12.11755101	-8.85566301	1.075674507	14.26640076	0.193969557	1.353195192	0.931283717	4.374266218	2.507455741	-49.4713372	-39.07585171	-14.3093718	-8.754862813	2.01915802	1.66652145	11.59673214	11.32141692	10.61469825	9.924417663	0.697431993	0.050890305	4.510007212	1.615613859	0.945142543	0.191145813	2.65479513	0.847980192
-11.41122542	-8.420282623	1.134179335	14.62861184	0.19941609	1.362642704	0.955630449	4.514921673	2.650527644	-46.98721262	-39.17865421	-12.96462145	-8.186677635	1.979223819	1.783216388	11.32740709	11.74962883	10.89070879	9.821961917	0.717917411	0.050933712	4.79756766	1.585584683	1.007085339	0.182672547	2.705347276	0.847831658
-11.01944195	-8.504103172	1.229256984	13.31233853	0.189121962	1.328185995	0.975073191	4.381927484	2.539267714	-48.11953816	-38.31737693	-13.12352353	-8.275005139	1.895831118	1.80195701	11.74848008	10.86211757	10.82107969	9.764963782	0.702009659	0.050480435	4.768767483	1.517634175	1.030271811	0.174777629	2.829497252	0.814273048
-12.04276215	-9.507262623	1.198589137	14.20527982	0.206322272	1.351484128	0.938554213	4.478438948	2.583119221	-48.14399643	-39.30832083	-12.85699352	-8.807441745	1.955212356	1.741029033	11.85719818	10.57206572	10.23224169	9.40731865	0.709114466	0.049556069	4.830285464	1.496450737	0.882893049	0.193544176	2.620935118	0.849726062
-12.49171021	-9.495437571	1.225015528	14.81888306	0.209297201	1.299189585	0.900074372	4.553366853	2.53124603	-48.24658857	-40.16286867	-12.60057912	-7.801215332	1.942956107	1.78196408	12.32800322	12.03189942	11.13167403	9.512722389	0.74768179	0.047697203	4.810273025	1.517584746	0.894484075	0.189575672	2.625195996	0.829757424
-10.64120641	-8.257139325	1.182542541	13.17077749	0.187815232	1.376353955	0.976660438	4.430814332	2.651064575	-48.71600543	-39.70340277	-14.15265698	-8.487704017	1.88825559	1.762173157	11.81425106	11.21781525	10.66232462	9.879842689	0.716139216	0.049773319	4.902211635	1.52312265	0.894277163	0.177303348	2.638546207	0.834630425
-10.9957625	-8.365598306	1.283503078	15.11760529	0.158075723	1.40034327	0.962399848	4.606939506	2.619361094	-47.48676062	-39.02820963	-13.69202425	-7.972296928	1.894550147	1.805732205	11.93248657	11.28946529	10.93417992	9.550065668	0.715729147	0.051498222	4.751284861	1.549005449	0.92005366	0.165132925	2.65508709	0.831174634
-12.97602795	-7.334883639	1.092476899	12.11341043	0.195947876	1.359288613	0.958258417	4.26252946	2.566673813	-49.76633368	-41.91750522	-13.63863017	-8.219061754	1.966373355	1.842918099	12.75304791	11.72633602	10.65754426	10.09424004	0.73891432	0.048755364	4.576545399	1.527998362	1.04828415	0.189486617	2.675590052	0.853356898
-10.59271808	-8.44952167	1.097893243	13.0676159	0.192958697	1.312346872	0.917726776	4.341015767	2.589858503	-48.41709476	-39.08766802	-13.85981275	-7.760427302	2.0523414	1.637688167	11.83639778	11.66376451	11.21821706	10.17276026	0.730261497	0.051345532	4.637731866	1.598954419	0.964359565	0.183078458	2.718998728	0.837680498
-12.24665806	-8.423126011	1.125883259	14.43623829	0.201306329	1.299843301	0.950960603	4.527805043	2.520221405	-47.63067765	-39.11750974	-13.08652985	-8.664303446	1.976042338	1.840148491	12.53694299	11.30780369	10.75682079	9.702008338	0.706498571	0.048095542	4.769871788	1.486202832	0.97762577	0.178838112	2.63537087	0.7772729
-11.06381204	-8.292323552	1.090944497	14.08595105	0.193608864	1.339066064	0.922886179	4.48570212	2.574216809	-49.26075433	-40.17969653	-13.04487571	-8.038759434	1.788149834	1.816448003	12.10878245	11.9105391	10.65964806	9.775056845	0.749421536	0.04837484	4.916724721	1.563535404	0.946363262	0.184273767	2.659271069	0.835759294
-12.24970955	-8.123417625	1.238515045	11.8813206	0.184304245	1.372533844	0.98275806	4.322744339	2.427811415	-50.55756248	-41.5494619	-13.19183682	-7.92572634	1.977778204	1.814989323	12.97703688	11.71396217	10.64038501	9.738547329	0.714751364	0.050598818	4.777643767	1.543633073	0.965097841	0.17906508	2.743132626	0.84660575
-12.1462763	-8.63949363	1.212238949	12.84280907	0.193431637	1.348973872	0.968454934	4.536493528	2.566570769	-50.26425518	-41.58791883	-13.4138636	-7.482432096	1.949616007	1.763012493	11.69081406	11.65299988	11.34352884	9.762638401	0.751734007	0.051621473	4.854823998	1.594461054	1.017755221	0.192719796	2.751748657	0.831196412
-13.13846364	-8.682898441	1.243844524	12.43397271	0.196384904	1.317127173	0.905048281	4.5719728	2.506344617	-49.67959798	-40.51186271	-13.53063236	-7.853434415	2.045541839	1.71819973	11.9855692	10.6736767	10.90853037	9.480623608	0.745946115	0.052748501	4.755581378	1.577286973	0.984253844	0.188721616	2.743841305	0.837849616
-11.83925673	-8.152139045	1.282558811	12.42643653	0.187162715	1.370014163	0.948739986	4.363730938	2.489599451	-47.66698361	-38.12163921	-13.18271504	-7.983037724	1.952291424	1.740935501	12.76130304	10.95250795	10.64281829	9.221450289	0.727709504	0.05137146	4.985959414	1.532517954	0.989973368	0.190315347	2.613841688	0.85566553
-12.11053073	-8.154110407	1.131739671	12.5269109	0.190710366	1.336937588	0.922370014	4.457242149	2.477644529	-51.27196302	-41.58025261	-14.12885006	-7.99119622	1.817411703	1.861079537	11.43026954	12.25303924	11.18690374	9.967548066	0.707634291	0.050823374	4.66563941	1.596112458	0.984131022	0.182275856	2.804966133	0.814639353
-12.97917399	-9.098815276	1.296450159	13.87778867	0.185231096	1.327924599	0.981658594	4.549032972	2.546211129	-51.14457069	-42.51267719	-12.9654004	-8.121606854	2.016304253	1.831840006	11.58244555	11.91846432	10.2456625	9.557282857	0.7382028	0.051118861	4.632775593	1.548269942	0.944851766	0.177181152	2.799299186	0.820932238
-12.45148258	-9.196186798	1.193072236	13.41382178	0.184510066	1.355061586	0.946963015	4.258737989	2.531548675	-51.13617013	-42.20317134	-13.39568975	-7.756315967	1.790089556	1.858184302	12.73148677	11.63131925	10.885533	10.31225115	0.724939296	0.050434066	4.657204435	1.590403323	0.917722291	0.180405625	2.826165466	0.793978628
-12.95038427	-8.268093507	1.149739112	13.37111304	0.188390294	1.369433992	0.917231698	4.19578736	2.616969542	-51.33410167	-41.86346063	-13.90036013	-7.57803899	1.883023202	1.725212609	11.27582608	11.88750981	10.94611237	9.766578657	0.73464831	0.049617494	4.644348794	1.595647016	0.957026114	0.181488152	2.755856697	0.906766764
-11.24623438	-7.880551979	1.261881794	12.64332349	0.191532289	1.363116582	0.992444135	4.208891364	2.664658542	-52.06438718	-40.74196793	-14.05800337	-8.239582872	1.838301671	1.779237658	12.54563355	11.39988746	10.96330399	10.21499406	0.695006354	0.051459206	4.722197653	1.571458798	1.04476263	0.16585849	2.860665758	0.845569416
-12.74166778	-8.36627225	1.211595745	13.00418071	0.177983997	1.370429744	0.945688622	4.353614863	2.523171145	-47.28116198	-39.84335345	-13.35881106	-7.924659006	1.91217249	1.918133974	11.31236389	11.06596988	10.22950111	9.370994328	0.733043573	0.052287578	4.733622638	1.612147614	0.983817532	0.183980685	2.805178299	0.855129402
-11.08650411	-9.065635682	1.232951133	13.41281143	0.187951952	1.31930997	0.928676248	4.483818102	2.565782934	-50.02494403	-40.19963819	-13.00024681	-8.06164714	1.831207874	1.7410603	11.45508618	11.33603482	10.71613749	10.2788777	0.729439586	0.052079901	4.818161862	1.624949146	0.995330118	0.182649705	2.862867671	0.825245024
-11.6108667	-7.697492499	1.06007624	12.58532548	0.190767664	1.368618424	0.911657905	4.167607197	2.501048071	-49.2981455	-39.79313193	-13.33037803	-7.550689589	1.898750332	1.777596328	12.34422076	12.20422365	10.85922707	9.626165715	0.725735677	0.049720038	4.655618307	1.591396839	0.936598826	0.173899016	2.69327871	0.841853806
-11.64675675	-8.243797559	1.102084915	13.65294756	0.188753031	1.291965907	0.944384704	4.675523265	2.653789863	-48.60518351	-41.18665744	-13.56374122	-8.450853864	1.978634395	1.782309573	10.72310322	11.95066285	11.0527696	10.16168691	0.727398455	0.049790105	4.549262366	1.55267029	0.983034062	0.186536237	2.693522859	0.826336849
-11.30805201	-8.011964673	1.142944807	13.40703418	0.192519663	1.298222918	0.935214287	4.260663122	2.566956954	-48.33136961	-39.96212383	-13.14259939	-8.010993077	1.793370874	1.868987862	12.11059313	11.58569831	10.83729255	9.837287492	0.702161788	0.048958589	4.758650342	1.581970855	0.971423816	0.176328252	2.737139266	0.852635436
-11.86747836	-8.244982499	1.150213055	13.79353759	0.18125261	1.342563088	0.932107656	4.323238416	2.619927851	-49.09227305	-40.25143501	-13.41278893	-8.218924036	1.905916502	1.744140044	12.27764456	11.12335599	10.80267178	9.957901324	0.724554343	0.051943382	4.898835802	1.623865643	0.911803374	0.17118327	2.681805432	0.84052817
-13.13969621	-8.454181545	1.246667332	13.74440117	0.183781875	1.375547475	0.965131032	4.32485243	2.492089353	-46.87817133	-38.62663407	-13.35692872	-7.424574464	1.896587513	1.831743986	12.43965422	10.85735607	10.87951732	9.171356336	0.697117769	0.052228771	4.63851799	1.55320457	0.931931233	0.172345714	2.700331901	0.842227735
-10.61840136	-8.922834743	1.228400941	13.18471781	0.197741434	1.3180022	0.953644774	4.322618978	2.511938618	-48.63350588	-39.33358512	-12.41317338	-7.895512207	1.906003063	1.75166778	11.48879431	11.19266649	10.91446984	9.66579246	0.727661101	0.050516812	4.966463144	1.585657451	1.010098249	0.187071666	2.788135845	0.812329561
-11.95008672	-9.273709793	1.167385259	14.38897817	0.189689603	1.355023671	0.943648511	4.488967644	2.63976623	-48.80142158	-38.8584814	-14.0883829	-8.72523576	2.089914844	1.742478752	12.11186349	11.14861008	10.43844082	9.894486143	0.734140004	0.050134525	4.702647038	1.525129457	0.981145572	0.192273611	2.756920381	0.827255445
-11.90759535	-8.887713547	1.270600619	14.38839925	0.179608085	1.385212408	0.963686583	4.491571908	2.513333248	-48.85722365	-41.18433014	-12.9327323	-8.250745808	1.921707149	1.732838456	12.29809	10.73812649	10.95836723	10.40948716	0.718659209	0.050992783	4.782931814	1.527710804	0.981357859	0.18055465	2.699131866	0.814106198
-12.37525443	-8.557733017	1.148525091	14.38688485	0.19097374	1.310985949	0.922180441	4.270015251	2.635607859	-51.01279305	-42.36528048	-14.35073395	-7.861722725	1.764337163	1.854977573	12.49267314	11.92775864	10.81114613	10.3221315	0.721884775	0.0501731	4.704233971	1.607711369	0.936723251	0.181067486	2.733939826	0.868677408
-12.36131408	-8.338948007	1.241553285	13.65085398	0.174135241	1.429752838	0.948169855	4.441902535	2.575205343	-49.37144548	-41.35837645	-14.34084593	-8.396560854	1.957276424	1.883115907	11.88245085	11.37765834	10.58204964	9.722254859	0.734630651	0.052314675	4.616326166	1.542443448	0.948038003	0.179724513	2.705950013	0.830381755
-10.68533104	-7.991664529	1.073025746	14.06100203	0.195613024	1.375425393	0.912828924	4.263158403	2.601067937	-49.57149441	-39.54790687	-13.21170678	-8.16825688	1.871672007	1.751287806	12.27778489	11.73092831	10.31195278	9.555628292	0.73187031	0.050872012	4.647041004	1.60118872	0.953382906	0.181159356	2.636974314	0.855777304
-12.07803424	-9.122984644	1.173034956	15.10778864	0.18124481	1.340493204	0.975610578	4.617465605	2.499900931	-47.72628288	-40.3453017	-13.57746708	-8.147759845	1.953838043	1.844598976	11.70785612	11.71648237	11.2015999	10.24249566	0.721518912	0.049170777	4.668949144	1.49348773	0.993821139	0.186941555	2.749436247	0.796298329
-12.1448106	-8.141587332	1.20468612	13.06740349	0.206500139	1.31322758	0.960609669	4.248052576	2.530815985	-51.90454004	-40.508606	-14.10945589	-7.471351119	1.876355341	1.734777605	11.76298155	12.43107483	11.11102234	9.990452492	0.734135629	0.0511299	4.711597591	1.568766044	1.111147476	0.186122331	2.821450426	0.833725776
-12.56467149	-7.893849967	1.142136713	12.92722986	0.192946002	1.321141463	0.947704117	4.61909826	2.459386531	-47.81515973	-41.19113596	-13.94255483	-8.034366858	2.083216156	1.762589963	11.85482057	10.89587785	11.19317788	9.861230886	0.7102708	0.052687977	4.673650352	1.577451532	0.974521595	0.182950139	2.670462885	0.872554165
-12.10274662	-9.104354399	1.136650815	14.31565177	0.189116598	1.404436114	0.945575422	4.631959496	2.530528116	-47.09242226	-39.58387508	-13.2756783	-8.174780872	2.013696896	1.720305063	11.40991922	11.32333469	11.28205714	9.871516305	0.742521527	0.050203706	4.654056569	1.519195965	0.920655709	0.192779196	2.625258173	0.806140222
-12.33852329	-7.539694483	1.170922451	12.92463214	0.185051173	1.375279643	0.958598911	4.229629491	2.503394074	-46.92374772	-40.9777183	-14.51580653	-7.834279394	1.978516428	1.809953901	12.04999969	11.51990337	10.50137219	10.21506448	0.701345082	0.048997721	4.600116402	1.520301416	0.934197678	0.17657009	2.581141526	0.814948097
-12.62446233	-8.34555764	1.2337641	12.02119659	0.177172141	1.370637886	0.933384863	4.392041104	2.583117743	-50.63305533	-42.61536865	-13.30403917	-7.999534501	1.876536623	1.801295558	11.95655558	11.24654821	10.20664069	9.686214674	0.732466243	0.050839094	4.671064073	1.580966696	0.845788095	0.175831589	2.714874799	0.886373977
-11.20336675	-7.677359271	1.139667895	13.17817657	0.199237871	1.400197399	0.929288173	4.314472216	2.48262104	-50.62498553	-41.47218597	-14.02612241	-7.862567934	1.831599229	1.81253554	12.33148056	12.24368219	11.64836644	10.22123526	0.725362744	0.050317935	4.56288535	1.632236426	1.000862533	0.1751224	2.726846533	0.859854115
-11.50569017	-9.766483064	1.226948783	14.07302359	0.1987473	1.328160949	0.947997649	4.585016788	2.533983535	-49.50883471	-39.22165822	-13.58004263	-8.517259093	2.122743601	1.72512401	11.96460388	11.25436831	10.54811247	9.788249824	0.717935089	0.05040948	4.56284456	1.567613372	0.943973635	0.183076486	2.874481497	0.884616413
-11.36237622	-8.004227951	1.210877722	14.05234892	0.186987722	1.344534032	0.957492696	4.518151831	2.438279942	-48.52163428	-40.82929825	-13.56789578	-8.060463292	1.903640242	1.801933354	11.77177264	11.76712841	11.29715226	9.910459476	0.707936457	0.052795579	4.597864191	1.576149976	1.0272223	0.188341592	2.630059047	0.841408819
-13.02528984	-8.543724937	1.186103668	13.14794485	0.177992674	1.363071492	0.949425032	4.524827487	2.524005671	-49.6296721	-41.76596033	-13.51676957	-8.192481747	1.987788937	1.778674402	12.03553598	11.07364232	10.47319641	9.73055368	0.739572692	0.051968386	4.619433037	1.513894791	0.949175278	0.193134376	2.647391495	0.82107843
-13.07597168	-9.109713141	1.240539428	13.91888494	0.176573866	1.367319478	0.923340887	4.552830845	2.575666138	-46.34684953	-39.29246223	-13.10700838	-7.905467478	1.966993349	1.844880185	11.76629848	10.55494489	11.03737839	9.687603018	0.720241321	0.051297585	4.821303013	1.593825194	0.97863034	0.18759864	2.81595314	0.868600798
-12.52418646	-8.267640363	1.130369533	13.91983161	0.183022263	1.397591248	0.932502485	4.487895266	2.662610859	-51.10087461	-40.40225557	-13.75323138	-8.666745784	1.928246359	1.763704635	11.52057067	12.02819342	10.53776759	9.581863393	0.694403404	0.050504538	4.613919253	1.570649743	0.917404634	0.172299775	2.665331128	0.796340337
-12.38239487	-7.993151592	1.159731763	11.83483141	0.197949147	1.344963086	0.907788976	4.286355111	2.432535485	-51.22209629	-41.91534575	-13.08730262	-7.80314722	1.843246663	1.798202099	12.362264	11.90476814	11.32899152	10.0880972	0.724922742	0.050660163	4.538494269	1.617262221	0.979869558	0.177139432	2.779411309	0.841798677
-12.08784463	-9.145256655	1.121640761	13.75603401	0.209550402	1.326809362	0.950303653	4.315951129	2.500890923	-47.24168414	-38.71118489	-12.62492689	-7.912343617	2.051672519	1.665200009	11.78102486	10.9746147	10.42419534	9.793469545	0.703584598	0.048274459	4.664624397	1.538384809	0.933589404	0.18293437	2.763401958	0.877973013
-12.31572508	-7.812497576	1.122595691	12.84672244	0.194537923	1.339052175	0.898076987	4.362595878	2.490035909	-47.55004903	-40.27755916	-13.46413524	-7.959373106	1.904672449	1.789654958	12.3544529	11.69816589	11.33081333	9.48386851	0.733034057	0.050122139	4.697039365	1.553994338	0.918910423	0.194035153	2.486373315	0.867248909
-10.67868909	-7.531062064	1.179923047	14.0477184	0.191499668	1.424516604	0.953283583	4.360174253	2.653303733	-45.91634691	-40.6802735	-13.93470186	-8.247749907	1.866585372	1.839402411	12.18058372	11.28084562	11.64989276	10.20269004	0.711243189	0.050966642	4.892262444	1.641349835	0.912144941	0.175091656	2.505517854	0.845897773
-11.57855521	-8.83385459	1.132849026	14.01561604	0.202807291	1.398009607	0.910973612	4.336340109	2.651342226	-50.35391188	-40.02015158	-14.27510548	-8.340113478	1.970233028	1.70756656	11.82709437	11.90777267	10.73644021	10.02097721	0.737116625	0.051183552	4.510512444	1.582678885	0.947817635	0.187155548	2.692575977	0.823814322
-11.75528331	-7.658502133	1.193217094	11.9627871	0.177822058	1.340849711	0.927058856	4.384909025	2.607043545	-48.26616913	-39.88401428	-13.16016738	-8.291069912	1.96885936	1.728864478	12.06947253	11.02496029	10.72738499	9.649644147	0.742815748	0.051277579	5.040561204	1.546487917	0.94132632	0.179841415	2.622498867	0.856287574
-10.04984121	-8.213917448	1.253007041	13.64889759	0.173368453	1.390442939	0.975829799	4.473925608	2.55679799	-48.75160207	-39.51756506	-13.9122962	-8.068194324	1.936387876	1.776395573	11.24345831	11.69392725	11.31102538	9.836212944	0.74402474	0.051960965	4.63634407	1.626204989	1.036683815	0.18195404	2.733259735	0.831238012
-11.03799272	-9.03796205	1.204527332	13.97770936	0.215750042	1.330874523	0.94012859	4.48787461	2.496719974	-47.2006509	-40.29540011	-12.63694918	-7.655465939	1.917535606	1.769270721	11.74952571	11.63484204	11.41718278	10.22789976	0.71898563	0.05110773	4.656644073	1.519659075	1.018543063	0.194915633	2.725890734	0.827086678
-12.4023352	-7.633061947	1.160900061	12.33004486	0.174341186	1.380022549	0.955230036	4.381698456	2.49670344	-48.45343242	-40.91541428	-13.23113876	-8.358778623	1.975052784	1.782988139	11.69995157	11.48689196	10.50306706	9.675418613	0.719999375	0.049423898	4.73499864	1.518456328	0.925372928	0.179716908	2.578213361	0.798891891
-11.01287445	-8.620409974	1.157045094	13.24500803	0.187813465	1.390779092	0.946299252	4.483055016	2.488166404	-48.48120679	-39.59125403	-13.57274893	-8.348858958	1.882206082	1.820978807	12.57411566	11.40506537	11.69443591	10.08476784	0.734090294	0.050042197	4.514244888	1.560288573	0.995538171	0.194735743	2.668809801	0.778599933
-12.73612339	-7.508292744	1.168682743	13.50157787	0.181591286	1.342025746	0.952206619	4.203243319	2.450549656	-50.692322	-42.03180676	-13.55299594	-7.47706699	1.815526347	1.784696366	12.27551942	11.49832774	10.61653203	9.805756174	0.733492686	0.050909286	4.885152718	1.582086109	0.973712058	0.167595501	2.659122128	0.836864052
-12.76028765	-8.19459361	1.260753518	14.17845559	0.189888998	1.352977893	0.930641342	4.241376858	2.53968223	-48.61410391	-38.73680052	-14.68488952	-7.845122406	1.859835009	1.820352917	12.02077394	10.71156446	10.25073339	9.715337941	0.721775038	0.049413064	4.884625834	1.509711086	1.04951456	0.175049824	2.765519452	0.815397266
-12.2931201	-8.002169282	1.116266347	13.05730112	0.185023383	1.330284785	0.909974505	4.412486974	2.542687148	-47.69305449	-39.47527676	-13.39371051	-7.804725405	1.860050671	1.768894331	12.21814324	11.01449968	10.76476005	9.59133616	0.732471662	0.050099771	4.726952106	1.550948276	0.971822764	0.194021696	2.646217196	0.896816515
-11.10861496	-8.670525679	1.135688226	14.06011114	0.176519193	1.36629632	0.951771149	4.604167297	2.485431172	-47.43860186	-38.21590133	-13.11262346	-8.602431399	1.962973393	1.794542534	11.56986244	11.26415585	10.10253077	9.202693588	0.716047015	0.050089603	4.808834242	1.517767422	0.855885676	0.172858764	2.688385849	0.868210562
-12.62866294	-8.425339914	1.210032475	13.3931239	0.181031293	1.385376219	0.915391344	4.485304557	2.516372393	-50.64105598	-41.31968501	-12.89350672	-7.770552788	1.911654808	1.742459228	12.32394022	12.24944647	10.77974841	9.630559801	0.733509619	0.050306991	4.591482534	1.584703016	0.900153161	0.177300996	2.695120315	0.894385885
-12.52574969	-8.46294675	1.15594021	12.64029969	0.192162273	1.35623222	0.937930049	4.458780195	2.652201422	-50.33453908	-41.33000734	-13.79214809	-7.792122333	1.873091981	1.723154138	11.98756864	11.10599066	10.98045636	9.834192904	0.721922974	0.050270979	4.745701775	1.566891918	0.899549835	0.18275454	2.692148743	0.854769847
-12.34281213	-7.869807931	1.119995023	13.64233862	0.203033148	1.329704986	0.921582274	4.389524804	2.507684153	-49.3100595	-38.83537719	-14.32279188	-8.226030906	1.919833356	1.726422687	11.42724444	11.07269624	10.50966756	9.349780544	0.712616859	0.050300227	4.845550389	1.595804412	0.992152257	0.179893888	2.667254597	0.878415277
-12.57708443	-8.07050097	1.158248111	13.21549053	0.194793423	1.346154474	0.928852466	4.429072754	2.433232352	-49.23069794	-40.56168479	-13.75776546	-8.512153563	2.009428966	1.729637299	11.5599261	11.00522923	10.50795759	10.12307884	0.727268956	0.050084331	4.720459473	1.545573145	1.040373279	0.185524765	2.725008001	0.855509913
-10.47900328	-8.719695209	1.2148275	13.5819471	0.182761878	1.383506029	0.973078106	4.621322218	2.567106722	-46.07289916	-40.6293108	-13.58954245	-8.30920754	1.826342489	1.83463521	11.67488527	10.73649125	11.55647431	10.35595638	0.718059955	0.051297783	4.908358004	1.567646032	0.915717902	0.193638552	2.623079309	0.837017359
-13.69710069	-8.731856631	1.181038646	13.92789624	0.187276363	1.417391447	0.937425366	4.267914567	2.599272875	-50.58655502	-42.17415178	-14.23128558	-8.018089303	1.993672748	1.662254744	11.48081923	11.30093329	11.16903563	10.31170196	0.691402965	0.051928644	4.544835733	1.615087194	0.942350084	0.183123375	2.67647866	0.84440169
-11.37647769	-8.335882265	1.208947495	12.71236233	0.197261065	1.306944403	0.943001245	4.46341449	2.53622933	-48.80526943	-39.78315844	-12.97758745	-7.996122881	1.970951874	1.601770199	11.24335634	11.59165836	10.83992895	9.900610907	0.706345009	0.051211474	4.886628393	1.583355497	0.945080252	0.184930925	2.644593589	0.87771815
-11.05037195	-8.138319777	1.112937392	13.73151562	0.185523651	1.374392449	0.949640833	4.387219704	2.589187047	-48.03024526	-40.01160801	-14.20495299	-7.786627145	1.816450547	1.771812902	11.39605952	10.87161038	10.55801604	10.07120589	0.744886165	0.050274308	4.962966183	1.586376875	0.943637002	0.179378215	2.691745133	0.823166272
-14.1445669	-8.222470616	1.167694513	12.90829518	0.197446703	1.306036874	0.939510055	4.453666037	2.646381563	-49.79879243	-42.24366836	-13.29407978	-8.244906023	1.921515677	1.763665444	11.56529832	11.3052463	10.60669943	9.953306646	0.723957167	0.050387895	4.858640599	1.565678456	0.951120835	0.187603669	2.651694662	0.830409901
-12.04207016	-8.494621823	1.117654883	12.02025805	0.18279119	1.295224313	0.956119524	4.474784138	2.506718664	-49.81021931	-41.63153526	-13.00592273	-7.618480886	1.819376323	1.747748172	11.43263077	11.49578757	11.3346054	10.33115857	0.726599163	0.051659939	4.931442331	1.625097766	0.988482372	0.195102429	2.798019124	0.840343749
-11.3207035	-8.757321921	1.239199331	13.28255527	0.202803757	1.327960884	0.963379166	4.428664127	2.547172257	-48.53710951	-40.58696988	-13.96132217	-8.205466037	1.9795513	1.763929667	12.11306733	11.71621058	11.2263165	10.35014297	0.736299986	0.050386405	4.657642906	1.541818153	0.967744587	0.187998773	2.671991281	0.801121341
-10.96720576	-8.376007089	1.232183685	12.59617015	0.186372099	1.316235149	0.960201873	4.363688315	2.483504068	-47.26016348	-38.61743168	-14.23321126	-8.262609938	1.917265323	1.834851619	11.45917289	10.73234841	10.93387876	9.823168912	0.709435525	0.051313385	4.729064076	1.544261549	0.976059503	0.177135033	2.807106782	0.84011614
-11.79028857	-9.085351898	1.215863879	12.02489904	0.20356106	1.352281276	0.952833586	4.433482709	2.581911443	-52.0165277	-41.06290612	-13.84608885	-7.971639415	1.848447752	1.729147421	11.90510003	11.89531215	10.84191537	9.751849888	0.727547185	0.050175988	4.605697969	1.62314669	0.930106707	0.199143474	2.740833171	0.847061808
-12.80129138	-7.868604431	1.15898106	13.47620492	0.169787851	1.402693267	0.963418633	4.453563124	2.453158105	-50.28758612	-41.1672603	-14.75385404	-7.372194496	1.927999112	1.757369662	12.44889445	11.51202778	11.14928965	9.945651995	0.749807615	0.050815492	4.626984821	1.561812559	1.019993414	0.185179034	2.669418315	0.81044897
-12.35766441	-8.00432906	1.05150708	12.61449865	0.184909983	1.360249845	0.899979666	4.461364569	2.557013692	-46.43394282	-39.99029584	-12.54840991	-7.852439879	1.957553567	1.816425881	12.27539051	11.20039234	11.49677647	9.477643342	0.741373027	0.049058935	4.659027469	1.544120074	0.940254307	0.194976865	2.568236219	0.821878034
-12.17433942	-7.417623384	1.146074513	12.29410861	0.17375844	1.366760515	0.923191403	4.417823292	2.597470291	-51.08915169	-40.14671571	-14.66017892	-8.318394016	1.929594015	1.746801581	11.3370336	11.35389766	10.75897921	9.51990661	0.731778235	0.050675951	4.627092421	1.577332404	0.98920884	0.174184556	2.722257534	0.858756059
-11.53574043	-8.556424198	1.091473393	15.0256728	0.179049018	1.386497044	0.925785725	4.49026947	2.649606837	-47.92044116	-39.19983166	-13.27507467	-7.791722763	1.882243838	1.764627482	11.23553274	11.85739716	11.00702089	9.548410444	0.735883456	0.051329548	4.694063042	1.550984286	0.933906236	0.181053404	2.652412791	0.822473268
-11.11375211	-7.672975572	1.173968179	14.63643173	0.156387242	1.406834418	0.957280918	4.402573717	2.683397039	-49.02617751	-38.59649567	-13.28625622	-8.514986162	1.810505825	1.710562654	11.5278153	11.27689431	10.55343363	9.845801987	0.729936065	0.051455914	4.978414106	1.60293506	0.99444938	0.168596153	2.65909859	0.825570406
-11.15347675	-8.817880985	1.235777895	13.89653953	0.197719016	1.339415968	0.923463599	4.369521883	2.637764101	-49.28537822	-39.91909509	-13.38997187	-7.948370667	1.902628407	1.723656127	11.61502052	11.92962048	11.10932047	9.994547151	0.730566451	0.04977487	4.769389599	1.640273967	0.938266274	0.177267765	2.733099832	0.848017144
-12.08256376	-9.150772601	1.104330334	12.94256524	0.18801093	1.338399435	0.988514958	4.251327357	2.611845232	-50.41350638	-40.24516002	-13.45375622	-7.858602228	1.84385598	1.770074258	11.7716968	11.34978463	11.21997152	10.0672936	0.70259533	0.050639672	4.733019102	1.560759526	0.93201868	0.179239125	2.841377554	0.783855348
-11.95718259	-8.013186931	1.055840757	14.59474897	0.201831097	1.273700426	0.918933521	4.425663645	2.50405657	-47.35540344	-39.90302866	-13.02214675	-7.687461388	1.897052664	1.658055953	11.62245445	11.98040114	11.64761647	10.2527522	0.70649697	0.049413376	4.849239935	1.574147236	0.951910421	0.178616595	2.574821511	0.86770415
-12.1457902	-7.824743999	1.178899513	12.87197724	0.197583861	1.295873445	0.905923605	4.500840871	2.567077096	-50.7021865	-40.91244784	-13.94527099	-7.728984141	1.824999759	1.83152296	11.51370461	11.72860769	10.68025504	9.498459285	0.720002861	0.051193957	4.858189849	1.587815743	0.977687893	0.17244793	2.778774212	0.854504276
-11.00651854	-7.659373128	1.153124439	13.47728849	0.200321116	1.35336736	0.992585376	4.25344309	2.565940267	-48.28393897	-38.42791244	-13.6265956	-8.123600595	1.827247833	1.782576127	11.6015327	11.62325619	10.76706703	9.899386253	0.731865162	0.048597288	4.922602871	1.539360074	1.062557045	0.177080608	2.746398528	0.85244811
-12.24377284	-8.019286835	1.171630107	11.84987625	0.191977772	1.369342277	0.9680453	4.249717904	2.507671296	-50.29387551	-39.46657073	-13.36431152	-7.671982718	1.73980887	1.718676578	11.79540066	11.33898919	10.72248981	9.34128424	0.703097352	0.051410275	4.886877856	1.575997972	0.976494166	0.193292335	2.651579812	0.844113893
-11.53249711	-8.241213872	1.154680539	13.47205399	0.203474797	1.369804951	0.891002796	4.464845583	2.554737782	-49.30845397	-39.25668031	-13.72697742	-8.120383213	2.044804504	1.681256268	11.86205491	11.93765736	10.59118999	9.596368486	0.740041043	0.049901487	4.670193225	1.587049038	0.976585546	0.186274319	2.648199308	0.842774456
-13.29499549	-8.978932886	1.225838099	13.08110342	0.194142537	1.367390681	0.961059474	4.522444889	2.57112678	-48.96549554	-38.89605274	-13.99523125	-8.221362488	1.99443798	1.784475133	12.38505384	11.47932341	11.11822298	9.157900426	0.733597231	0.049564786	4.787941685	1.533928849	0.905394007	0.190350532	2.637372958	0.8147833
-12.7335095	-8.315293786	1.238549868	12.64992862	0.197399563	1.326803958	0.909411661	4.43571992	2.501500667	-49.05514729	-41.4142046	-12.52735425	-8.180521595	1.82944596	1.841063664	11.40462461	11.03104649	10.92188736	9.648273721	0.722186898	0.05151833	4.883918284	1.593817168	1.014895774	0.19191546	2.731918766	0.874375679
-12.01923006	-8.116146954	1.123505047	12.76483963	0.195082172	1.394274812	0.945046755	4.317099311	2.444989218	-48.14097985	-40.09748196	-13.31609929	-7.948649576	2.008503465	1.788855112	11.42231619	11.53618633	10.30915402	9.479127487	0.741964254	0.049320865	4.671743493	1.568115591	0.979559477	0.189211805	2.691978892	0.849555303
-12.5343002	-8.574323699	1.236370228	13.72024373	0.181744993	1.356749257	0.928288975	4.526755431	2.496944362	-49.70484432	-38.97670704	-13.92722408	-7.648699378	1.91674818	1.728515819	11.72355095	11.5176551	11.34996256	9.322654876	0.717626424	0.050449371	4.564047131	1.625803712	0.946290651	0.173150556	2.728707045	0.849108334
-11.05923025	-9.547772631	1.256448715	13.75174711	0.179085071	1.340664751	0.955499779	4.606848019	2.534489287	-46.53455668	-40.39648518	-12.87388953	-8.230850031	2.036456187	1.683055213	11.77490938	11.17788922	11.79617698	10.70396031	0.706947368	0.04974596	4.807099763	1.579650087	0.876858676	0.184403212	2.664619883	0.782929181
-13.08453817	-8.726433531	1.220663754	13.13260383	0.183048761	1.399286523	0.949787515	4.274775366	2.544251	-52.06445605	-40.7913959	-14.07833385	-7.722170855	1.862529082	1.79221298	13.31195515	11.44675858	10.61776453	9.333520659	0.712538883	0.051653111	4.54658846	1.593458458	0.923408414	0.183767436	2.733504569	0.886131243
-11.47029143	-8.624134849	1.15147271	13.80093791	0.187375129	1.341362566	0.94003983	4.462476177	2.662039634	-50.17360602	-42.41943542	-13.69342259	-8.210287853	1.963546712	1.7126452	11.54628299	11.84435963	11.57422792	10.806864	0.704314057	0.05075262	4.769817614	1.609220236	0.927689185	0.172393354	2.761766085	0.843235826
-12.64668429	-7.870817633	1.16656596	14.29602778	0.176650713	1.343029336	0.959157994	4.357418392	2.649914449	-51.77310335	-41.62267598	-13.7402082	-8.644332772	1.788451594	1.810778376	11.42721423	11.55227587	10.00584312	9.679387875	0.723092103	0.050349712	4.733327781	1.519414733	0.987122759	0.177257726	2.66745869	0.822392345
-10.69711701	-9.219109941	1.258080203	13.58665287	0.183523241	1.300099469	0.964076294	4.582857109	2.574731214	-48.70501014	-39.66505294	-12.85573653	-7.935755605	1.86845455	1.835233364	12.04245309	10.98073948	11.22660017	9.892072584	0.744655146	0.050947266	4.92146636	1.571814813	0.981332041	0.179007033	2.86193259	0.798570923
-10.89647884	-8.985260171	1.169569397	13.62458315	0.19378984	1.351019921	0.935586998	4.480260064	2.616325886	-50.44760636	-40.64556761	-13.70083641	-8.514704368	2.028538904	1.704120295	12.79390645	11.60592322	11.01262885	10.31813855	0.732837416	0.05061439	4.671520655	1.599518236	0.934293741	0.184591461	2.755610254	0.878075271
-11.12964049	-8.183942147	1.235768646	14.28947772	0.194428527	1.326129331	0.953688054	4.519363107	2.586685967	-46.52267165	-40.04338598	-13.46319905	-8.126930805	1.884295973	1.87145584	11.22620815	11.71423719	10.89485991	9.854332898	0.717580777	0.049903295	4.800786973	1.621185449	0.951548482	0.175441856	2.681635411	0.851200071
-12.09471463	-7.978034769	1.186370645	12.72717668	0.177624596	1.383610168	0.913825196	4.264721766	2.556506824	-47.48905684	-41.32490673	-13.88640785	-8.150867262	1.932092824	1.728342519	12.1468244	10.93297175	11.3381688	10.51884707	0.70813821	0.050265675	4.885041873	1.645255246	0.89115657	0.179270563	2.59511704	0.856083002
-11.61483384	-9.298526256	1.268176999	14.45124881	0.204206543	1.354558552	0.937031518	4.396454414	2.575535434	-48.03280134	-38.60881078	-12.82396868	-8.205452792	1.92386143	1.830348839	12.65270952	11.44044268	11.11951322	9.810581198	0.73476924	0.049429481	4.697824473	1.540718683	0.972594413	0.175825742	2.808847727	0.826583307
-12.11865169	-8.54465113	1.238186627	11.44201333	0.188162347	1.363079393	0.976989021	4.373152849	2.507282001	-49.69611396	-40.41837003	-13.76777673	-8.636730313	1.924238089	1.883533875	11.99958939	11.35559502	10.84368974	9.782761486	0.698179567	0.049908005	4.698670479	1.527744171	0.951588674	0.183696089	2.767949456	0.769797823
-12.58163457	-8.377818534	1.165453029	14.26544182	0.174721713	1.39082591	0.940137915	4.397137258	2.570357702	-48.38046151	-39.19589219	-13.96745905	-8.273538889	1.90797384	1.77856298	12.29268168	10.93553306	11.04579501	9.53234806	0.69020146	0.051555558	4.609668354	1.618355721	0.907748271	0.174841422	2.633971246	0.85282914
-12.41948089	-8.010294791	1.118894701	12.41432616	0.186620223	1.316407423	0.960960187	4.330385031	2.457107027	-47.33933471	-39.89751819	-13.25503431	-7.635483046	1.835009442	1.866031626	11.41836428	10.97735034	10.76172605	9.731317219	0.716072083	0.051685047	4.701767522	1.562520984	0.967079121	0.176246487	2.824014081	0.863250245
-11.96413885	-9.35534344	1.202151316	14.29773655	0.191717899	1.364357469	0.958650021	4.658727136	2.534983057	-48.33277408	-39.17393822	-12.97055358	-8.027471458	1.911275965	1.796489067	12.60103113	10.8255562	11.6601	9.690256044	0.741172016	0.049553475	4.779432671	1.526793487	0.965451647	0.185986851	2.73846022	0.805157324
-12.25798576	-7.630845634	1.169920151	13.88316683	0.195482072	1.37282397	0.909496723	4.148231381	2.613183714	-49.63079777	-41.5134288	-13.52590348	-7.533022076	1.848421202	1.813083228	12.33637576	12.11074361	10.74889116	9.949263685	0.719576404	0.049537573	4.716066645	1.638560777	1.009906045	0.177620832	2.684270227	0.882776734
-10.94241077	-8.058742293	1.156829036	13.10197662	0.19411251	1.373296039	0.95500254	4.391876036	2.476130687	-50.49299652	-40.03619853	-13.93912908	-8.089257748	1.85527008	1.731902531	11.50752704	11.69554643	11.54501573	10.27203199	0.702159281	0.052219368	4.606910062	1.589180978	1.025930381	0.172789727	2.779649517	0.789884249
-11.96920663	-7.70390057	1.159266144	14.07849762	0.186339347	1.325268354	0.960539764	4.541343716	2.475393972	-47.7754649	-41.31207092	-13.71734755	-7.585192013	1.831989068	1.830864879	11.19690185	11.35341454	10.83716333	10.0364884	0.730841988	0.051275466	4.782982587	1.561754272	0.980546038	0.171689993	2.70625799	0.846563149
-12.93761896	-8.397343909	1.192544242	13.64580167	0.186989115	1.348688046	0.927799747	4.438748479	2.487587628	-49.13670766	-39.67523769	-12.86228894	-8.40883605	1.943353916	1.771289288	12.87156469	11.3602959	10.87464952	9.39055568	0.712232063	0.049619424	4.670859526	1.496972624	0.97843647	0.191585257	2.558903443	0.81164835
-13.8587434	-8.267051931	1.100296731	13.02769648	0.206533882	1.402710551	0.905767225	4.258894431	2.536811637	-51.06038835	-41.15758702	-13.26906199	-8.081956164	1.891021894	1.817016669	12.30028618	12.00281202	10.88295745	9.06446041	0.713676023	0.049880592	4.749032758	1.582532498	0.941405013	0.19302426	2.612285497	0.864226633
-11.56968843	-8.680195665	1.124276338	13.96041154	0.195318438	1.345052218	0.926297432	4.56737714	2.54970702	-48.01323506	-41.08765098	-13.58674797	-7.918378081	2.003445932	1.732640897	11.68191622	11.54802708	11.8974189	10.33716302	0.735928831	0.050273709	4.735676075	1.637880704	0.949550666	0.186528716	2.690846726	0.84475744
-12.83553072	-8.672746087	1.137099217	12.47423601	0.210763809	1.331849642	0.916968112	4.522996917	2.538586271	-47.972122	-40.88752505	-13.18951661	-8.13520053	1.974261111	1.806333251	12.14972531	11.34544535	10.87555434	9.542819831	0.738606906	0.05121499	4.612971419	1.613279416	0.901072913	0.199637345	2.622583178	0.873446855
-11.3158782	-8.266660002	1.111769915	12.39055429	0.19398468	1.365017556	0.974570279	4.531472055	2.507964315	-48.36369741	-40.40745841	-13.54267099	-8.543605208	2.063930179	1.834715334	12.0931383	11.48075863	11.16126602	9.716612558	0.726083137	0.048794643	4.576242886	1.520235539	1.001246008	0.197671521	2.704202483	0.862174619
-12.76248604	-8.991506777	1.082236587	13.65814165	0.201418867	1.335404464	0.963675342	4.564422338	2.533813703	-51.19634706	-40.07709915	-13.952146	-7.945773021	1.914424095	1.699649034	12.29399157	11.38135094	10.90326865	9.687567607	0.726532608	0.048986813	4.669891943	1.567002345	0.937219815	0.188822689	2.74214225	0.866780614
-12.82889218	-8.211169171	1.205917104	13.38091057	0.187403895	1.357334151	0.979325759	4.586586079	2.548965278	-50.14027364	-39.93024423	-14.26326891	-8.252044435	1.890616643	1.83768392	11.66217535	11.58660716	10.20580292	9.28624097	0.712799199	0.049148009	4.675144181	1.496697276	0.936276078	0.173507807	2.706382264	0.818236763
-12.70084611	-8.288863656	1.227808674	14.39736921	0.167813514	1.385706302	0.914897224	4.311268948	2.577361803	-49.1930596	-39.08625098	-13.00256101	-7.669220839	1.909855388	1.75025797	12.11483378	11.30146803	10.57378815	9.347977831	0.718395904	0.051273498	4.61534688	1.559938115	0.972374618	0.16537919	2.772004395	0.891234851
-12.21155706	-8.988450857	1.21241302	13.83896421	0.206366439	1.282896951	0.959028841	4.386046595	2.542936457	-47.06460264	-38.54490426	-13.73879178	-7.944996226	1.893204909	1.862820475	11.66398799	10.86450219	10.58945141	9.869152453	0.714611568	0.051800416	4.86759173	1.59381747	1.030917417	0.185653543	2.897880859	0.868163217
-12.56580142	-8.53746286	1.091961784	13.98092381	0.202421755	1.343540671	0.955682429	4.547090468	2.623962417	-50.60887776	-41.14272138	-14.25580551	-7.690464078	1.902917985	1.763522144	11.32743921	11.65030825	10.72423399	9.757202715	0.72791424	0.051485584	4.599256551	1.566845396	0.988775123	0.186649305	2.735505202	0.832053391
-12.96867168	-7.778236404	1.225480698	12.61251321	0.180922495	1.3755347	0.907050963	4.375399029	2.511808044	-50.22369319	-40.95510337	-13.53573934	-7.455324129	1.860313702	1.806831395	12.16737421	11.67946716	10.94625246	9.681924283	0.71236152	0.052871125	4.797373881	1.609769876	0.995778973	0.172344151	2.76136688	0.832070248
-11.49735304	-9.180130735	1.245458712	14.68232362	0.200472389	1.342833253	0.919815372	4.451462624	2.581804191	-49.17114714	-39.49888494	-13.44069296	-7.964623605	1.858979556	1.778447158	12.39743103	11.37162379	11.02264736	9.703641291	0.756212507	0.049941365	4.867439076	1.604259084	0.945467862	0.1838511	2.722336877	0.853317837
-11.65441169	-7.959280689	1.130239473	14.55546806	0.168081666	1.363380928	0.964945406	4.370656101	2.649175759	-48.70314558	-38.76525553	-13.70607304	-8.214566075	1.888230058	1.703975704	11.34270667	11.25005729	10.62809904	9.948280436	0.714786065	0.051014729	4.860313549	1.549962844	1.00322539	0.171004881	2.726562154	0.844201254
-11.76394279	-8.421807127	1.134708509	13.88203011	0.204163618	1.304515652	0.894352621	4.523089571	2.647191601	-49.06224705	-40.08435852	-14.18435948	-7.909175786	1.933810523	1.709076331	11.18433725	11.54690721	10.95360855	9.930520145	0.749600994	0.052224318	4.811491156	1.615224531	0.968348044	0.18469075	2.674753554	0.826682752
-11.837541	-8.536276533	1.238611067	13.20246254	0.19823334	1.325315719	0.902261182	4.381624828	2.584535286	-46.43548273	-40.25103187	-12.80113573	-8.161578676	1.994407989	1.703344144	11.38898707	10.65758523	10.8764534	10.14612149	0.730368161	0.050019012	4.768882473	1.570313611	0.941415455	0.182105703	2.647426062	0.853764914
-12.38358522	-8.038849917	1.179574053	13.02587893	0.189778364	1.34035896	0.953949543	4.387921482	2.549707758	-51.54716777	-41.63375334	-13.35140586	-7.928149981	1.827498257	1.849856725	12.12147217	12.48929519	11.66618287	9.451603674	0.729789198	0.050352123	4.749280395	1.619621895	1.013355389	0.190137492	2.679101726	0.848054967
-11.1837124	-8.862713505	1.096983768	12.95014014	0.20074795	1.324458372	0.947323488	4.516828617	2.523946495	-48.51384122	-41.84368622	-12.14842904	-8.130458288	1.928840537	1.807859067	12.07112586	11.97887715	11.33306155	10.46851853	0.722744842	0.04860187	4.722150784	1.616999545	0.892869318	0.181247267	2.754233632	0.802097006
-12.67874969	-8.380221241	1.180702776	13.039893	0.188374943	1.320073815	0.940062775	4.495540596	2.475690734	-51.17490514	-41.77090056	-12.56032762	-8.131863451	1.797315645	1.756337333	12.2783979	11.58397591	11.35664601	9.768318707	0.698193799	0.051778224	4.848726843	1.590985817	0.997411768	0.196379516	2.642098329	0.837839715
-11.90673803	-8.44977197	1.110202221	13.49804178	0.197064422	1.281812628	0.934688864	4.27260796	2.600607393	-50.02210892	-41.39820096	-13.2678727	-7.933650183	1.863039242	1.745142144	12.29213243	11.6397097	11.38656814	10.430602	0.700961494	0.048600732	4.863213595	1.587504614	0.963252234	0.179525972	2.740316739	0.846845718
-12.92739576	-7.708848416	1.115799614	12.99446237	0.178575811	1.325775058	0.907484526	4.449336056	2.518871388	-48.97017166	-41.11163993	-13.2835251	-7.679754184	1.885098962	1.803819975	12.14279865	11.71099692	10.32965954	9.669174256	0.741764331	0.051040441	4.81810819	1.586339778	0.904673899	0.173916638	2.667866201	0.858012812
-12.08041107	-7.994980026	1.250995852	12.2290918	0.19089953	1.373199287	0.962059686	4.356495255	2.456591386	-47.98651314	-39.14788117	-13.11878274	-7.823585339	1.898976936	1.881005294	13.1153611	11.06111857	11.09658016	9.401050605	0.729141402	0.050300115	4.909500385	1.524132651	0.967614252	0.169767228	2.719163527	0.801811074
-12.38316204	-8.914813957	1.184048885	12.91808941	0.204066282	1.294900878	0.913066779	4.384134202	2.551711241	-46.52479625	-39.80515497	-13.28374902	-7.933120209	2.005748957	1.822759071	12.02952926	11.10319326	11.0578104	9.571634722	0.731618239	0.051182568	4.865181008	1.617433641	0.896546021	0.189757869	2.679961541	0.857157434
-12.22604651	-8.616770583	1.17510643	12.28163397	0.183263531	1.335249922	0.970933857	4.539392098	2.606244997	-49.84489632	-41.88939811	-14.16994995	-7.810441662	1.845058804	1.826287331	11.27048579	11.79230998	11.02689037	10.0312017	0.728574793	0.050682945	4.867280466	1.587931086	0.936952333	0.196520548	2.723477752	0.813351624
-10.45181889	-8.869196225	1.275847436	13.14263094	0.1901384	1.398012597	0.943240758	4.447447959	2.527391137	-46.83105204	-39.21011098	-12.43755214	-8.341219308	1.922499301	1.798087286	11.43018104	10.79864647	11.50459359	9.84206907	0.71816282	0.049202268	4.772912404	1.620524636	0.929092442	0.172690378	2.806331113	0.882441946
-12.31821992	-8.837600735	1.103962757	14.63871975	0.174213176	1.377372444	0.934459236	4.325969553	2.478660257	-48.63432798	-39.00171421	-12.49571262	-8.461430203	1.955914248	1.714896276	12.3699092	11.59225529	10.38003101	9.679710478	0.705531722	0.047338763	4.723556153	1.57886537	0.849906422	0.170698663	2.651903209	0.830646333
-12.1398769	-8.287806894	1.120498909	13.55021194	0.213112652	1.328616531	0.957985724	4.304124175	2.509738351	-48.84061053	-40.52473686	-14.20032185	-7.853814783	1.875602645	1.804734563	11.82382564	11.82168003	10.49326619	9.75089051	0.70775675	0.049951206	4.548448953	1.52201359	0.926595278	0.183307838	2.61784454	0.831553315
-12.41136019	-6.981321561	1.146212264	12.60805004	0.179105331	1.364749356	0.944924045	4.248754126	2.638054837	-49.92567072	-41.04541421	-13.92975864	-8.125272683	1.8485217	1.852992385	12.26342035	11.74286872	10.63873253	9.656933091	0.695125295	0.050353125	4.64922051	1.601289106	0.968709621	0.167229354	2.667338299	0.863889679
-12.1606705	-9.047651125	1.275459757	15.21224269	0.196110866	1.310132325	0.964027058	4.357371843	2.480606651	-47.33040286	-40.48988058	-13.36571611	-7.628164292	1.892540707	1.869049427	11.87882307	12.18887632	11.05313435	10.11600314	0.716727714	0.050021712	4.802581662	1.562895849	1.022495618	0.191052736	2.706196701	0.794398673
-13.27000939	-8.132493717	1.12361936	12.63631244	0.190852753	1.387916156	0.930022984	4.33179454	2.568341867	-49.81131633	-40.80005086	-12.85877957	-7.950538141	1.944738761	1.777082712	12.58595547	11.54226053	10.89537456	9.375322932	0.70531865	0.050658474	4.570357969	1.601391093	0.927256533	0.182248374	2.673303666	0.896509503
-11.08958399	-9.158702254	1.129013318	14.44558961	0.193825935	1.355592586	0.949143645	4.478443113	2.584317745	-47.68177484	-39.47519103	-13.57138948	-8.160074436	1.885214626	1.787283	11.25130951	11.12613906	10.68568863	9.987406971	0.707681084	0.050908183	4.626430821	1.51153055	0.960644609	0.191488464	2.736317626	0.828155092
-12.06628673	-7.45557672	1.062537244	13.36526681	0.186950412	1.292966736	0.925275219	4.502365092	2.476908872	-47.85456717	-40.19946238	-13.26028725	-7.546912591	2.011290544	1.720320678	11.70596019	11.95659208	11.5473826	10.10735182	0.72636942	0.050060078	4.721762694	1.580890864	1.026653868	0.174878886	2.688788461	0.83267239
-13.12831417	-8.287075913	1.133033024	13.82772376	0.189067288	1.285095457	0.949379876	4.654920699	2.556212889	-49.10791089	-38.99838429	-14.84643111	-7.749143511	1.885612018	1.811081602	11.58022521	11.5819726	11.32374586	9.183024834	0.714594998	0.051669878	4.554741494	1.562056741	0.950453448	0.180673484	2.678823134	0.850559403
-13.0076917	-8.007046485	1.240352293	12.82185594	0.194485909	1.337984567	0.94023339	4.498393524	2.548391012	-50.44414747	-41.44560699	-14.72291116	-7.921928957	1.849579994	1.847040618	12.63746273	11.67082863	11.24912712	9.794899411	0.730337638	0.052699808	4.612629834	1.643491908	0.998929325	0.191913356	2.656687688	0.85161959
-11.99790417	-8.132267553	1.173632356	12.92092073	0.20107842	1.310211635	0.895393462	4.521558194	2.555030535	-48.89338895	-39.81126223	-14.40058144	-7.437423267	1.921906466	1.754944531	11.50660135	11.69387362	11.33632057	9.592316108	0.754967721	0.050422577	4.734742447	1.623907606	1.001843059	0.190044757	2.695986845	0.874212733
-12.8614162	-7.962916386	1.172850328	13.49096076	0.199137448	1.359164242	0.931871534	4.326825364	2.574938467	-48.88604843	-41.76719607	-14.40136461	-8.011246627	1.896873332	1.85723957	12.75799662	11.4206374	11.05869891	9.959445148	0.747166122	0.051208585	4.819439841	1.600206666	0.962686027	0.189190593	2.628817051	0.899760767
-11.49795411	-8.475444056	1.247806152	14.72219476	0.183885723	1.380704334	0.986378662	4.470854384	2.462129166	-46.31061031	-39.97426447	-12.40469308	-8.274528284	1.897630245	1.880276605	12.1970413	11.6430775	10.75872777	9.969887935	0.725247624	0.050333407	4.83627881	1.495635815	0.988911829	0.181906175	2.663280473	0.821895979
-13.50020531	-7.878567958	1.08836654	13.339295	0.178446767	1.313101556	0.935946425	4.516097496	2.50982235	-49.77846823	-40.88414711	-14.35770327	-7.734324261	1.989406722	1.743188876	11.41714043	11.83717808	10.95660114	9.478755408	0.72786269	0.052239359	4.660442429	1.560251752	0.960391134	0.185455807	2.595880027	0.797134632
-12.74037832	-7.789215845	1.153745938	12.58358913	0.181569471	1.326009588	0.917970907	4.479457668	2.484177221	-49.77692349	-41.13462642	-13.41191883	-7.570660709	1.85643047	1.812469327	11.26097722	12.0149234	10.78335962	9.819564413	0.718541781	0.051654245	4.855889559	1.554814791	1.051623768	0.189341599	2.731167365	0.787267545
-11.86395506	-8.505272092	1.198337054	13.49171156	0.181979646	1.340862664	0.931145659	4.547437674	2.461656832	-49.37800295	-39.53982032	-14.78970399	-7.666888647	1.897707942	1.821654946	11.72027327	11.6881753	10.65390146	9.843072312	0.754455721	0.051588612	4.748063618	1.569875582	0.982635355	0.179566866	2.820621975	0.830045762
-11.83267798	-8.327910163	1.185299477	11.98313756	0.193820156	1.316786492	0.914962719	4.426890045	2.481522292	-49.20223764	-40.37008755	-14.05469399	-7.975515055	1.876521737	1.763118909	12.06446928	11.6184517	11.76709019	9.851847805	0.712264391	0.049147336	4.679795438	1.613244514	0.923435434	0.191437534	2.624313468	0.840627859
-11.30226967	-8.943318891	1.182921234	15.01413363	0.193081449	1.316074307	0.899067289	4.393064601	2.684519445	-47.45029993	-38.50527987	-13.70223077	-8.738807799	1.887065112	1.755114959	11.54893257	10.90501235	10.48785744	9.741314414	0.729863478	0.050152409	4.885670621	1.564879246	0.871803257	0.174470579	2.669497969	0.896573131
-12.29961245	-8.008672158	1.242001896	12.74948325	0.186893987	1.339223022	0.96136939	4.326184948	2.439986839	-48.26998651	-41.71529766	-12.76516899	-7.854120188	1.826669602	1.851048056	12.46555726	11.3906645	10.57788785	9.766235467	0.718715892	0.050067419	4.79632505	1.552020787	0.910802298	0.179467561	2.622233899	0.871363478
-11.62473193	-8.207640001	1.147211622	12.34172989	0.168703116	1.391505667	0.984900742	4.371602875	2.506834136	-51.20645365	-41.8047711	-12.68291676	-8.354351612	1.974208976	1.777369475	12.7050644	11.22811519	11.05679056	10.31116083	0.721499609	0.050154388	4.632207734	1.58262091	1.023927049	0.178624553	2.834105807	0.791099622
-12.2583581	-9.043224361	1.274999607	13.82266979	0.208564465	1.355370169	0.913842889	4.358467729	2.503754969	-49.38257715	-40.16941421	-13.21412535	-7.896771801	1.937142764	1.744936181	12.44940378	10.99449587	11.17142328	9.520833846	0.701824638	0.048613912	4.564334369	1.55795594	0.922544327	0.177778766	2.703179356	0.868321478
-12.92089153	-7.479447202	1.074217463	13.56355022	0.197858367	1.354534857	0.917066976	4.435803122	2.592733678	-50.61578891	-42.43108597	-13.97934836	-8.384449921	1.973716835	1.780460137	12.5201903	12.04392889	10.98090832	9.563272828	0.723276326	0.050113851	4.878644257	1.576656817	0.920667415	0.184773204	2.525126496	0.926491963
-13.5001262	-8.872913631	1.232622284	13.58547326	0.188656626	1.352897154	0.938587135	4.529228945	2.489854171	-48.61336146	-40.38705716	-12.98059123	-8.00479679	2.018068525	1.831137554	12.13374887	11.35032483	11.06291241	9.26612793	0.72007549	0.049966696	4.687406868	1.496007185	1.014322432	0.199596183	2.701968184	0.845656138
-10.80695134	-9.151552582	1.304230435	13.02041812	0.200645437	1.34494141	0.952433546	4.420651859	2.617377601	-49.02068571	-39.47053961	-13.45016004	-8.084043127	1.985939941	1.672332804	12.89466933	11.44326761	11.62648185	10.16389958	0.725645586	0.048690966	4.733528443	1.563182168	0.931962917	0.185168523	2.68649519	0.849406696
-12.42442778	-7.924040579	1.210209768	12.19649261	0.190984268	1.329760223	0.941817036	4.312435301	2.541016236	-47.43828335	-40.86796298	-13.66299719	-7.534530789	1.879382514	1.776518597	11.97579012	11.66960803	11.93705336	9.724114838	0.727528361	0.049080677	4.778307009	1.595617817	0.91111973	0.189907275	2.533429983	0.866253872
-12.4654334	-7.640653534	1.020678305	14.36312676	0.181052049	1.350446828	0.912805121	4.363960831	2.591238444	-48.57724385	-40.7602338	-13.28321342	-7.877886933	1.862404289	1.817789481	11.61864294	12.34576014	11.35838586	10.07874386	0.715466902	0.049629971	4.580465829	1.641880457	1.013039893	0.182354101	2.701529399	0.873426793
-11.37750047	-8.695068202	1.133328185	13.93401026	0.193649152	1.334260657	0.94202941	4.622622937	2.633094659	-49.06619478	-40.75020834	-13.146102	-8.268999269	1.918955963	1.741530556	11.9339137	12.22698846	11.36204901	9.838234562	0.720787502	0.05172809	4.630310634	1.58926826	0.897162648	0.192123584	2.543526442	0.805503588
-12.12802326	-9.097697045	1.223248675	12.93814649	0.203850061	1.280637813	0.931858172	4.711615096	2.544547462	-47.55316734	-39.78048006	-13.19172013	-8.172968717	1.907715073	1.862536171	11.93087834	11.54735125	11.50701507	9.760262541	0.723860943	0.04886507	4.842230356	1.568491456	0.951199343	0.19547118	2.720086637	0.820816215
-12.63262568	-8.45330083	1.216293537	14.52750155	0.193508883	1.337247414	0.927713387	4.421473112	2.633491533	-47.20555151	-39.04922864	-13.72538202	-8.65122465	1.95148565	1.820069952	11.72892268	11.39840798	10.52853534	9.603956717	0.707648359	0.05065445	4.844659778	1.567381344	0.911211565	0.17416535	2.626934848	0.836329778
-11.946864	-6.990992752	1.20163868	12.39345916	0.186969704	1.333098151	0.906561955	4.197397185	2.636071859	-47.76829838	-41.2724214	-14.34207397	-7.45349218	1.7668295	1.809810378	12.21714102	11.22556673	10.9154038	10.43405337	0.73896007	0.051953739	4.94479317	1.569531202	0.972726368	0.170649801	2.628611598	0.838911522
-13.49830872	-7.68633329	1.076846559	12.83114706	0.188170433	1.338679889	0.932888574	4.456166821	2.498123062	-50.38330241	-40.65505313	-13.57698168	-8.126759525	1.967374412	1.776707684	11.46093191	11.83988051	10.61293571	9.484433711	0.719174085	0.050502539	4.978470345	1.514394946	1.020746993	0.183905988	2.698396184	0.816640916
-11.86574829	-8.766035481	1.158652707	12.55971423	0.198862997	1.328477981	0.95949462	4.305989378	2.614048161	-50.7954873	-42.35516125	-13.32256562	-7.673345947	1.879276757	1.71898198	12.63270006	11.65189428	11.8728096	10.65095021	0.701683847	0.050019534	4.742885853	1.630293962	0.916001181	0.179083923	2.780469299	0.840058969
-11.69645314	-8.613109575	1.291947862	12.52185985	0.176692774	1.39833253	0.98190183	4.354671	2.532454531	-47.34912942	-39.58417413	-13.51532741	-8.40136888	1.968885625	1.833672679	12.64523001	10.97311626	10.76704612	10.05880377	0.712661322	0.05091096	4.714894215	1.566506651	0.974993643	0.19001801	2.718606815	0.807298789
-12.70542142	-8.681465125	1.253986617	13.0257307	0.193577739	1.368910665	0.93208704	4.569502775	2.52418564	-47.52579174	-39.45116599	-13.20155955	-8.383315429	2.060432134	1.803458958	11.60925888	10.87191502	10.97437281	9.381856912	0.72893087	0.050607081	4.756268993	1.539139397	1.01424403	0.192995969	2.712771113	0.849850454
-12.41975977	-7.966568549	1.237920529	13.88272246	0.171604794	1.401376062	0.97521452	4.317654366	2.506233359	-51.24577529	-41.07413222	-13.47117708	-7.509949627	1.853385717	1.791615872	12.13912769	12.03416562	11.04178112	9.332904002	0.728714984	0.050512675	4.765148698	1.571363068	0.976712126	0.170286341	2.726456166	0.884893815
-12.81231253	-7.755778367	1.115511806	14.01949635	0.187765041	1.339628672	0.960885264	4.341218268	2.536376676	-46.50345157	-39.48036941	-13.44092464	-7.974022726	1.980287853	1.816170371	10.81297739	11.41549861	10.59837243	9.901850418	0.7247018	0.051861655	4.77365125	1.546922104	1.056027334	0.177860117	2.731969329	0.796266347
-12.4449478	-8.308082765	1.012494516	13.9322753	0.194272194	1.331404861	0.891797136	4.360244784	2.580912089	-50.49542473	-41.55088177	-12.80352469	-8.165171626	1.880494504	1.792146539	12.59489561	11.77840489	10.36664488	9.565160961	0.717363594	0.049588852	4.692410511	1.593322956	0.902848214	0.186582493	2.617036886	0.864914231
-12.16274041	-7.889109325	1.127213729	12.22489996	0.193124197	1.333029287	0.89259566	4.495986262	2.549367239	-49.96112387	-40.83205098	-13.42094902	-7.873737304	1.876694247	1.798299217	12.43936305	11.61808934	11.36196841	9.877616705	0.714217297	0.050973998	4.590310885	1.651656384	0.970460321	0.18032988	2.732256071	0.851881384
-13.58774592	-9.343285646	1.194048369	13.30603308	0.191110103	1.330300098	0.930109736	4.459260281	2.405171295	-47.07588368	-39.60756485	-13.77379816	-8.383050719	2.083410066	1.83437575	11.65541218	11.07215121	10.99113845	9.399209628	0.726097915	0.048847952	4.589743387	1.517512643	0.918395658	0.19929728	2.723915004	0.88100824
-12.90160781	-8.391110987	1.114574062	12.1981661	0.202233877	1.35817845	0.907317588	4.458561906	2.507523682	-48.63873786	-41.48010355	-13.44315432	-7.790908998	1.963957558	1.749597107	11.46936023	11.21285379	10.8646591	10.0413308	0.712876579	0.050222942	4.667186234	1.633027995	0.946160632	0.191504266	2.726050729	0.870145877
-12.6793697	-9.348338531	1.073214508	13.64781917	0.207838124	1.338997678	0.93571734	4.583416523	2.545003186	-47.8665939	-38.46332063	-13.26054147	-7.980591022	1.961548947	1.628689714	11.76094355	10.78011837	11.28726172	9.536426946	0.715763922	0.049199951	4.770283669	1.562804404	0.913751147	0.204581861	2.584012647	0.807097535
-12.07829194	-7.688688657	1.059507644	13.03625745	0.181588121	1.382109333	0.940295005	4.516158683	2.536095263	-50.08055297	-40.07522986	-13.17717673	-8.150447486	1.852784601	1.783170535	11.95692656	11.21078532	10.66811023	9.336995776	0.73201303	0.050550293	4.797031863	1.559172548	0.956219697	0.176654408	2.645534797	0.790783135
-13.47612315	-8.246413012	1.245156762	12.99756034	0.18658065	1.342543098	0.928476742	4.344265918	2.531949891	-49.34951485	-41.44807586	-14.26318575	-7.65151998	1.816914581	1.849560782	12.47846254	11.2212356	10.4229516	10.1314284	0.725829838	0.051513974	4.643412626	1.536932327	1.008433517	0.190499897	2.718505867	0.836565397
-11.00861999	-8.691700982	1.239429211	12.21722441	0.196257188	1.334413264	0.949155217	4.380387855	2.513457681	-46.66557555	-39.73408668	-13.24196866	-8.323271039	1.911557136	1.963084943	11.93810364	10.89540754	10.47269836	9.688309773	0.737683789	0.050814754	4.814633537	1.55047844	0.927520824	0.178938702	2.846755767	0.863279475
-11.37076632	-8.782872685	1.192026054	12.7150557	0.190970142	1.361936762	0.936091374	4.452184769	2.600234181	-50.7108773	-40.52565186	-12.6076039	-8.169596782	1.884605866	1.721821519	11.34644808	11.60069942	11.40331529	10.25631786	0.708060917	0.051012957	4.656640439	1.636669075	1.001885432	0.177566322	2.922687712	0.856485637
-11.11535204	-7.669518303	1.034528431	12.97518602	0.201954881	1.363235319	0.939322723	4.47673407	2.574921767	-48.23596128	-40.5928488	-13.60441228	-8.392147547	1.898077639	1.830617565	11.13344378	11.68889173	11.04914101	9.690667789	0.734202851	0.051919187	4.712955993	1.569341779	0.965647952	0.187695462	2.649531996	0.872109185
-12.50920895	-7.717052239	1.169391226	13.78867379	0.189401206	1.330913075	0.926980299	4.519340124	2.572879768	-48.26563652	-41.02505043	-13.47428937	-8.00752382	1.955234456	1.801165351	11.58540187	11.87132188	10.72239967	10.12612708	0.73642324	0.05066446	4.784440087	1.536366362	1.034963338	0.179415745	2.70302561	0.861325054
-12.45663725	-8.196001972	1.20969694	13.68206393	0.181687351	1.35629664	0.943761456	4.461629381	2.527327755	-49.49543903	-40.43276361	-14.20525392	-7.59948806	1.902262253	1.721465475	12.08938613	11.26112996	11.01977145	9.628305746	0.705213079	0.051825825	4.619827913	1.57673816	0.949765367	0.180537676	2.627572281	0.871999137
-11.66593936	-7.968593422	1.187866416	12.82667472	0.20838485	1.294437384	0.964101049	4.453525195	2.526977574	-47.61923855	-39.39135286	-14.35191811	-7.261386709	1.840470556	1.799312851	11.1675209	11.52151465	11.08768381	9.905073168	0.718008506	0.050826639	4.659987944	1.582681177	1.045345554	0.185305318	2.707141962	0.777772294
-12.88860219	-9.232619087	1.173054007	12.9345298	0.198563699	1.311601469	0.928394652	4.505846607	2.567562672	-48.23955668	-41.36427922	-13.43744539	-7.908071743	1.915559852	1.77065899	11.87798537	10.86610009	11.27984542	10.14791285	0.710757093	0.052153327	4.71740999	1.569416987	0.904488204	0.195704799	2.71732565	0.852334643
-13.54797498	-8.315444788	1.126040424	13.80584338	0.169426364	1.359805631	0.904274631	4.616267616	2.531926109	-46.29133943	-39.69925383	-14.13849502	-7.752219695	1.945077648	1.819678351	11.57784187	10.93036395	11.26033102	9.42627025	0.729345689	0.051302796	4.833243799	1.564442661	0.89814398	0.188156716	2.612521065	0.868884467
-12.65440144	-9.197547608	1.239670937	13.5392264	0.199379101	1.315995676	0.967430599	4.299793135	2.618272537	-47.9096895	-38.94144485	-14.25180437	-7.613728196	1.916991273	1.874668174	11.78244138	11.56747954	10.7355015	9.374280813	0.73802615	0.049068838	4.795184646	1.569111687	0.95581895	0.190168459	2.780667119	0.830486982
-11.8948846	-7.965402137	1.160965052	13.51842825	0.189731152	1.410024585	0.912410268	4.338263407	2.670979233	-47.84076671	-38.51784078	-13.59438737	-8.10200723	1.775192239	1.754287578	11.75561172	11.33326977	11.26243755	9.448997345	0.719101803	0.049669052	4.715820798	1.627651323	0.923490868	0.182234593	2.610157932	0.92194995
-12.75281767	-8.349018015	1.141851882	14.72979422	0.177964385	1.376532816	0.97305084	4.309184937	2.54617185	-51.11885377	-40.63350836	-13.770892	-8.305460221	1.920597045	1.777741337	11.75128304	12.40337123	11.04922981	9.696981074	0.682516865	0.049053528	4.673534542	1.563405002	0.94234344	0.169862543	2.714807715	0.83487667
-11.21435963	-8.425440909	1.167561522	13.83148662	0.194702728	1.375861701	0.906030998	4.393115118	2.625057463	-50.2117836	-40.34891194	-12.58884687	-8.538868878	1.865609165	1.809978049	12.82726256	11.73465721	11.104562	10.08886563	0.715796615	0.05075002	4.622903494	1.638369085	1.015383645	0.181295016	2.779997955	0.87264529
-12.03915697	-8.672597886	1.307489272	11.88104944	0.190184923	1.31418313	0.948046272	4.367688274	2.595043326	-46.28930659	-40.22552495	-14.10059561	-7.93227955	1.907062529	1.859064957	11.6970686	10.89944487	10.66787894	10.282903	0.734517997	0.050584485	4.652861713	1.613095344	0.949561362	0.192498512	2.805230382	0.892214952
-12.29100877	-7.197239085	0.999131254	13.05788373	0.18686567	1.361014786	0.914264344	4.272283576	2.472491395	-48.0834234	-40.48746187	-13.83981394	-7.660104976	1.833491594	1.827277594	12.21159349	12.1801133	11.02685561	9.64808981	0.700415581	0.050347206	4.609637749	1.600277958	0.908791455	0.179340816	2.526763954	0.845728198
-12.67147223	-8.379237117	1.09675124	14.87375323	0.168798461	1.415806173	0.945439523	4.547696652	2.659722777	-47.83530482	-40.16698863	-14.09374456	-8.098367614	1.880548881	1.837941485	11.86130121	11.5985651	10.89355456	9.559793548	0.740079641	0.049355193	4.726910749	1.557418139	0.912564246	0.191099421	2.538704146	0.815285508
-11.29644825	-8.59536578	1.261894598	13.3629397	0.177001667	1.389479353	0.952718046	4.522467957	2.589058259	-49.93244488	-39.53916873	-13.06238506	-8.050387859	1.986031659	1.761318232	12.20699692	11.56555035	10.78158865	9.457407362	0.734419912	0.052024304	4.745285771	1.580488984	0.966272902	0.173048388	2.765570003	0.813259572
-12.18079386	-7.814543265	1.217873263	11.56750528	0.185324546	1.384052663	0.949145437	4.422818541	2.468841584	-48.84055975	-41.0292102	-13.00735401	-7.750142015	1.922545887	1.791883031	12.59196796	11.02010043	10.91395388	9.476211043	0.703960001	0.050223532	4.668355453	1.547853149	0.934186102	0.18115795	2.646346942	0.874870301
-12.9760414	-7.448564053	1.156560043	14.26568487	0.185849253	1.352534121	0.889190034	4.177256903	2.514794177	-48.06053299	-39.23808156	-13.62351397	-7.653226717	1.853423365	1.771754374	12.00455322	11.56190735	10.39785486	9.552492125	0.744309412	0.050878556	4.911414523	1.553967445	1.026645332	0.179158352	2.607274671	0.841175818
-12.7560384	-7.519618538	1.203039457	12.74884338	0.190855823	1.335488835	0.934205696	4.326631253	2.56337557	-48.90612195	-41.65274646	-13.65094247	-7.637251723	1.791278207	1.868220477	12.18468295	11.4060897	11.14321482	9.811431688	0.718702244	0.050060758	4.858064525	1.549970726	1.044102311	0.190912739	2.656998544	0.883400245
-13.24935402	-8.275421631	1.050694665	13.4128719	0.200698458	1.315270558	0.949309367	4.340460814	2.582486706	-49.27601299	-40.63999334	-13.0372767	-7.813837928	1.911222249	1.766951194	11.95638635	11.59286615	11.27516986	9.997251705	0.718313331	0.049599469	4.523146662	1.561343852	1.015500759	0.187154841	2.713348227	0.78352641
-11.89121631	-8.818588285	1.187868781	14.59450627	0.18505724	1.388069665	0.935593689	4.391224514	2.47803675	-50.79228313	-40.48916068	-13.87621938	-7.632885161	1.781630068	1.767473442	11.76868606	12.17521493	11.03904516	9.609148514	0.712459927	0.051135078	4.72432385	1.571113075	0.910170331	0.179665315	2.705523598	0.877271398
-12.42308466	-8.509697075	1.190250851	12.96594693	0.208964714	1.392487591	0.901311377	4.202246468	2.643873397	-48.47969879	-38.2866348	-13.11230354	-7.528569693	1.880910653	1.749454989	11.92074273	11.11102455	10.65026211	9.091626607	0.724734071	0.049636004	4.785953143	1.602988957	0.982358162	0.186595189	2.727419711	0.861237192
-11.27836304	-8.11244083	1.191501368	12.89134393	0.207370091	1.322610837	0.932462345	4.280275791	2.50790792	-50.35728715	-41.43647388	-13.4375928	-7.824706349	1.6930572	1.786145602	12.75488628	11.24583894	11.36489749	10.22290285	0.705469022	0.049622384	4.782909541	1.58669361	0.953478909	0.179022925	2.672409102	0.863345821
-12.20919547	-9.19488595	1.337862237	13.63407819	0.189216366	1.374005721	0.974048412	4.600624278	2.517969809	-50.87844907	-41.73034505	-13.46556461	-8.315739081	1.964868839	1.718894426	11.82038231	11.01110293	11.27474715	10.23409787	0.736889193	0.052265941	4.83227255	1.578227977	1.001234302	0.185569781	2.756009052	0.782512472
-11.25107546	-8.120970357	1.068322128	13.76622477	0.187479561	1.336802123	0.916752154	4.476523763	2.63225935	-51.00697341	-42.23458742	-13.14335283	-7.71929007	1.820881956	1.662754533	11.94004649	12.09321923	11.60822648	10.16340255	0.737992345	0.050671569	4.687456202	1.611993959	0.920472873	0.185659422	2.583710755	0.869887486
-12.57567517	-8.303839174	1.216352702	13.49064526	0.201154236	1.311557273	0.926617117	4.371103039	2.583287407	-48.95173225	-41.15685744	-14.48876003	-7.41998542	1.756729485	1.873924179	11.25233738	11.64075652	11.25823777	9.853792316	0.732765137	0.051977888	4.651383939	1.585900773	0.974253881	0.182938676	2.745843969	0.854152033
-11.9581351	-8.289692748	1.214625038	13.46018809	0.159817816	1.37304058	0.950856729	4.361306437	2.567384763	-49.2167787	-40.68382145	-12.7236153	-7.929573584	1.896728193	1.744470644	11.81282117	11.69764391	10.94356148	10.07259249	0.714036655	0.05018851	4.695968344	1.636136221	0.944038396	0.172069703	2.762791033	0.858370333
-12.55372576	-7.557076227	1.186892023	12.17770061	0.206204405	1.332906752	0.940674401	4.181062457	2.570952388	-50.66187563	-42.63275202	-14.67955727	-7.695653823	1.798344986	1.788048625	11.44507647	11.29131474	10.45674841	9.969565514	0.72633029	0.050580432	4.784420666	1.618318212	0.956729972	0.180922188	2.685666674	0.911919658
-10.79469038	-8.662139292	1.280628513	13.96829237	0.189882777	1.36176909	0.92591838	4.373139057	2.515378925	-46.87885771	-39.31324421	-12.73907222	-8.278689659	1.975884739	1.756616517	12.16765944	11.03553846	11.20731038	10.29479277	0.699666312	0.050962121	4.774009381	1.548939885	0.97756655	0.170626994	2.726592988	0.801250843
-13.75182492	-8.28035391	1.176474439	13.73043288	0.172826523	1.386618474	0.957137981	4.355219547	2.609241244	-48.4855562	-41.64994087	-13.787975	-8.105553984	1.995751176	1.753647284	11.7710905	11.26269865	10.98332991	10.00453686	0.719836793	0.051047675	4.678304524	1.567473629	0.9079891	0.17909874	2.585634616	0.816486414
-12.14047868	-8.387914311	1.181833983	12.81549984	0.201414489	1.332184198	0.92749833	4.233696293	2.572673185	-47.31375297	-37.54061199	-13.51780379	-8.124191113	1.858656329	1.815921955	12.70143686	11.12033259	11.03442332	9.117936815	0.706015467	0.050371487	4.887304345	1.527171287	0.932843688	0.189029574	2.595992776	0.823086698
-12.4150082	-8.664333805	1.209495441	14.75822513	0.200782828	1.33393111	0.96391141	4.519615906	2.508385441	-49.76190566	-40.95456851	-12.95160222	-8.390293225	1.848704576	1.86182488	11.39167592	11.72125578	10.15094943	9.576498567	0.710252935	0.051113603	4.722454804	1.5325379	0.977802328	0.178149387	2.689468774	0.777037995
-11.66415985	-8.234684408	1.213352021	13.13982478	0.185884863	1.311142647	0.974210449	4.390585163	2.563618823	-48.09116487	-40.92182317	-14.13293516	-7.564355305	1.743159606	1.875173302	11.64556305	11.19842671	11.38209888	10.30892322	0.727070132	0.05264152	4.864641341	1.59140794	1.027946918	0.188768446	2.780491907	0.843092344
-11.6801994	-7.827914898	1.057981003	13.00982179	0.18878724	1.340429175	0.945906863	4.367369066	2.6224116	-49.54393456	-39.77280867	-14.1940157	-7.798791421	1.881598417	1.722591197	12.22234764	11.80765496	11.86043504	9.912883827	0.738299702	0.052501025	4.75236562	1.626593933	1.025477366	0.196015117	2.617220506	0.82853194
-12.06171187	-8.43670572	1.105040955	13.98180794	0.19584376	1.349834983	0.935375975	4.400541476	2.59381637	-49.79159845	-40.11077396	-14.08093593	-8.572566841	1.821585205	1.91202758	12.3093623	11.81344349	11.05271548	9.524880728	0.725107083	0.049931161	4.697056448	1.530889108	0.94955455	0.187461889	2.664877858	0.82497537
-11.64753096	-8.335700749	1.190281143	15.31394562	0.200696054	1.356575076	0.925431548	4.521101508	2.529802089	-46.67402625	-39.75186134	-13.44389285	-8.066160429	1.859863687	1.839323486	11.9627675	11.28704614	11.25790812	9.813090818	0.735321242	0.049615918	4.889198629	1.533533646	1.012135215	0.18955293	2.60470931	0.852932829
-13.56387115	-8.592583618	1.21388732	13.00599961	0.191892864	1.406741745	0.942332405	4.3294982	2.670021982	-51.85961026	-40.46012667	-14.87018544	-7.796425062	1.858211552	1.803090136	12.30878748	11.68738356	10.20246117	9.262356169	0.720517892	0.051208697	4.509072629	1.550938487	0.945965763	0.19006875	2.724680409	0.855633886
-13.50382494	-8.496322561	1.117464906	13.27340915	0.176003037	1.352252368	0.922993621	4.598470383	2.490615317	-51.59425153	-41.2374097	-12.90406497	-8.11114552	2.031464626	1.729164446	11.83864808	11.55835895	10.60387582	9.488698281	0.739863278	0.049684945	4.696320649	1.571348344	0.99987163	0.18577803	2.774679548	0.824517874
-12.32595078	-9.32361908	1.290269485	12.98673886	0.190952745	1.299502933	0.958396087	4.541580295	2.52147121	-49.21038454	-40.75490013	-13.55672738	-7.965463369	2.020625859	1.809914328	11.85142816	11.31521626	11.03004203	10.21972536	0.711901713	0.04969811	4.811743887	1.570756119	0.978355411	0.179437253	2.885366487	0.771732431
-10.37922577	-8.877321359	1.231151907	13.0194934	0.188320288	1.370195729	0.952522591	4.641737629	2.520353275	-47.64270094	-38.40378053	-13.30923817	-8.330605154	2.108728979	1.763867436	12.45582591	11.28492958	11.69626441	9.817183994	0.727245877	0.051483695	4.765401483	1.568703683	0.95388692	0.174352212	2.764103865	0.78160898
-11.31353385	-8.658314017	1.179748718	13.83122544	0.178482879	1.366907343	0.974836395	4.249592145	2.57090204	-46.94634197	-40.35169491	-12.06813246	-7.570099519	1.79773982	1.800273838	11.7526626	11.51317925	11.43305198	10.22168139	0.720091144	0.049493561	4.865797398	1.583914617	0.995536324	0.190320768	2.72731876	0.833163626
-11.92403288	-9.30629562	1.314975272	12.27593963	0.191169557	1.317704373	0.9642643	4.417383129	2.594558469	-51.94265149	-41.25119513	-13.62860869	-7.772505713	1.996770111	1.626178953	12.19155814	11.12868007	10.95035273	10.04449139	0.711396869	0.051647295	4.708619285	1.568626965	0.953081819	0.186015299	2.816374073	0.853460973
-12.25947294	-8.446123307	1.132147963	12.73478237	0.192399629	1.306182078	0.914779422	4.551127426	2.495183205	-48.2469134	-38.24100563	-13.35318429	-7.751868049	1.978727127	1.785602918	12.56806194	11.1741334	10.96861422	9.103449873	0.738029894	0.049824194	4.713717172	1.525057856	0.992113331	0.193490327	2.686121842	0.802916624
-11.71550567	-8.687263516	1.177471561	14.66893109	0.175139159	1.374637235	0.967094926	4.362655907	2.582700075	-47.13883069	-39.10846033	-12.56879159	-8.520487831	1.856082386	1.754868992	12.65985753	10.63888361	11.23501579	9.952023575	0.692416572	0.047648385	4.924255015	1.502238902	0.901244223	0.175375846	2.569718168	0.794683717
-12.69651878	-8.779738259	1.143305025	13.31748473	0.200896046	1.298377904	0.948648854	4.448205138	2.526512741	-50.03405872	-41.06575185	-12.60549129	-8.202875887	1.837166623	1.851156362	11.7746666	11.90612806	11.40589139	9.764546504	0.701769084	0.049890664	4.798662997	1.596817376	1.028360556	0.198687641	2.735024226	0.803653807
-11.84717868	-8.341066898	1.244596239	12.51924219	0.188157152	1.32761683	0.930954868	4.464680749	2.483185091	-48.53279574	-39.97056447	-14.04819366	-7.926419289	1.931133658	1.761212757	12.30233787	10.63730705	10.70744095	9.847092888	0.736580967	0.051310635	4.955968852	1.556435542	0.933697337	0.178628525	2.739463377	0.875268745
-11.67862358	-8.313107304	1.107992148	14.88047496	0.195933539	1.364485854	0.92302426	4.424033219	2.577529658	-47.20537988	-40.29597859	-12.9846905	-8.510003884	1.98940784	1.775383372	12.26522489	11.50063409	10.97658577	9.798087794	0.712144172	0.047829038	4.988006986	1.585573308	0.901384955	0.181138769	2.547086159	0.866630101
-12.21047824	-8.278974119	1.100829486	13.78700816	0.205073906	1.370041901	0.916302634	4.413598255	2.612075616	-50.91602186	-41.35627726	-14.16115624	-8.174557904	1.880822978	1.849707453	12.42809051	12.0377082	11.36951759	9.797771411	0.717494685	0.050190404	4.558149466	1.582565705	0.946527316	0.178107775	2.702320611	0.852538832
-11.90168771	-8.587878054	1.161552624	14.6622634	0.191280697	1.30165271	0.965724363	4.658792871	2.474628142	-47.24452829	-41.07976603	-14.14164556	-8.072695927	2.004793674	1.755289882	10.7999382	11.2147689	11.40066744	10.16480009	0.702951468	0.05090237	4.600462678	1.525070082	0.974054416	0.187670895	2.623578858	0.807085442
-12.44912461	-9.128292541	1.177540146	13.58286316	0.185632111	1.309260974	0.957890581	4.371523096	2.633393359	-48.74377425	-39.53125658	-13.74630637	-8.066119285	1.90978007	1.804537094	12.10467366	11.28584756	10.42469059	9.76873354	0.742341795	0.049146221	4.904901409	1.564584059	0.906151507	0.183698546	2.809306765	0.896305894
-12.44265277	-7.478910273	1.086661187	11.94051578	0.199634972	1.315104395	0.944320675	4.269737309	2.499099752	-49.59989339	-42.4381937	-14.18589975	-7.188895665	1.866344259	1.760384033	12.08213077	11.55493492	11.55134716	9.996851499	0.736351342	0.050080464	4.859234142	1.594140686	1.001665253	0.196167856	2.62044303	0.895695752
-12.25649754	-8.19476905	1.27799942	12.62361707	0.193659273	1.283997803	0.972470314	4.30941705	2.47267295	-47.92964862	-38.36919496	-13.66150252	-7.336818867	1.838259202	1.790654091	11.74485931	11.59155988	11.30499655	9.232415134	0.718766208	0.050470284	4.731618878	1.535233328	0.996009123	0.181795162	2.693955495	0.843157094
-11.93596345	-8.540634188	1.162580344	12.03895408	0.211842292	1.303840656	0.928719633	4.532044724	2.542386902	-48.62917684	-40.77579671	-13.35780609	-8.279209394	1.916068479	1.935828796	12.30408775	11.53338938	11.16037568	9.693361161	0.752875615	0.049737293	4.753522442	1.560450058	0.967364626	0.191684533	2.743256142	0.789719817
-12.81515667	-8.03290399	1.202734897	13.21703224	0.190205702	1.344863871	0.956927072	4.527637665	2.568882775	-49.5672016	-41.70538919	-13.62778754	-7.945851241	1.81143599	1.864982562	11.37877086	11.79535492	10.69885081	9.926312811	0.73772375	0.052292999	4.848716202	1.582043582	1.02680908	0.189084475	2.691612795	0.791942139
-12.9431958	-8.298009028	1.131850979	13.12113191	0.184540943	1.340055947	0.988858802	4.290539629	2.549356655	-51.54173748	-41.71169609	-14.21943658	-8.162068885	1.890334116	1.79776653	12.1058121	10.95475506	10.71527992	10.21884278	0.719262381	0.050920206	4.571836421	1.52114462	1.022425551	0.177631044	2.806365037	0.785886583
-13.22518884	-8.555846132	1.109033419	12.80269085	0.197386951	1.379912435	0.974807451	4.31056653	2.540574583	-51.59684147	-41.26365487	-14.32296709	-8.020165968	1.926948337	1.766721616	12.24518102	11.86134522	11.3058643	9.695504776	0.688401803	0.0502577	4.537273112	1.571179555	0.899683413	0.179056262	2.667385666	0.790749643
-12.31926546	-9.163817181	1.149029157	13.2764307	0.200386152	1.362406471	0.957814189	4.417811086	2.54120641	-49.71570412	-39.76307729	-13.64871693	-8.365339377	2.103775409	1.706325338	12.76170257	11.10180882	10.73608728	9.625646628	0.733140794	0.047579249	4.651259504	1.502401747	0.937745858	0.193675036	2.697334087	0.852565676
-10.951706	-8.622493665	1.139370031	12.96138855	0.187123801	1.372745082	0.93431422	4.568423351	2.623739178	-49.19371042	-39.51201955	-12.65101542	-7.908191498	1.951598389	1.777880054	12.03193155	12.13964937	11.08586324	9.715840793	0.726869685	0.050715557	4.656225706	1.577131905	0.970737076	0.183655309	2.775631956	0.813408319
-12.53947619	-8.144979377	1.150047784	13.01992344	0.188965327	1.352468655	0.923291018	4.380351816	2.615633096	-47.7866398	-37.93483076	-13.34572069	-8.092909924	1.92384614	1.751001868	11.85504006	11.27983364	11.12981511	8.891202966	0.733796383	0.049804525	4.863993458	1.622591165	0.95420838	0.19213559	2.606020432	0.900127557
-12.66650038	-8.536453562	1.178867149	13.1369329	0.17582391	1.369547584	0.911795766	4.3746214	2.511041158	-51.02589775	-40.80682814	-13.35480206	-7.975898408	1.96155566	1.801388802	12.67667478	11.86928718	11.0929188	9.665442408	0.728267583	0.049328973	4.547383071	1.609888014	0.955464932	0.177690629	2.812879704	0.886820879
-12.20627331	-8.124423971	1.141158061	13.36546399	0.206191158	1.359913856	0.937876945	4.469832931	2.646202058	-49.68486734	-41.49094227	-14.47570103	-8.400696286	1.962472912	1.840949614	11.45383904	11.26191135	10.9004538	9.938054567	0.719684205	0.049700862	4.598138363	1.581121249	0.99653652	0.181637178	2.702045815	0.800442651
-12.77246543	-8.713112008	1.162484761	13.06873925	0.186440133	1.37142746	0.951813985	4.359636914	2.492977293	-50.67416167	-41.84343372	-13.9679534	-7.826913955	1.93885361	1.83980536	11.88861189	12.14391305	11.26430368	9.947365236	0.710671276	0.04812988	4.587864506	1.5616822	0.948706599	0.182959476	2.802129485	0.85203425
-11.76629548	-8.471284532	1.236269705	12.72773821	0.205364356	1.382741432	0.935389909	4.304100411	2.545459074	-50.71586057	-41.88552399	-13.70395319	-8.662448521	1.976324878	1.811779192	12.39022652	11.4188118	10.66601053	9.95248849	0.70879258	0.050390967	4.640398047	1.588352388	0.92628331	0.177926538	2.701261236	0.825105383
-12.85690579	-8.894738943	1.165706915	14.81196944	0.196454688	1.352616697	0.955166435	4.385334947	2.560159437	-47.57424832	-41.00936079	-12.89447616	-7.746431583	1.826846261	1.919131089	11.28047868	11.73107287	10.85907277	10.05715963	0.714902365	0.051241433	4.740143076	1.564998805	0.973917432	0.176975727	2.823860299	0.813259868
-12.4368363	-8.825384338	1.242076764	13.86446709	0.173165254	1.376305042	0.965974045	4.561061465	2.491080031	-47.49236656	-40.81363219	-12.46871546	-7.668002936	1.99542265	1.778330207	11.19727452	10.98063558	10.81497886	9.688341247	0.700441861	0.051228947	4.714530114	1.587822953	0.965829775	0.180638064	2.734630934	0.802178891
-12.52894262	-8.929844681	1.320622078	12.72928724	0.189789947	1.411302434	0.907472679	4.230205249	2.590433775	-48.96045838	-39.96496572	-13.53031195	-7.436442193	1.904489702	1.703352772	12.655779	11.40976405	11.41220929	9.878524058	0.718378907	0.052147043	4.768744145	1.636022452	0.940414415	0.190531656	2.676927838	0.863988887
-10.94451217	-9.377419585	1.196698024	13.2291112	0.209199117	1.322561396	0.929691283	4.471271183	2.6192747	-47.90551766	-40.41249434	-12.97405548	-8.491020771	1.919794142	1.715608787	12.06302676	10.98861254	11.60488182	10.47865533	0.693638029	0.049632123	4.531177811	1.602809199	0.881015503	0.187602622	2.715144707	0.875831307
-13.80012346	-8.029864574	1.183545029	12.92124782	0.174760163	1.38896547	0.958335801	4.191121201	2.500882639	-51.58588197	-41.18366874	-13.14649523	-8.43537627	1.903993613	1.695786593	11.8214199	10.94137645	10.01566496	9.506340555	0.692021479	0.049334503	4.82394115	1.508764869	0.989210787	0.186294335	2.649462083	0.838333264
-12.4790348	-7.490717463	1.181340972	11.51035208	0.181517668	1.312700857	0.944035171	4.36263959	2.448297326	-50.6498851	-42.22619175	-12.78727989	-8.361690133	1.932452441	1.803153661	12.33765313	11.12326265	10.91247507	10.00378191	0.690126773	0.051019631	4.921555529	1.591041728	1.003082824	0.173313289	2.754972518	0.843723013
-13.80680707	-8.960732955	1.146638736	13.12469745	0.205541315	1.31282341	0.91187229	4.481402016	2.504410976	-48.60867871	-40.19048566	-13.17970661	-8.213046154	1.960324854	1.846740836	11.67380248	11.28763128	10.96946409	9.142943816	0.740146475	0.047754679	4.896688736	1.546556336	0.956835819	0.201481703	2.681007018	0.85544777
-11.97327957	-7.796807199	1.146587256	11.98941335	0.189270643	1.351017929	0.936563405	4.329096093	2.493108147	-48.75332754	-39.11620823	-13.54274172	-7.689081123	1.764782724	1.818392812	11.94412169	11.39455075	11.35572388	9.49181802	0.727249508	0.051368897	4.789856449	1.559742406	0.96027884	0.178637592	2.73354355	0.865696777
-13.13153616	-8.873063197	1.25281158	13.46483932	0.199401139	1.335023127	0.949424449	4.306903835	2.462228746	-50.58039607	-41.63838489	-13.32195516	-8.078204128	1.891313335	1.905117408	12.42455402	11.54777639	10.64830723	9.529668411	0.709782771	0.04987066	4.706248763	1.533547329	1.021375341	0.193476453	2.804048098	0.883118656
-13.13612966	-8.409590443	1.262339672	14.0304767	0.189157191	1.382948454	0.947058619	4.325321738	2.633355888	-50.93698358	-40.82952357	-13.83238716	-8.174837354	1.953524245	1.733536061	12.4365327	11.33218305	11.05108189	9.62030124	0.724471172	0.051752224	4.763449999	1.539879027	1.003320333	0.182275008	2.673746191	0.864174928
-13.2161631	-7.653714875	1.125898878	12.89080666	0.188233588	1.301663349	0.950041563	4.283330212	2.611817612	-51.51283421	-40.79732975	-13.91121151	-7.372866775	1.727113851	1.869081309	11.86071753	12.13643901	11.28760651	9.20528623	0.721034512	0.04906932	4.786828655	1.558949696	1.015753147	0.17895444	2.724480845	0.831108562
-12.2162385	-7.470695593	1.083442441	13.23166884	0.17895982	1.390994904	0.933357766	4.336034481	2.601998743	-47.33824737	-37.73039917	-13.79451803	-8.502326368	1.869464859	1.765286658	11.99246937	11.26343267	10.25583945	9.303909681	0.726138954	0.051636373	4.771503505	1.596323017	0.926423668	0.180920369	2.543108493	0.851892946
-11.74000683	-8.680226495	1.183793763	13.09742248	0.187128962	1.344948275	0.950060672	4.392829751	2.489033581	-49.81414733	-41.02362377	-12.29200083	-8.180179185	1.975952045	1.845427995	12.44818307	12.06776535	11.1765045	9.791059407	0.703770889	0.049033816	4.707531702	1.544592881	0.969491532	0.179403132	2.82137757	0.847629385
-12.78837318	-7.936037758	1.202313132	13.85264441	0.20504013	1.35721572	0.903883012	4.240427208	2.608609037	-51.55495744	-41.17205304	-13.60764686	-8.178996306	1.869179191	1.815033563	12.48212168	11.98639314	11.02033193	9.640293081	0.736281979	0.05083288	4.750088741	1.658476047	1.030718253	0.177693205	2.7313188	0.893791526
-11.83906469	-8.759351627	1.245155237	14.83170687	0.177326568	1.328831698	0.919125315	4.539931714	2.476326563	-48.33828021	-39.12027757	-12.97995239	-8.140624209	1.903921268	1.794530503	12.3834117	11.34484247	11.27869471	9.808298272	0.728908713	0.049115326	4.873365238	1.536322949	0.97846707	0.172859081	2.688368892	0.771739406
-12.53095875	-9.007956014	1.270114203	13.70266351	0.195553238	1.338611691	0.92524994	4.388148085	2.46196869	-48.09054556	-37.98727883	-13.02385213	-8.113959456	1.979387198	1.674944387	11.74151801	10.77934768	10.45778733	9.107211219	0.716924951	0.051552891	4.695832903	1.56311634	0.937618385	0.186648117	2.692830476	0.900443471
-10.61958885	-8.566668187	1.182216744	12.77043649	0.213112487	1.300206661	0.91368006	4.418402831	2.602265412	-48.64752507	-38.92979145	-13.66621229	-7.853515766	1.917049827	1.757964115	11.283828	11.81982636	10.81270361	9.425104469	0.72214836	0.051207889	4.699821237	1.63395297	0.915684236	0.17926982	2.736549575	0.854209988
-12.82722874	-8.876443903	1.261134836	13.26364299	0.173947229	1.365948462	0.93537721	4.553621431	2.542718094	-48.16308808	-41.49047296	-12.59172484	-8.328978545	2.036097598	1.731204112	11.2998531	10.95375421	10.82508179	9.847352583	0.696310668	0.050879399	4.866477257	1.554302129	0.908850831	0.184178818	2.644521344	0.813616839
-12.40242771	-8.106860806	1.195457575	12.97476335	0.17612547	1.370736171	0.947997314	4.362163477	2.581039086	-46.56379913	-39.95233332	-13.12293791	-7.693061158	1.855231143	1.859743374	11.38979489	10.70228092	10.47385141	9.556287358	0.720838034	0.052681715	4.727248836	1.572191799	0.99887144	0.190733212	2.741136627	0.873637747
-12.14661588	-8.150607906	1.189893843	12.60858534	0.206500264	1.30254019	0.934628749	4.411526532	2.616083686	-48.61151753	-41.88958872	-14.07983298	-7.856785452	1.933887532	1.831370726	12.59187466	11.27543015	11.60005826	10.09644827	0.74390593	0.050556281	4.802720917	1.602166537	0.915758321	0.17844966	2.682207892	0.885296179
-12.13202722	-8.30778555	1.135262488	14.55090213	0.184179852	1.349569338	0.932041383	4.301457106	2.525116114	-51.72050022	-41.88656931	-13.60073845	-8.123106499	1.844627675	1.85539818	12.4913176	12.24804572	10.90589048	10.17526723	0.704748657	0.048955041	4.59387863	1.554034094	0.979817723	0.166932618	2.818391788	0.854280365
-11.74891392	-7.773549948	1.201437573	13.48171357	0.205238083	1.326337989	0.955269755	4.407335839	2.543072941	-46.22990627	-40.19821967	-13.58764173	-8.461633099	1.928123203	1.890566716	11.85814098	11.33724276	10.62539011	10.19590008	0.741604101	0.05098108	4.80920776	1.571728752	1.024094637	0.181673676	2.647666349	0.800105062
-13.29350169	-8.580988681	1.170868154	13.18320357	0.201325371	1.364025569	0.942171144	4.327658072	2.561045653	-50.57503396	-43.13892084	-12.69513075	-8.183130283	1.842259724	1.842837275	12.39661086	11.58780112	10.77114008	9.9997072	0.719218643	0.049779979	4.723249682	1.575959477	0.918251469	0.18487233	2.689366407	0.863731136
-12.31859914	-7.992336012	1.185852687	13.92131673	0.192924177	1.308253891	0.953749813	4.659548683	2.625200808	-46.68719074	-38.95982001	-13.23186309	-8.096139927	1.903796001	1.856953765	11.3778721	11.28889817	11.21724069	9.305926768	0.72997473	0.051951645	4.96038815	1.530253195	1.024143912	0.184371578	2.650546673	0.823423042
-12.71844834	-7.996029	1.147252374	11.56701319	0.198966702	1.362796101	0.907058948	4.338081127	2.541025621	-49.72469557	-42.69720891	-13.21509947	-8.037642959	1.907964535	1.787252403	12.3226987	11.76813654	10.93173064	10.17655419	0.708564193	0.049973993	4.615886056	1.590933339	0.885446051	0.182973054	2.616735946	0.829418062
-10.63488804	-8.359123553	1.2522892	13.13000533	0.179098481	1.383678592	0.94296857	4.336017382	2.435434644	-48.56519525	-40.8101066	-13.17146414	-8.090345164	1.909156249	1.719801448	11.88434431	10.96761212	10.87794544	10.22625213	0.723607689	0.049901177	4.728383143	1.559319443	0.952975079	0.180198002	2.700895398	0.871811365
-12.74617039	-9.763626667	1.301184179	14.19268719	0.192207438	1.347516168	0.939688197	4.351517475	2.663920768	-51.26983594	-42.26270255	-13.10172113	-8.257691771	1.941911432	1.729906812	11.69760205	11.30571363	11.67380503	10.05276017	0.692483112	0.051598008	4.684961231	1.572719179	0.94387908	0.188523781	2.770969506	0.849076193
-12.20822153	-8.606109791	1.066687041	13.41991904	0.190758395	1.311899603	0.939691759	4.605601702	2.53535566	-47.29315032	-38.79821839	-14.55641309	-7.756042977	1.962696216	1.775727514	11.61547543	11.32396683	10.83075841	9.553040138	0.722821422	0.051665951	4.61922078	1.577573949	0.94226716	0.198312342	2.67976881	0.858281829
-11.6914028	-8.20001671	1.169605159	12.4807417	0.195907041	1.405574465	0.94009938	4.202863485	2.507953242	-48.130207	-39.79159825	-13.23663617	-8.28869912	1.907005917	1.815429928	11.89162945	10.90924865	10.49329386	9.50282492	0.720317157	0.048805353	4.904644561	1.55662001	0.934754727	0.183559029	2.656334648	0.820774311
-11.86991155	-9.0905541	1.265316624	14.55610291	0.197925559	1.372828361	0.949158529	4.325784734	2.624547654	-48.04200904	-40.04120172	-12.45242165	-8.357860718	1.961180382	1.844679523	12.17944544	10.75568252	10.50579061	9.753486415	0.706751879	0.051408457	4.755830831	1.54714158	0.96216564	0.170542403	2.842394093	0.858466215
-11.14091571	-9.481794356	1.272712448	14.33396643	0.206626566	1.322566431	0.91884606	4.535701674	2.618512227	-47.92739154	-39.05970501	-13.10678571	-7.851257633	1.935336049	1.771291032	12.7370872	10.72309573	11.35360403	9.668245217	0.730818106	0.051274354	4.840927935	1.621105769	0.922191788	0.180437992	2.772827699	0.865571584
-13.20862249	-7.545578155	1.123364563	13.5240524	0.171245591	1.363967927	0.928771599	4.15474657	2.694277859	-51.0882181	-40.04761491	-13.56524698	-8.158410533	1.825992826	1.790377344	12.06042726	11.62394869	10.43601363	9.525721125	0.714884836	0.049676446	4.832385721	1.57312026	1.003166457	0.170125243	2.770778726	0.893872857
-12.53676036	-8.94732738	1.234747904	14.73508879	0.195588192	1.330699936	0.931021384	4.552482803	2.605530994	-46.31591273	-40.38038365	-13.53050692	-8.129495069	1.87987015	1.856057544	11.77703162	10.9840245	11.45034932	10.34122484	0.719398827	0.049791836	4.739349883	1.534710969	0.953839656	0.181271192	2.677419434	0.767428927
-11.21148889	-9.196017767	1.21326823	13.09953545	0.204020249	1.340485278	0.929633969	4.469408536	2.611546377	-47.54636307	-37.94021182	-13.10446394	-7.549653278	1.880929247	1.686735267	11.68267935	11.05003409	10.87937044	9.518298754	0.725007715	0.051054599	4.752165769	1.546011802	0.926254753	0.189512134	2.728081764	0.869460883
-12.56915982	-8.33279084	1.073948689	13.77761	0.203158508	1.321588963	0.905827847	4.471543697	2.502053634	-50.32538932	-42.2161898	-13.04384193	-7.983586413	1.865456856	1.699887659	11.31049919	11.29017743	10.48076653	9.8672837	0.735349592	0.05000757	4.730073325	1.570485829	0.913558232	0.184980439	2.598645061	0.817166883
-11.41937272	-8.758443284	1.117273216	14.45183022	0.206648773	1.342984563	0.922778269	4.339015529	2.625670849	-47.14590654	-39.22197814	-13.07804447	-8.052835685	1.970938911	1.781359351	11.20547683	11.84592607	10.82751367	9.858305796	0.737963757	0.048217536	4.658279582	1.533633146	0.957869047	0.181623286	2.749912973	0.848877561
-11.1366549	-8.865620441	1.242597446	12.43565145	0.212109182	1.307203556	0.925647281	4.502671499	2.447266526	-48.05814863	-39.51365717	-13.11514242	-7.900416431	1.978325743	1.812826413	12.13010675	11.86382068	11.49477688	9.670725133	0.721098078	0.04899196	4.890687717	1.54795941	0.939223508	0.182542524	2.779528917	0.873197346
-11.30568385	-8.901670308	1.143773418	13.69915612	0.199353553	1.339390312	0.898882132	4.588921694	2.50378683	-47.82391799	-39.14272986	-13.51583017	-7.813484915	1.877782042	1.771135	12.03146961	12.07540571	11.21971218	9.773314145	0.757743207	0.049090594	4.684925573	1.589086466	0.912850608	0.196018857	2.640541992	0.838902851
-12.52139869	-8.379255247	1.191351452	11.96124787	0.215953609	1.315800091	0.957646466	4.238291833	2.583729544	-49.5397646	-42.02131971	-14.31320516	-7.684674169	1.860171516	1.833339514	11.94925138	11.12288247	11.13332325	9.905277684	0.740624379	0.050394706	4.798035228	1.541254264	0.943287956	0.189503936	2.664370388	0.809907397
-12.03935727	-8.947130369	1.07490921	13.7311146	0.195251711	1.347094316	0.899535191	4.527892974	2.628180692	-51.45500038	-41.13448859	-12.75370156	-8.35412418	1.909744831	1.680551105	11.91123789	11.46737126	10.31788739	9.758356184	0.731683935	0.04877535	4.703115037	1.579307473	0.872297747	0.182311604	2.755361139	0.911428814
-12.35273797	-9.243499677	1.309331016	13.19372954	0.18349159	1.383028028	1.019798631	4.321533674	2.506834734	-50.31741097	-40.43881791	-13.51705602	-8.156040395	1.895723729	1.886918521	12.60148244	10.7222811	10.56534664	9.477104713	0.724888646	0.049047643	4.80437958	1.520619796	0.940660652	0.174736247	2.852487026	0.819595386
-13.03774209	-8.734926984	1.230501518	12.99107776	0.172508135	1.382198588	0.943991593	4.44706515	2.538695178	-48.2307443	-38.14463573	-13.27865972	-7.357649152	1.801076549	1.794566798	12.49634152	11.10613131	10.99428647	9.005022792	0.725296421	0.051902782	4.751959975	1.540518635	0.923117776	0.18686877	2.708527301	0.875667447
-11.70207367	-8.379133848	1.279081265	13.93629763	0.175555148	1.362018205	0.921050565	4.412546995	2.525549767	-51.34878321	-40.23928544	-13.72867151	-7.91363995	1.887036172	1.643245301	12.70304322	11.44393994	10.79327342	10.06751965	0.703678844	0.052729536	4.605174735	1.609853516	0.99212	0.177277536	2.755400324	0.925260227
-11.97833459	-7.810649079	1.265227292	13.42879195	0.196073622	1.321378153	0.968120798	4.51289259	2.590789454	-49.64389039	-42.25977141	-14.42594085	-8.238534	1.920875313	1.91212169	12.38551668	11.97617911	11.2014227	10.0422898	0.723836826	0.051963727	4.699834119	1.563868246	1.020810256	0.181271496	2.633475352	0.798010758
-12.22618353	-7.969349296	1.189393736	12.50817743	0.182337686	1.381879255	0.956944353	4.325572786	2.466396231	-49.60389902	-42.27129952	-12.89998205	-7.579294205	1.846302359	1.834775504	11.92815382	11.93879999	10.75088386	9.999900403	0.720080296	0.049330544	4.663644911	1.523637954	1.017598014	0.191623065	2.721066839	0.852635108
-12.77921174	-8.10131126	1.153731657	15.14755834	0.193889295	1.338021448	0.936130159	4.334180761	2.637577292	-49.99611415	-42.50698003	-13.37159166	-7.396681979	1.832424423	1.714456852	11.87380838	11.82920319	10.9394075	10.05595832	0.719632217	0.049584169	4.792139623	1.568475121	0.970593151	0.181506961	2.582700891	0.872672675
-10.85261339	-8.390739079	1.226834847	13.68587163	0.178208726	1.365167673	0.926297637	4.431922769	2.623997772	-49.13791807	-41.78999639	-13.49031045	-8.454307285	1.93908841	1.865819965	11.62374562	11.39125941	10.39993341	10.23559428	0.749023978	0.050399745	4.930488522	1.594826202	0.9341153	0.168984111	2.804350113	0.822359314
-12.996271	-9.088425584	1.187415478	14.32689635	0.204725824	1.315819627	0.933331342	4.447613264	2.528160309	-47.71315988	-40.663901	-13.84511422	-7.822502645	1.927674734	1.779200131	11.54215119	11.44030417	11.13672045	9.836367626	0.729716083	0.052057499	4.624407721	1.60777933	0.943459371	0.199234209	2.607343301	0.820734286
-12.86246785	-9.023283848	1.189855813	14.47138826	0.183973532	1.345541805	0.93476113	4.496868085	2.612321173	-50.70158515	-40.85613281	-12.56324718	-8.150426151	1.857215444	1.762121277	11.97083386	12.13231256	11.14498263	9.672206652	0.693760764	0.049188668	4.692902527	1.582901557	0.936650647	0.184785041	2.661316435	0.789719109
-12.63723461	-7.801589673	1.159221216	12.38474504	0.195371708	1.340363525	0.937317658	4.175649777	2.495654731	-50.84006754	-41.51757355	-13.97262837	-7.714792032	1.876843445	1.7530089	11.65212534	11.62954036	10.85716116	9.930888421	0.710248201	0.049673469	4.830953314	1.553799713	0.968791968	0.172063946	2.737519702	0.851061668
-11.5239799	-8.34941804	1.252617089	13.36606838	0.182238474	1.409234614	0.965227009	4.389130288	2.461739292	-48.33906359	-38.47389376	-12.80079547	-8.253166272	1.971952562	1.843280958	12.49924107	11.33166668	10.56808845	9.068593178	0.731684749	0.04981593	4.698989853	1.564778695	0.957302256	0.17071157	2.760697158	0.871268939
-10.78278308	-9.022304802	1.232887494	13.63905173	0.186724694	1.361236095	0.958309233	4.615496976	2.490716396	-46.65039575	-40.31008063	-12.70570699	-8.505595336	1.954655659	1.801343484	12.34335973	10.86254789	11.00147825	10.16313271	0.707293348	0.050110638	4.696565777	1.579792039	0.94707974	0.196806161	2.636073886	0.83098411
-11.21446917	-8.370798352	1.12064319	14.4796538	0.197691202	1.372700425	0.911945684	4.414781065	2.712313226	-46.99572467	-39.85345376	-12.74891196	-8.289016324	1.886836629	1.77485003	11.98239219	11.51183	11.17558104	10.37328084	0.713709132	0.048312957	4.834379883	1.550087616	0.986091016	0.183562672	2.66840715	0.841435889
-11.37631031	-8.267838499	1.064559327	12.87376238	0.215427294	1.335404244	0.935620101	4.28041786	2.608389289	-51.89474375	-41.22537131	-13.98542103	-7.614584953	1.730228186	1.72636934	11.84119132	12.24316222	11.66625033	10.03640454	0.716902471	0.049004693	4.56919888	1.569651506	1.000703978	0.196253942	2.675136241	0.852372427
-12.46874713	-8.834466041	1.229608282	13.42717434	0.171765008	1.369462928	0.962951212	4.432570331	2.454538369	-48.65706262	-41.08581149	-13.0130063	-8.276106239	1.893203141	1.830181236	11.9386892	11.4478387	11.41939173	10.15010194	0.688218501	0.050460291	4.615412056	1.593089641	0.937349474	0.18171617	2.734113062	0.816553305
-12.41785641	-7.997306679	1.188186192	13.16909785	0.203971608	1.290873502	0.936532908	4.541496187	2.597467421	-51.09680864	-40.19996248	-13.80828041	-7.560817066	1.828522326	1.853742657	12.49780959	12.38211913	11.07141591	9.162206316	0.729121951	0.051944962	4.744156668	1.563351785	1.002777458	0.180516532	2.732553106	0.859048937
-11.10643977	-8.323328615	1.151676944	13.6327001	0.197112789	1.349900214	0.920554269	4.245736125	2.568861155	-49.40259345	-39.31707844	-13.05099131	-8.162067809	1.730847261	1.797365704	12.29995964	11.65462974	11.0204245	9.990073557	0.698996992	0.051390252	4.738208081	1.561164979	1.004420944	0.185073794	2.760737423	0.887300215
-11.78305227	-8.371205137	1.035528464	13.42865402	0.203377616	1.387354026	0.922706469	4.303335103	2.521543563	-49.7600143	-40.53990714	-13.41615074	-7.741897449	1.812947366	1.804633743	11.8096357	11.81994776	11.33876889	9.6446617	0.718080535	0.049098709	4.581642001	1.598564145	0.903808145	0.177604942	2.688665737	0.831017311
-11.46705596	-8.463744661	1.26767406	12.45705165	0.196211619	1.331370548	0.913057423	4.294470653	2.521713847	-49.29532536	-39.25371174	-13.26494253	-7.761492029	1.92955507	1.740938535	11.80955338	12.1761534	10.9583637	9.366152631	0.713363417	0.049335721	4.683150498	1.56647982	0.922536037	0.178737901	2.72213791	0.88588008
-12.14973411	-8.058736819	1.160576903	12.19090546	0.190761849	1.391447821	0.945149775	4.421202905	2.478506989	-50.16404067	-40.9020509	-13.91914876	-8.021960678	1.972651294	1.737087456	11.4708209	11.23332482	11.09168414	9.672374802	0.723155373	0.05255407	4.856607772	1.625267961	0.985615976	0.186418021	2.721741824	0.843748161
-10.98262262	-7.971252638	1.12053915	13.27819261	0.204841778	1.328939998	0.951419246	4.514306991	2.501711485	-49.5503531	-40.78649981	-13.82746108	-7.695174566	1.869082306	1.82540954	12.45098661	11.76597766	11.24095563	10.00294903	0.728249631	0.048983785	4.768025153	1.550820314	0.999588558	0.179146121	2.693741911	0.785367029
-12.66401009	-8.481665594	1.176124137	13.53775368	0.17944915	1.363423887	0.971483753	4.620900617	2.4978185	-47.32119236	-39.36038675	-14.84989929	-8.051515761	2.016950101	1.831620394	11.44346553	11.23693688	10.64339708	9.573860132	0.725757419	0.051279594	4.650206337	1.492028795	0.961945442	0.189481553	2.674098912	0.809525613
-12.49620591	-8.353939093	1.210252585	13.83251692	0.190899416	1.406534006	0.914558141	4.313873754	2.692393606	-50.33062464	-41.21401684	-14.49629049	-8.137984217	1.834098849	1.821997874	12.47577563	11.48658418	10.91612577	9.685704492	0.731211301	0.052234955	4.582214185	1.582156778	0.960315249	0.193214986	2.578745388	0.839893636
-13.1743484	-8.375832678	1.142845065	13.17221633	0.183810425	1.416510776	0.952470591	4.329843049	2.533141328	-51.36839075	-41.24007132	-13.19768542	-7.770728689	1.833016722	1.759935016	11.95003601	11.36485263	10.80852574	9.492036626	0.691060131	0.0522373	4.598522566	1.630598995	0.968202594	0.184792231	2.741823987	0.864757653
-11.22262115	-8.292401759	1.102683198	13.31943754	0.188372643	1.357826193	0.954730312	4.344850565	2.549862843	-48.76383419	-40.61924803	-12.92196583	-8.337138557	1.883144909	1.878634147	11.09105954	12.11077692	10.79493533	9.800713126	0.722379867	0.049659424	4.758129309	1.613915036	0.960316127	0.1803808	2.782089179	0.833783536
-12.1577465	-8.44357699	1.231629765	12.68812376	0.188999961	1.322020164	0.921920518	4.4031413	2.458015023	-49.65354894	-40.72558009	-12.82197229	-7.593746741	1.824878966	1.789978154	12.357305	11.989768	11.70482572	9.852472798	0.716952366	0.050759867	4.890511517	1.615703979	0.939079078	0.17806485	2.725697288	0.836156845
-11.02062766	-9.197645782	1.213352388	13.181991	0.196073075	1.412155006	0.96247362	4.369576107	2.582689492	-51.87544241	-41.78905322	-13.6407738	-8.215087436	1.822619779	1.797514788	11.86602744	12.23717509	11.61537903	9.879544679	0.727240164	0.050481766	4.694243628	1.632782977	0.899732492	0.189648609	2.761225087	0.892469973
-11.86805506	-7.674750566	1.203626843	12.62622453	0.19365539	1.319057499	0.913181943	4.579477179	2.616216045	-49.79840136	-41.26275793	-14.21488856	-8.089197765	1.888679887	1.805677328	12.55125472	11.58645743	10.95050957	10.03906994	0.741434074	0.050886487	4.661373011	1.556489767	0.957291829	0.175699838	2.645980729	0.836981731
-12.45214362	-8.719309873	1.067687912	14.97619997	0.199371629	1.342798202	0.920300368	4.413894381	2.611189519	-50.3485609	-41.26824764	-13.8712593	-7.944651009	1.941591696	1.692931998	12.071491	11.90044357	11.58414133	10.31305422	0.745253724	0.048341683	4.827870491	1.559317518	0.949492449	0.180655174	2.633502339	0.796227528
-12.4815505	-8.046971504	1.166037413	12.82860014	0.186709189	1.335964628	0.896206885	4.435676026	2.566158661	-50.87160887	-41.11273738	-14.16978662	-7.643775436	1.856551569	1.776049553	12.03931769	11.84757324	11.46766244	9.654492828	0.748127282	0.049870338	4.787154459	1.633166752	0.977555676	0.187246482	2.68795254	0.870392574
-11.76927318	-8.116722412	1.119255648	13.61212606	0.170025613	1.365653935	0.964944522	4.566661706	2.496426612	-49.46294481	-41.39049617	-12.87457268	-8.639712102	1.946212732	1.698963238	11.4731707	11.19654327	10.43889548	9.94773446	0.719280534	0.049738512	4.756210323	1.546116574	0.877145841	0.172910762	2.588734136	0.822046911
-12.05228075	-8.624579971	1.147957782	12.00603819	0.19699042	1.33584154	0.89704435	4.486411256	2.594577206	-50.71269009	-40.2856272	-14.30501588	-7.166287238	1.829560207	1.715222041	11.8004191	11.60055268	11.33430868	9.612947801	0.76317994	0.050854547	4.767729253	1.653907459	0.91821305	0.19059153	2.753486077	0.873205252
-12.85107121	-8.870317466	1.114910112	12.9440825	0.186002112	1.35262652	0.895267661	4.397189718	2.582851762	-48.79374682	-39.59200803	-13.43534639	-7.805607076	1.985063004	1.741362518	11.44114183	11.52593565	10.96151052	9.297227497	0.743104649	0.05065286	4.663441259	1.582279661	0.918637432	0.195732696	2.695674114	0.848171986
-11.70657842	-7.723122612	1.129185371	12.69044305	0.178987419	1.367590441	0.921047879	4.448114349	2.64355868	-46.73613099	-40.69874996	-13.23409584	-8.202940018	1.92496888	1.816656948	11.6085526	11.14210943	11.10456456	10.0757316	0.732130781	0.051280244	4.921966152	1.607514717	0.977966798	0.190248135	2.624792549	0.819730231
-13.07358406	-7.604284569	1.18123118	13.83310916	0.193770954	1.358673533	0.886929831	4.283774224	2.559503758	-46.97149473	-38.24466169	-13.80399448	-7.869143734	1.949268384	1.709550361	11.14532623	10.95773618	9.708408242	9.477802055	0.726541694	0.050837935	4.732705046	1.574925841	1.012701918	0.1761908	2.696482798	0.917294988
-11.75039019	-7.655127115	1.222190603	12.24745013	0.169477115	1.387045743	0.949131948	4.221743246	2.556389162	-51.54220332	-40.28321285	-13.52497232	-7.887590612	1.895493523	1.716147542	12.06226148	11.72401187	10.42592291	9.273105336	0.713308287	0.050677508	4.765011054	1.586583147	0.945546305	0.170720282	2.686764671	0.85972422
-11.25392071	-8.215842638	1.209755506	13.3868847	0.203150698	1.329037344	0.898168839	4.363733258	2.599565879	-48.42612278	-39.21560031	-13.65141652	-7.748038635	1.892658381	1.697664795	12.07789759	11.05779922	11.03108859	9.615856166	0.750405968	0.04988675	4.96030014	1.638177126	0.921084963	0.175589843	2.664965355	0.891843138
-11.35192538	-8.389416442	1.195296418	13.05685957	0.196293211	1.381229772	0.93862592	4.282872397	2.512150669	-47.33984628	-41.29197459	-12.94468399	-7.46316778	1.896054586	1.733001571	11.90507343	11.62558555	11.65486348	10.44261706	0.70913099	0.050266103	4.801311831	1.605638418	0.906164887	0.176216486	2.682186714	0.87842442
-11.67181256	-8.849700837	1.184127802	13.72225155	0.195315685	1.396480852	0.937033847	4.564466543	2.531451169	-48.91173368	-39.08610689	-13.4551459	-8.357677686	1.957164414	1.806880378	11.71825419	11.57106391	10.32170483	9.65393703	0.740542744	0.050057051	4.606292336	1.546728018	0.95869023	0.179973538	2.809043634	0.850457431
-12.27551143	-8.770605549	1.142848132	13.7077657	0.206797302	1.296907442	0.911210579	4.503934118	2.498374224	-51.02216589	-41.77921113	-12.73725864	-8.118983233	1.9094911	1.642221044	11.83529984	12.00916501	11.49090907	10.02978866	0.699191935	0.05020175	4.825844194	1.625212058	0.932443209	0.191392776	2.605949544	0.856000791
-12.54446869	-8.651853136	1.147426749	14.30256148	0.188330279	1.363704088	0.930738104	4.593975844	2.54055546	-49.28090405	-40.05397594	-14.19692946	-8.305301944	1.983188022	1.83526952	11.6417735	11.30322174	10.2642946	9.441993392	0.751861092	0.050679779	4.600045229	1.529184256	0.988896905	0.190042197	2.718245448	0.831747895
-11.13815271	-8.505625089	1.242525469	13.21312981	0.197666983	1.352776455	0.94819796	4.378727332	2.471261211	-51.72887876	-41.34074713	-12.67255315	-7.943542545	1.889945029	1.83110439	12.0926681	12.38971031	10.78653286	9.629357991	0.733034513	0.051009166	4.796986903	1.597727676	1.047805986	0.184115838	2.833985101	0.863099115
-13.2007002	-7.921083376	1.056301502	13.16788604	0.192866685	1.32209337	0.946285503	4.446514347	2.481414554	-50.04013576	-40.73304741	-14.2312414	-7.776637478	1.895094276	1.819113346	11.27652776	11.95519594	10.56625123	9.89107463	0.711607524	0.049786173	4.557153115	1.608755931	1.035054849	0.185788548	2.794854242	0.825629776
-10.54543626	-8.29084005	1.225386116	14.1915828	0.185498336	1.407472976	0.990726039	4.397642635	2.635036276	-48.84593998	-39.73340362	-13.38560254	-8.063546832	1.855962122	1.841108857	11.97752751	12.09502564	11.20903816	9.680014432	0.713649507	0.051337517	4.819469074	1.591387871	0.974715895	0.174996414	2.720473896	0.866685551
-12.8713324	-8.040167574	1.095427227	12.99913916	0.171407845	1.375403591	0.943640604	4.462617927	2.56186361	-50.04357018	-39.1930355	-13.1976961	-8.059484819	1.879355408	1.788633488	12.21147304	11.37984503	10.71982332	9.153920407	0.712720316	0.05178094	4.664639514	1.569312401	0.977543207	0.18257746	2.721490764	0.855773256
-11.10766645	-8.767106093	1.253328121	13.23751461	0.190678539	1.377081782	0.954538361	4.304207551	2.549919813	-50.00519243	-39.57061083	-14.13087951	-7.761304514	1.852360823	1.68342728	11.20868767	11.4605259	10.82101493	9.845361872	0.729020766	0.05001016	4.745640405	1.613075887	0.8965988	0.170724312	2.77554968	0.880262747
-11.80747528	-8.320724426	1.1072741	13.84764433	0.198154992	1.358784298	0.960271339	4.372420782	2.559171752	-51.36449132	-41.02486085	-12.56332122	-8.476151892	1.920890327	1.694616152	12.78655451	11.60610735	10.92763932	10.05166008	0.694686597	0.050808138	4.617822202	1.550861617	0.996904559	0.18115608	2.661202688	0.810362326
-13.9591423	-8.029771542	1.202713232	13.51472762	0.198157148	1.360558534	0.934108348	4.242157062	2.596514666	-49.6409779	-42.23274306	-13.8118233	-8.389421937	1.881530709	1.858307712	11.4705427	11.70194976	10.2386909	9.374673729	0.69883621	0.049058308	4.820533279	1.552899952	0.891150634	0.182420679	2.573931846	0.875286767
-13.32498141	-8.677394765	1.261941317	12.46347293	0.181381041	1.344078125	0.993806379	4.491361381	2.455114955	-50.0760001	-41.18907251	-14.00805888	-7.838401642	1.887137569	1.876512605	12.43736423	11.85023049	11.69413823	9.769524875	0.7236124	0.051748908	4.702040818	1.589391284	0.981085382	0.191166038	2.776878696	0.856891734
-12.77666576	-8.598342857	1.271894101	14.27706333	0.185093436	1.346357667	0.954545171	4.324606275	2.603657002	-48.34719888	-40.64451321	-14.03948209	-7.861185169	1.889962036	1.875576953	11.86671877	11.8089745	11.09471948	10.0869297	0.707905605	0.050672678	4.645979563	1.576673959	0.984179898	0.176504107	2.782241699	0.833609466
-11.39844193	-7.66601145	1.213370859	13.35014814	0.185058499	1.30071556	0.97141238	4.222006255	2.490105835	-48.49563008	-40.24291806	-14.69096392	-7.805356791	1.794323737	1.83083467	12.28713597	11.13377484	11.38422884	10.08054729	0.727736975	0.05149287	4.770338091	1.585566345	0.995918808	0.176045166	2.690938387	0.874324842
-11.22820917	-8.845567887	1.140547396	13.27246182	0.19507841	1.324198798	0.911734602	4.438358768	2.608579658	-50.40898535	-39.71841565	-14.06171193	-8.681140333	2.003947791	1.701583481	12.08130583	11.30193408	10.54543599	9.810948645	0.740554861	0.050372385	4.933762181	1.559856423	0.882861709	0.179665317	2.719787985	0.849933971
-11.41170122	-8.375734787	1.083798605	13.89633347	0.186774529	1.349883174	0.905959803	4.421714024	2.55766012	-48.40748295	-38.12468294	-12.9040407	-8.590200941	1.928769718	1.630099791	11.77184042	10.8901939	10.48701644	9.743236273	0.720271115	0.049000136	4.912106801	1.555977639	0.933678505	0.181232802	2.589999367	0.800643106
-10.90619034	-8.223074053	1.213744922	13.90045738	0.193421024	1.369262283	0.968507786	4.439265952	2.489758628	-47.84563963	-38.24128614	-14.54259882	-7.74923985	1.922061077	1.802768361	12.25060133	11.50680953	11.49003073	9.887716373	0.71476208	0.050998183	4.580338781	1.549632524	1.010138527	0.170679885	2.762648761	0.83319271
-10.9453378	-8.689461783	1.252877591	13.59180398	0.178419604	1.418742579	0.991688241	4.413721114	2.478367616	-52.05892284	-40.83482855	-14.05975893	-8.045437258	1.850863409	1.754967301	12.16245606	12.38985995	11.41205045	9.621775681	0.726884945	0.049594363	4.561959642	1.598183538	0.93714304	0.185416588	2.712012929	0.898009595
-12.75601851	-8.279525477	1.176165019	12.17954552	0.192457079	1.306196794	0.900280172	4.337401019	2.540087524	-50.53849413	-42.99383144	-13.8728413	-8.038417866	1.996742112	1.764083179	12.1458279	11.82017909	11.13471718	10.28947701	0.731192176	0.051532277	4.602144539	1.623348042	0.938674765	0.1883637	2.717430245	0.890413632
-12.8054104	-8.352366064	1.231795932	12.37774957	0.200176808	1.295288055	0.924908962	4.385840771	2.589969973	-50.04615785	-42.02915556	-13.48681798	-7.930554911	1.875057149	1.889147553	11.48693136	11.86435401	10.65123038	9.577463975	0.736476165	0.049879799	4.850110313	1.60968996	0.9793804	0.190942504	2.788824717	0.894688684
-12.77407624	-8.013871199	1.310586753	13.26831618	0.158495097	1.381297441	0.962588833	4.346147993	2.537118092	-48.7713743	-41.3307255	-14.49771325	-7.437747376	1.94395684	1.797957516	12.21623316	11.54015633	11.3135301	10.28888426	0.714564499	0.051323421	4.473941289	1.604544557	0.973434269	0.169496608	2.732856963	0.824552683
-11.96488938	-8.909320626	1.226732917	13.06876194	0.185751159	1.332351089	0.921236484	4.462709488	2.505764904	-50.25569822	-40.84625677	-13.40142187	-7.92214531	2.014154521	1.707008425	11.91643542	11.26127134	10.42210806	9.71634168	0.719294709	0.050175159	4.81116351	1.588691211	0.891307913	0.17450409	2.794137105	0.895902293
-12.30650992	-8.174079474	1.163450713	13.29639775	0.188245248	1.38384754	0.94974825	4.360305371	2.479150307	-51.30382876	-42.08673863	-13.77649627	-8.18545588	1.929868878	1.817273984	12.0451835	12.2700325	11.3617613	10.08327551	0.707526286	0.049172055	4.619870322	1.524560024	0.986071215	0.177060944	2.745599932	0.830267214
-11.76084692	-7.809590421	1.186782859	12.91739152	0.195245292	1.312160037	0.954480604	4.520037781	2.531617129	-46.42868081	-39.53868627	-13.5917671	-7.877252426	1.912871754	1.847920223	11.59566137	10.99388109	11.01286683	9.595777142	0.742423621	0.051577108	4.849703909	1.60809653	0.999750242	0.184550613	2.721114323	0.900182889
-10.49670722	-9.040831262	1.270414755	13.44143845	0.186082577	1.356753351	0.951403439	4.55253522	2.496660955	-48.92744566	-39.72476875	-12.97573374	-8.72920676	1.88534929	1.841884204	12.39974411	11.07215363	11.3109961	10.03567442	0.71895727	0.049918819	4.892145768	1.531602283	0.965008317	0.180494878	2.808206062	0.847793901
-11.88353424	-8.02141067	1.150848546	14.07270376	0.181440761	1.385812831	0.939584684	4.305404471	2.569288162	-49.34848758	-39.71975093	-12.94200602	-8.434106721	1.985705195	1.681649728	11.73202615	11.16936966	10.38083498	9.850161051	0.702696011	0.0509058	4.657242686	1.647761871	0.943654726	0.160928597	2.733475597	0.874559325
-12.4735403	-8.487719431	1.278967455	11.85966807	0.189598882	1.288674147	0.934495961	4.420252817	2.635950429	-51.17537559	-39.85484923	-13.44128332	-7.93958777	1.864962512	1.776080645	11.81023805	11.19698481	10.4718491	9.471244585	0.707522339	0.052954481	4.885622955	1.60262656	0.994279005	0.177686629	2.904886533	0.877757219
-12.80606226	-8.255697544	1.0999989	14.69202236	0.192682657	1.353458746	0.893324548	4.320824851	2.591514123	-48.19691662	-41.45001391	-13.79714028	-7.415817881	1.883959642	1.740795825	11.35680209	11.50227714	11.00473867	9.916140618	0.716185227	0.052064632	4.692568762	1.609940122	0.971760846	0.193118412	2.590766487	0.866724228
-12.96785823	-7.728470647	1.154342738	12.73507839	0.192310878	1.364234423	0.925771226	4.090413793	2.60237272	-50.35844458	-42.76313358	-14.04931587	-7.663452387	1.747340962	1.84363177	12.82218141	11.37885169	10.91462939	10.38567015	0.72063057	0.049266513	4.83733198	1.585968839	0.941991365	0.176621302	2.678418852	0.834618823
-12.92091153	-9.049630928	1.226679583	13.28819552	0.172543757	1.342500031	0.957121489	4.557365739	2.489247786	-51.2026541	-40.95735443	-12.86527503	-8.235548058	1.917866429	1.78368314	11.88650598	11.94716792	10.67953592	9.711644463	0.722315901	0.049824685	4.703438253	1.602554907	0.951558197	0.18517313	2.815962577	0.852755597
-12.30540376	-8.698918726	1.093627889	12.69672705	0.192448757	1.372266215	0.968593393	4.350278053	2.596899195	-50.94001724	-41.83679446	-12.88869271	-8.022612986	1.834982498	1.848043251	12.25148271	12.44224112	11.42187414	9.827618446	0.736185862	0.048628205	4.71708257	1.590149195	0.920140044	0.190563046	2.757052179	0.880817065
-11.20069174	-7.676425445	1.231306412	13.32920063	0.195501613	1.377094226	0.984344172	4.280937053	2.476908987	-46.17749006	-40.27321844	-14.33915266	-7.513609339	1.89906838	1.886155854	11.89221453	11.52018771	11.88001236	10.42751144	0.739072613	0.051585222	4.754486398	1.59729571	1.056313445	0.17637708	2.799700785	0.893286051
-12.12684967	-7.811673282	1.141403186	12.88201671	0.201592115	1.313802996	0.951926165	4.393981471	2.49981753	-50.11510452	-41.41059613	-13.55493248	-7.535752022	1.899562118	1.802054682	12.0992691	12.32725134	11.33575864	9.850168736	0.72174804	0.05006151	4.672370017	1.574919659	1.041809176	0.188289771	2.714704222	0.865279495
-12.72874735	-7.800494033	1.177334473	13.48638878	0.17610844	1.325313648	0.94095984	4.284571494	2.626682979	-48.86125347	-39.37231475	-14.33454035	-7.755137959	1.895992828	1.770079957	11.33770204	11.44437635	10.1339381	9.74232614	0.724369532	0.051626697	4.535895412	1.539881791	0.993856887	0.170261083	2.742782004	0.834211117
-12.89294864	-8.87858131	1.245685876	12.6555846	0.190256076	1.373601324	0.924823245	4.286993935	2.626293256	-51.30594325	-41.96863274	-13.20745071	-8.091574055	1.982264598	1.595988046	11.70590078	10.92416746	10.66316637	10.23926506	0.723241759	0.052650022	4.854431082	1.59188386	0.968537981	0.192321469	2.73122537	0.871450946
-12.78841075	-8.142214315	1.085993743	15.15781316	0.185783799	1.320571991	0.92283921	4.279461861	2.603752522	-48.35327567	-41.2039067	-13.14055448	-8.318116674	1.876814656	1.866208134	12.01456236	11.50982685	11.07460874	10.10571285	0.715261553	0.049887185	4.702361744	1.600514035	0.975115773	0.17258855	2.691192047	0.833891403
-12.32575922	-8.290064332	1.271775852	13.4682368	0.187934143	1.351037005	0.94777378	4.407338528	2.51141444	-46.30601275	-40.2303313	-13.41017337	-7.800938481	1.912097272	1.952787648	12.55598844	11.02881089	11.37263015	9.615878	0.720490622	0.051503651	4.834233517	1.564085017	0.986264063	0.181308937	2.71497465	0.848415158
-11.93265778	-7.990046203	1.104103503	12.01104092	0.180576169	1.339890016	0.902884281	4.409236352	2.433523237	-46.82998963	-40.12792452	-13.33628507	-7.123454366	1.920675931	1.667087491	11.21377815	11.38962715	11.06069777	10.0039532	0.72605878	0.052339464	4.78893831	1.609283084	0.924103832	0.191902271	2.642118484	0.863338502
-12.0041146	-8.612043187	1.253281159	12.32619947	0.203685057	1.332805318	0.898556694	4.595636427	2.551581115	-48.52312321	-40.24824593	-13.77129312	-8.506068058	1.972080669	1.799665893	11.88011207	10.79724338	10.92481738	9.869552435	0.721169766	0.052909961	4.567170337	1.638618501	0.949645086	0.185022289	2.739676299	0.853393179
-10.68495892	-8.384972698	1.05035489	13.32788396	0.191630566	1.386785484	0.9160967	4.337682054	2.518946683	-48.60579956	-39.49883378	-12.73891161	-8.639324523	1.948745842	1.738003507	11.53227292	11.41046395	10.61019413	9.478370999	0.703523941	0.049607	4.692383894	1.612369669	0.901867248	0.187155104	2.625117081	0.856719601
-13.27709796	-7.453545088	1.084428519	13.13261469	0.172305572	1.356864379	0.903252811	4.385387748	2.612611469	-50.36057985	-42.3808696	-13.23061867	-7.734603839	1.819356901	1.749890209	11.97161288	12.12848711	11.42750868	9.685029297	0.733729863	0.051454132	4.771625077	1.580995538	0.924300006	0.185593328	2.50494247	0.860818968
-12.17323028	-8.145615637	1.187998135	11.72855069	0.203864446	1.324114518	0.90005321	4.367354774	2.566964358	-48.97467734	-41.51862275	-13.83893673	-8.386795331	2.050188787	1.698664127	12.24304903	10.99634879	10.95076484	10.27013369	0.744774963	0.051002449	4.919719153	1.586616413	0.952172892	0.192794094	2.61662564	0.840921816
-13.00070558	-8.835135223	1.320776851	13.36824927	0.177498549	1.379404891	0.945316154	4.363022118	2.521471846	-47.31493149	-38.63830286	-13.18323193	-7.661883278	1.86188268	1.800600712	12.55916052	10.96121135	11.22766721	9.464205956	0.725221501	0.050819513	4.843977297	1.563436041	0.981581535	0.192673297	2.675364867	0.827042227
-10.86841416	-8.035025512	1.113203403	13.24589916	0.170493286	1.363038978	0.938878764	4.517311045	2.591649759	-47.93897458	-38.96382546	-12.96311704	-8.047402659	1.915139544	1.837451562	11.94293985	12.06044648	11.60003951	9.429889493	0.737927167	0.049659288	4.752799667	1.597646803	0.912672325	0.170297521	2.720351638	0.863161205
-12.89170987	-8.879387535	1.167502234	13.29539059	0.194793468	1.309940559	0.931067959	4.540081819	2.428524301	-48.46855398	-38.53557146	-12.71250899	-7.508149524	1.898228655	1.768861962	11.76811498	11.21484325	10.49173983	8.890322495	0.734658395	0.049950089	4.870585132	1.554627019	0.913070306	0.180595427	2.735163741	0.848625797
-11.08639165	-8.183502274	1.159105129	12.54362135	0.200480862	1.330621056	0.946380689	4.307363944	2.580119777	-48.72431385	-39.56921304	-12.99169055	-8.268097797	1.925558957	1.815949177	12.73390833	11.65503263	11.06117069	9.522701305	0.722398073	0.04929445	4.787624027	1.550579726	0.939738337	0.182335958	2.668492508	0.851586601
-13.40803657	-8.519867996	1.232781818	12.18533117	0.185269861	1.340064955	0.90867092	4.642919091	2.414226543	-49.53551522	-41.97697811	-13.74550696	-8.063366775	2.043137479	1.787358144	11.65890767	11.67766764	11.25464601	9.706164221	0.738372796	0.050525081	4.561583504	1.623368567	0.94568203	0.19536367	2.664626598	0.84435063
-11.64394308	-7.613839291	1.132959132	13.09511802	0.180285744	1.361050664	0.920132489	4.263020213	2.616253451	-50.05801638	-41.5693355	-13.63394743	-7.490417908	1.73912146	1.761576588	11.84141585	11.88879416	11.33144543	10.26381232	0.714978044	0.051644067	4.896767057	1.644842607	0.928830397	0.166561955	2.685522757	0.844896037
-11.47457383	-7.379883877	1.276621939	13.22978854	0.178761067	1.354969851	0.945506277	4.296870257	2.564243699	-46.69375621	-39.37665042	-13.81106023	-8.066672174	1.893828693	1.806223213	12.06850175	11.23319126	11.01872609	10.14088662	0.733041134	0.051402727	4.9332225	1.579799011	1.034839693	0.173833446	2.651257139	0.84253353
-12.16849524	-7.980930963	1.138737607	13.62646124	0.176120766	1.414524653	0.958839912	4.428195197	2.494988886	-50.45147	-40.30328372	-13.21866515	-8.586867638	2.015929348	1.779537833	11.88770684	11.87216434	10.51996241	9.510684979	0.714857895	0.049057124	4.602725271	1.560699335	0.985374912	0.173828655	2.716091353	0.844407277
-11.93358265	-8.048803976	1.126297196	13.07722016	0.190666587	1.389631869	1.009894507	4.329272184	2.511723785	-49.08073761	-40.83729552	-13.68273756	-7.891596797	1.934636504	1.829677858	11.00128121	12.28438004	10.73302439	10.02715512	0.699767521	0.049868551	4.568121412	1.532119277	1.042675589	0.18528776	2.793272574	0.831636345
-11.09828841	-8.232696171	1.126115686	14.04891539	0.206616238	1.343742301	0.925035926	4.429885878	2.595033334	-48.48369283	-40.07263975	-12.73085023	-7.865709767	1.739807018	1.783034647	11.67997011	12.10793065	11.53266739	9.796623178	0.719818239	0.048256698	4.904378338	1.57300795	0.970350498	0.189570519	2.61336089	0.866401947
-12.16741801	-8.457586378	1.197830456	15.07947529	0.202467605	1.348690632	0.959459594	4.481595826	2.537848797	-49.02605519	-39.46925718	-13.24896111	-8.040874977	1.841834838	1.738793531	12.23714933	11.44576856	11.09581256	9.356373525	0.732079827	0.050913263	4.918555153	1.533950425	1.000312672	0.19255206	2.523509813	0.823163162
-11.31081664	-8.957015246	1.209660338	13.7658405	0.200164932	1.313750365	0.899002393	4.476254981	2.676782951	-49.93251041	-39.66260731	-12.40908617	-8.834044234	1.970404266	1.7579443	11.76059245	11.77155004	10.5856064	9.908164528	0.719964875	0.050591498	4.895376044	1.591817337	0.980399743	0.178683569	2.804033697	0.830208983
-12.7899138	-8.334911725	1.146714966	13.92016178	0.200017175	1.334881746	0.940524978	4.2339459	2.611209515	-51.16793179	-42.00577927	-14.20888927	-7.832066808	1.945557945	1.782235008	12.20555224	11.77685221	11.62335631	9.885080377	0.706066436	0.051174946	4.588279967	1.59031831	0.98866633	0.179204625	2.690361662	0.835973052
-11.91467402	-8.83361281	1.193458047	12.00435002	0.185361245	1.379125497	0.962786414	4.412804119	2.436468517	-51.18253174	-40.85763568	-13.84004259	-8.128336717	1.947517743	1.781382458	11.84792164	12.09959642	11.44293405	9.736298172	0.717152434	0.049915995	4.621175772	1.585629651	0.947567539	0.1917669	2.799059947	0.87701915
-12.18783705	-7.871865284	1.112170846	12.1430023	0.183673392	1.3675473	0.970304381	4.232379475	2.569547097	-50.13856872	-39.37225525	-13.55571014	-8.418999508	1.870765516	1.820353297	13.02304883	11.35333708	11.02190918	9.464598081	0.70357464	0.049074544	4.788964671	1.532416689	0.962131232	0.18222748	2.700183999	0.848615798
-13.10030567	-8.854600429	1.214729614	13.38025916	0.206797789	1.343630347	0.965516122	4.276711092	2.506191575	-48.07573359	-39.59989271	-13.56333718	-7.387144112	1.84077942	1.859383021	11.81085012	11.11581998	11.03411837	9.207423849	0.74409007	0.050308107	4.732011413	1.511515678	1.012725543	0.197642981	2.722005333	0.848783376
-12.32401732	-8.221965859	1.215921449	12.50160057	0.186277965	1.355450274	0.915657721	4.439662488	2.515496288	-46.8625817	-39.69649129	-13.05301875	-7.569620779	1.965868045	1.829497243	12.24435611	11.13252565	11.70117035	9.409429064	0.741878907	0.050648919	4.740487369	1.604628824	0.980074725	0.187811239	2.667412308	0.845365238
-10.9553474	-8.460291693	1.202320702	13.26389596	0.189133755	1.352019069	0.95805243	4.433220164	2.474940473	-51.40503932	-40.25099994	-13.04359413	-8.818375744	1.977781565	1.661537447	11.99414676	11.51470093	10.19562564	9.928400587	0.698835018	0.049711657	4.712164718	1.52526654	0.989159002	0.183337513	2.707765691	0.833194039
-11.25826284	-8.286004161	1.125734838	14.31528226	0.191190299	1.362809107	0.961793404	4.355271305	2.689571611	-48.960382	-39.31501353	-13.49008931	-8.180391064	1.962755693	1.71616387	11.8096838	11.78799943	11.17588559	9.785622461	0.732247156	0.048258477	4.914382763	1.563217247	0.939954205	0.170796199	2.665570178	0.830049376
-12.67297662	-8.701138958	1.189846199	13.26147265	0.202615309	1.306607639	0.928041154	4.615858172	2.519876368	-48.0485666	-38.83588474	-13.8272474	-8.328067741	2.084962472	1.773856626	11.81774814	10.85685645	10.4550579	9.191938714	0.743243195	0.049975981	4.632969289	1.506553482	0.947968991	0.183374055	2.683432931	0.815142944
-10.9677778	-8.538376255	1.185260927	13.14604823	0.203354215	1.384289378	0.98867866	4.35905823	2.606452075	-47.65114737	-39.97165223	-13.022503	-8.658160412	1.988215885	1.789558464	12.04424441	11.22057325	11.19621989	10.03042885	0.703821229	0.049425426	4.891651485	1.552019922	0.9622027	0.18486367	2.685262852	0.842889354
-12.42257885	-8.79781002	1.140864707	14.62333985	0.196264842	1.363982651	0.951467512	4.417503787	2.598003924	-50.43569108	-41.78539021	-13.97840657	-8.362685975	1.856116591	1.822411059	12.31978947	12.01760816	11.3717806	10.00200075	0.721816537	0.048899205	4.648270874	1.496739793	0.897430192	0.182431376	2.587321769	0.807524243
-11.96597942	-8.324556631	1.124142093	12.43534988	0.194366043	1.331573412	0.919359688	4.377581579	2.532895703	-51.79862939	-40.59112945	-14.03421783	-7.653892658	1.864329003	1.797091307	12.21503513	12.40005912	11.41269642	9.652036092	0.721694674	0.050488338	4.463284125	1.605268154	0.969709145	0.182460887	2.816476445	0.872680881
-11.25838249	-8.688066331	1.170028095	13.82573166	0.189022772	1.294975214	0.974805144	4.677786454	2.568415431	-49.54547391	-39.9358577	-14.16387438	-7.973762778	1.879470331	1.821998222	11.64824997	11.72840744	11.06959179	9.764233268	0.724978193	0.0507518	4.659847145	1.537184059	0.9826212	0.185714092	2.73098375	0.782775812
-12.65339001	-8.006156664	1.184567542	13.41839668	0.179347026	1.401489966	0.901581654	4.215195044	2.607563373	-49.74966313	-39.85790544	-13.84472312	-7.609653981	1.878122832	1.759183659	12.57435184	11.38370849	10.82373784	9.565159871	0.740986344	0.051745259	4.566409475	1.603990035	0.989189679	0.181648478	2.684820786	0.872224456
-13.62470256	-8.194645829	1.176810146	13.65970152	0.177694582	1.372271582	0.9731041	4.426252096	2.626225606	-50.99510822	-42.53465731	-14.75442442	-8.240170857	1.833697102	1.851472103	11.94231756	11.56733191	11.12330076	9.671345701	0.720712425	0.050581264	4.475272496	1.609758037	0.913797461	0.187308665	2.623805576	0.890493505
-11.2985181	-8.385949757	1.17628986	13.61857328	0.181419569	1.417116439	0.932601622	4.322757244	2.648990279	-50.85685337	-40.16431332	-13.48807644	-7.99569931	1.729880946	1.792716806	12.40230524	11.83759355	11.38363149	9.742467991	0.715800279	0.051159598	4.787135407	1.60830059	0.933568365	0.178798085	2.669218036	0.802362508
-13.08853888	-8.086305704	1.143559024	14.36202253	0.185813742	1.323178025	0.913046807	4.472637655	2.596839082	-49.11210902	-40.51081146	-13.54581822	-8.157725041	1.910287688	1.911004546	12.06993443	11.7571411	10.9483419	9.538631955	0.715771819	0.049925486	4.718059291	1.557173437	1.001188115	0.175460655	2.734120027	0.804821489
-11.42648618	-8.094282481	1.212415009	13.66023914	0.210566672	1.373956525	0.915544428	4.349190219	2.585618592	-50.47363105	-40.11002109	-14.00519644	-8.000327085	1.882430312	1.813266504	11.77202717	11.70573184	10.78818808	9.484401077	0.741805012	0.051066333	4.76490219	1.618041373	1.035118729	0.180622473	2.78080397	0.886803866
-12.56853907	-9.493550678	1.177115841	14.32538284	0.186012316	1.372275772	0.960456873	4.695799593	2.553750944	-47.92801074	-40.08911665	-12.58496037	-8.403052861	2.112996823	1.740231941	11.78609348	11.23236528	10.93594777	9.593446728	0.736487874	0.049939392	4.705030319	1.557896862	0.899842988	0.188362753	2.670534794	0.795438225
-12.59047938	-8.314383917	1.143290569	14.04077664	0.174242261	1.352961501	0.921423828	4.547356912	2.513245619	-48.17766754	-39.92837637	-14.06204491	-7.971690684	1.958842767	1.853285121	11.9008722	11.41358991	11.1798164	9.838437737	0.723829943	0.050069723	4.769525287	1.564380718	0.977686083	0.175705365	2.775723352	0.837362208
-13.76437145	-8.477280929	1.140180383	12.68955017	0.1985961	1.38763688	0.973957396	4.284726371	2.539008538	-50.88669143	-40.81922723	-13.37994993	-8.490399959	1.97911748	1.792516913	12.16849925	11.04182052	10.56852624	9.180239109	0.696050283	0.049782563	4.82579672	1.54949772	0.969823586	0.19167382	2.690047937	0.848200546
-12.77265023	-7.33392403	1.044920452	13.17001839	0.1922226	1.330691827	0.936245385	4.177571002	2.593258904	-51.02963504	-40.77471289	-13.85023808	-7.755627986	1.781625451	1.829000326	12.02632959	12.46387782	10.92467389	9.425732065	0.742847344	0.049397339	4.840521831	1.59396046	1.011878046	0.184983222	2.666030015	0.897102717
-12.45080946	-8.874556592	1.171386105	11.79908475	0.20300702	1.29206026	0.931029267	4.624526809	2.545282834	-48.59427169	-42.07082508	-13.93745655	-8.325263493	2.145759883	1.808318402	11.61730314	11.2994777	11.06233397	10.34255023	0.747022162	0.049386347	4.598420112	1.537333824	0.960979376	0.193511667	2.832309402	0.86115845
-11.39707081	-8.302427025	1.251577862	14.17229462	0.195828582	1.376323898	0.917852879	4.539979732	2.56109479	-46.07775142	-40.45550181	-13.22719997	-8.041954922	1.951063022	1.821245733	12.26951697	11.53936607	11.49901672	10.27358126	0.72670802	0.049913937	4.832047316	1.565706828	0.975572522	0.184306107	2.63974803	0.862543951
-11.72117822	-8.216335713	1.151322641	13.05385629	0.185830391	1.342159638	0.959442976	4.290309736	2.666695417	-48.5294759	-40.8394246	-12.93473865	-7.62482101	1.82391728	1.820133142	11.86158887	11.53802083	11.28829906	9.948526507	0.727131855	0.050828122	4.874357898	1.628297984	0.960292621	0.180080286	2.757399001	0.852124402
-12.62015224	-8.207565265	1.211700655	13.08085364	0.183093093	1.396101698	0.960636799	4.46582943	2.490476378	-48.71382293	-41.806777	-13.76504642	-7.674599934	1.806160351	1.924382032	12.40897532	11.2329475	11.59819471	10.01059336	0.739890415	0.051055485	4.61370532	1.531391303	1.009012804	0.188415455	2.683117566	0.768579581
-12.59575341	-7.971540018	1.144275464	13.82113551	0.169375027	1.336412233	0.962491739	4.620515263	2.537255989	-49.73086586	-40.02546924	-13.67678493	-8.253433622	1.867099265	1.819004642	11.18780415	11.95401414	11.0018838	9.523098755	0.710253457	0.050441121	4.873589571	1.566065465	1.005518734	0.182243932	2.714477066	0.841043641
-13.15232315	-7.863827142	1.129123877	12.3199587	0.194772474	1.387065939	0.944333309	4.305968035	2.491946478	-50.83590997	-42.08339367	-13.52999401	-8.143940164	1.856018763	1.815229335	11.76006426	11.79768241	10.97283911	9.943143825	0.699706488	0.050704758	4.595064608	1.546352432	1.002975963	0.187802117	2.697864395	0.832625499
-11.55471449	-8.464224869	1.272844667	11.90512878	0.191579195	1.378615585	0.948356661	4.308790718	2.448895403	-50.84436519	-39.90924421	-13.59822205	-7.989126005	1.867415261	1.837179594	12.72505504	11.91070265	10.96310332	9.697322462	0.724010368	0.04945566	4.704750369	1.608368526	0.983382617	0.180370127	2.85345518	0.877670669
-11.74645817	-8.2245284	1.150518087	13.58085602	0.203624392	1.333500564	0.959548034	4.419559916	2.665760625	-47.66675876	-38.29790569	-14.41282931	-7.941129831	1.898063846	1.853635133	11.14342225	11.70351973	10.78325931	9.398062564	0.73208146	0.050428765	4.565251799	1.614281613	0.993804829	0.181090479	2.781237223	0.880447399
-11.16441035	-8.476069494	1.165000303	12.61719474	0.182235128	1.355502305	0.932455997	4.408999872	2.521999264	-47.71452712	-39.82752228	-12.62020058	-8.22402669	2.045823723	1.677763599	11.8429915	10.91763426	10.66366934	10.01100921	0.704056819	0.051350831	4.798042644	1.585389686	0.91434651	0.177849843	2.723651691	0.852437801
-11.68528446	-8.43137431	1.128835283	13.24271363	0.194661507	1.3485392	0.929752714	4.420672723	2.492550163	-46.94576226	-40.27799731	-13.89586167	-7.822971661	2.011453472	1.728853317	11.16815217	10.90213289	10.74333849	9.970304227	0.723917556	0.050908276	4.660871336	1.536445232	0.975165346	0.194974787	2.636042115	0.830467509
-11.86134138	-8.295293158	1.105125341	12.19208196	0.20764019	1.364237889	0.926913651	4.320606976	2.606654481	-48.99160832	-40.81116622	-14.08569148	-8.261433111	1.855987131	1.816713348	11.69860312	11.09681364	10.88693779	9.830101202	0.7330481	0.049581692	4.603622604	1.545049505	0.93567714	0.195092428	2.635604829	0.816431627
-11.17842048	-8.778355591	1.17317563	13.00346275	0.202519482	1.361387136	0.958219151	4.469352087	2.613821158	-50.45382143	-40.8326386	-13.22998307	-8.252484854	1.878173786	1.83906375	12.94435207	11.43520929	11.61333543	9.967426692	0.717644353	0.051279052	4.694529211	1.594536479	0.976008246	0.185059833	2.771418294	0.807464803
-11.18419687	-7.947351077	1.237997221	13.65261656	0.189155834	1.381771316	0.927402896	4.416223037	2.480886882	-50.847471	-40.74923726	-13.71890379	-8.279191545	1.896349814	1.752261619	12.49854393	11.55182662	10.75491468	10.19986506	0.730633952	0.04900153	4.778591603	1.555960091	0.99972134	0.165852171	2.699187926	0.779790658
-12.2920407	-8.492616447	1.080416642	13.03174768	0.205888921	1.346247669	0.968948672	4.431974108	2.481340796	-48.9754634	-41.63253029	-13.11044976	-7.610977295	1.979386078	1.719121156	12.31902068	11.61139293	11.42387405	10.25257485	0.723044089	0.048536838	4.802141037	1.510292999	0.961705003	0.189077904	2.651180264	0.81157656
-12.53428392	-7.359036514	1.206554009	14.06943277	0.181201594	1.34262142	0.905258951	4.477242923	2.59208654	-50.37815224	-42.56434144	-13.37863021	-7.563421207	1.766033222	1.816478787	12.28153536	12.08019095	10.65878489	10.01908105	0.726232064	0.050997604	4.736871567	1.649076293	0.967550811	0.168363589	2.644770702	0.8584407
-12.36224284	-7.867483188	1.137465875	14.03358374	0.178331944	1.407640382	0.942426283	4.595032073	2.53756667	-49.9761972	-42.00890784	-13.34302385	-8.660757495	2.012796723	1.728295468	12.12795423	11.674956	10.75722752	9.660134618	0.736414152	0.048518209	4.658273522	1.50980975	0.937623376	0.189378253	2.468975624	0.852604419
-11.35647343	-8.40095182	1.165072557	14.21058413	0.172845814	1.387359411	0.924852114	4.227840975	2.720074734	-51.59014212	-40.30327909	-13.06542249	-8.03388015	1.764917441	1.709959747	11.63411142	11.50494142	10.2393217	9.834078102	0.702773564	0.050298515	4.797036439	1.581958929	0.93270842	0.16592738	2.80523619	0.867221348
-10.59109009	-8.445550354	1.195453356	13.22547067	0.186185057	1.356767614	0.937414674	4.519659795	2.578191042	-49.85098092	-41.34221117	-13.30781563	-8.712870039	2.046741168	1.728741285	12.0094683	11.3823589	10.71611871	10.38749596	0.722179075	0.05058075	4.813486989	1.615552442	0.967939624	0.179512549	2.812237973	0.91330569
-13.25228834	-7.992375996	1.28848714	14.24800114	0.188795591	1.312638925	0.943573566	4.502102715	2.525130376	-47.68079224	-41.29865056	-14.3125413	-7.712733295	1.983133707	1.886689383	11.98975483	11.58913479	10.56372228	9.589991062	0.749464172	0.049399919	4.86467848	1.547656829	0.960669891	0.174588606	2.683905559	0.901378465
-11.57827992	-8.383872264	1.176633885	13.05693176	0.1707274	1.385191306	0.936753395	4.430239079	2.519645739	-51.81906448	-40.46587535	-13.43421024	-7.976926198	1.921832353	1.649842755	11.99124101	12.06451669	11.12538051	9.678882982	0.725702695	0.050049705	4.663468882	1.544551717	0.918575413	0.177936517	2.640368599	0.801100679
-12.9968671	-7.889789999	1.187201293	13.61193335	0.197036067	1.342704386	0.924809901	4.371718695	2.524409044	-50.18138447	-39.59662364	-13.95842024	-8.172406774	1.776291888	1.851485336	12.32129088	11.66393523	10.03354579	9.246183381	0.720341481	0.049079513	4.782925199	1.556220205	0.983679778	0.182691974	2.650814777	0.858432139
-11.72654822	-8.046984299	1.187894794	13.79180499	0.184357129	1.371323387	0.938584082	4.392454167	2.564895948	-51.17764934	-40.98280826	-13.85892984	-8.006442525	1.888104482	1.800247432	12.17485405	11.86372507	11.78249291	9.807840853	0.726470517	0.051047866	4.611760162	1.632402747	0.995974983	0.169341843	2.736032892	0.812046715
-12.05881067	-8.803714085	1.061461192	14.21260279	0.183680235	1.391295809	0.88275086	4.470227004	2.686887769	-48.56130218	-39.60578552	-12.77469659	-8.533544738	1.92308548	1.714581792	11.09393667	11.22011092	10.61933728	9.437467441	0.704194533	0.052132173	4.650385492	1.58808143	0.893716806	0.191242194	2.597307858	0.822544566
-12.23890798	-8.519527791	1.17070226	12.57003063	0.205114126	1.332545686	0.94896002	4.524098618	2.506174356	-47.64360717	-40.63520631	-13.24112796	-8.073013206	1.872071273	1.923366726	12.31175882	11.00716271	11.32512318	9.701578026	0.741040976	0.050217273	4.942619063	1.546230205	0.949690784	0.186035519	2.715528791	0.818584375
-12.55219562	-8.582252206	1.303354181	14.24014475	0.198700753	1.357789465	0.95977005	4.592767774	2.514898362	-50.66710519	-42.24343562	-13.64114031	-8.703855249	1.973156777	1.810545155	11.82135849	11.47617624	10.39825137	9.770445221	0.713260532	0.051746913	4.847701834	1.549045064	0.968901705	0.181062346	2.694342605	0.8797964
-13.05687369	-8.713144378	1.139899092	13.37004005	0.209339337	1.309804627	0.923431481	4.34439827	2.552913434	-50.71379835	-41.32083968	-13.22837166	-7.687185653	1.884968989	1.704585147	11.82771558	11.46147428	10.77556539	9.822768237	0.747949955	0.049196125	4.883797655	1.498300489	0.970764955	0.189167316	2.689374718	0.832830836
-11.30866779	-8.398221366	1.153371982	13.99522841	0.185492636	1.373889621	0.955516955	4.393963167	2.517824747	-50.06786333	-40.8689302	-13.05071073	-8.541618166	2.012340947	1.786374859	11.62664349	11.82772621	10.31896841	9.808430506	0.710971642	0.050410697	4.745079851	1.516318565	0.958423158	0.171336989	2.783636672	0.856505094
-11.12614923	-8.119459549	1.12632402	13.38502959	0.192709536	1.413572541	0.964506619	4.404035987	2.62804914	-49.85856588	-41.59227232	-13.1795079	-7.938591316	1.861796439	1.725192182	11.45411956	11.96227839	11.05325501	10.08563394	0.702370081	0.051565553	4.563537216	1.577777923	0.943392084	0.181804539	2.655233263	0.850995412
-11.17949485	-7.657547321	1.20602414	12.60750867	0.18099517	1.39512856	0.959829859	4.132900124	2.583157139	-46.51001648	-39.23286336	-13.02698516	-7.643816981	1.854606494	1.756488235	12.83736156	11.25423096	10.92825753	9.955058012	0.718942655	0.050809752	4.709728649	1.585029246	0.925556888	0.174938433	2.612489423	0.896434898
-11.20099998	-8.679332053	1.240940502	12.34452578	0.199340254	1.355211595	0.920663799	4.551676005	2.588076686	-51.46947408	-40.53636629	-13.04603873	-8.186287582	1.964921711	1.756942161	12.58607478	12.05970395	10.89197266	9.962025245	0.726112679	0.049925547	4.790278582	1.573456195	0.964765014	0.17471598	2.844674937	0.827337254
-13.96845296	-8.043603204	1.161396589	12.96033323	0.192157235	1.404140164	0.947189111	4.295302531	2.489214181	-49.81382456	-42.07014581	-13.82463392	-8.113534316	1.959385188	1.835742592	12.15532792	11.4215818	10.72546693	9.400656959	0.701190209	0.050463433	4.658238312	1.561221828	0.955369713	0.193453281	2.590537659	0.845664707
-11.23838364	-8.929526001	1.195292057	13.28280729	0.191740147	1.356923288	0.935948811	4.422083463	2.460706609	-46.90037389	-38.99026501	-13.41412747	-8.129300151	1.941139614	1.841433792	11.65412779	10.85425718	10.72787398	9.562579362	0.722596714	0.050509595	4.828962357	1.531386605	0.934748486	0.185320861	2.770493429	0.8720972
-11.70247335	-8.527157447	1.26304144	12.42299582	0.207672295	1.36648524	0.957986325	4.379161386	2.579645494	-49.95758827	-40.96587942	-13.53020244	-8.56142489	2.019787361	1.858313443	12.23795546	11.24559802	10.68166779	9.604411481	0.717800237	0.05037258	4.767474811	1.54620706	0.963834728	0.176657234	2.792177907	0.838943957
-11.42481847	-8.160358584	1.127314863	12.33143992	0.187787047	1.362161019	0.951232094	4.534495259	2.655923623	-47.85497074	-39.740043	-14.11068871	-8.169870344	1.929996373	1.794052987	11.47819793	11.20461708	11.33829704	9.87256024	0.746039806	0.052609399	4.818577295	1.628018367	0.964396936	0.191446362	2.713412027	0.85824397
-12.45621708	-8.688598493	1.243017342	13.03830067	0.199504856	1.353806303	0.950785404	4.300385929	2.515303314	-50.41049373	-42.08393547	-13.37378633	-7.764439907	1.896375029	1.721693334	12.69176294	11.39288901	11.4894411	10.42538659	0.702640121	0.051588208	4.735771832	1.638455997	0.951513571	0.181222501	2.715192961	0.828276211
-13.13806369	-8.911582702	1.241204955	13.18343494	0.204696988	1.292407301	0.913401668	4.663765871	2.374243013	-49.03542411	-41.74727431	-13.32200233	-8.278304919	2.033625691	1.788972611	11.6422951	11.06915594	10.33757875	9.58569108	0.717528641	0.050269419	4.649082947	1.543613227	0.927082439	0.191150484	2.634629046	0.799509796
-12.86939077	-8.403323297	1.132135102	13.65210099	0.195990276	1.339341738	0.900587738	4.477302609	2.541895522	-49.18350036	-39.52395313	-13.77458584	-8.032308944	1.922814628	1.805580888	12.28492608	11.31752943	10.38631476	9.168062932	0.732301198	0.050022113	4.682610645	1.562049841	0.921818124	0.183002421	2.640077011	0.836010346
-11.52149919	-7.822166453	1.157865678	13.41822581	0.203193263	1.340688827	0.900817811	4.526503577	2.656248402	-50.87380849	-40.26682294	-13.88299081	-8.058577371	1.860614778	1.757589971	12.12943346	12.13373047	11.20324167	9.515225853	0.738066927	0.050157494	4.798665266	1.582020507	0.992813351	0.183676224	2.62552768	0.852360258
-11.71089086	-8.292726714	1.092779572	12.85162885	0.185211341	1.370229946	0.94391875	4.432462955	2.474117406	-49.27893961	-41.57245786	-12.55458668	-8.447301039	2.013389982	1.705658904	11.90011719	11.15652153	11.03739766	10.17950683	0.722336789	0.050976976	4.75329461	1.5796017	0.921603504	0.178397244	2.655325158	0.789643631
-10.95497851	-8.921526475	1.051664818	12.98396711	0.197616841	1.362564901	0.951582802	4.490012176	2.569348182	-51.94562784	-41.34746316	-13.20528647	-8.214180278	1.897764793	1.690738023	12.58290329	11.74686447	11.2308924	10.05089232	0.730291177	0.049432418	4.741775024	1.546573434	0.858581687	0.179258496	2.709776453	0.846438832
-12.39508988	-8.054824054	1.226464296	11.97549122	0.184754028	1.346580296	0.961474692	4.255200539	2.483318775	-50.51122416	-41.79240912	-13.960819	-7.792450128	1.927950404	1.768477448	12.16951542	10.7202678	10.51003878	10.01652513	0.714999708	0.052982575	4.83180974	1.593326357	1.003830143	0.180922435	2.789516834	0.848353961
-10.78265699	-8.656675334	1.231910473	12.74577027	0.208114288	1.395879896	0.92456326	4.290090213	2.609536428	-47.27534583	-39.62899854	-13.64854035	-7.787890339	1.94685851	1.777332034	12.81209853	10.58344734	11.09627109	10.05907218	0.760388624	0.050354736	4.76033086	1.605467355	0.949345792	0.18354629	2.746831323	0.887599234
-12.11860035	-8.051394342	1.143664862	15.0691077	0.198428712	1.348565896	0.929269647	4.368155218	2.530816084	-48.51813715	-39.46347534	-13.35230694	-8.323504743	1.798465849	1.813903392	11.60254452	11.51739279	10.86516943	9.56583087	0.725922083	0.049482678	4.80982164	1.571995745	0.990068958	0.177223826	2.62329555	0.849819636
-11.96752505	-8.60614349	1.107898017	14.5316956	0.196163348	1.320348484	0.939036787	4.46792918	2.648974529	-48.27425768	-39.72945541	-12.9007404	-8.263398485	1.847442361	1.803377491	11.11003583	11.38439201	11.05485793	9.502214019	0.702723174	0.051224606	4.788135612	1.595971858	0.935639688	0.180773242	2.677220279	0.819695356
-11.57307007	-8.429896732	1.228652103	14.61083975	0.188083002	1.400573598	0.972101552	4.311728128	2.480373704	-48.57620759	-38.5074525	-14.14591498	-8.064040577	1.873240824	1.776931009	12.28918795	11.28689345	10.5943383	9.496889316	0.721921706	0.05095095	4.812125925	1.580744693	0.943808067	0.173503799	2.701958249	0.891706406
-12.9292874	-8.153642103	1.151883036	14.75013031	0.182269445	1.393511844	0.939061119	4.22703166	2.578674748	-46.96502427	-40.38866561	-13.75253676	-7.82183065	1.932248413	1.792394185	12.10892828	11.26104738	11.14165704	9.749931809	0.729592103	0.050584651	4.834172378	1.540368018	0.911846155	0.176613086	2.566461836	0.862465944
-11.53957825	-8.378213203	1.134789786	13.43152289	0.192394809	1.338359489	0.957865545	4.49715859	2.513047167	-49.27875188	-42.31761983	-14.13756193	-7.870557829	1.836849532	1.919384743	10.99982178	11.9614251	11.13376088	10.35542277	0.7433809	0.050269914	4.766278144	1.545835264	0.971004871	0.177352851	2.848494292	0.838955538
-12.41608496	-8.030055671	1.254938173	12.47729492	0.184284015	1.385486254	0.966649087	4.131524153	2.540598749	-49.47314628	-42.44784147	-13.01047926	-7.970458991	1.883983978	1.844248364	12.71176976	10.88064706	11.06069746	10.30001832	0.721710881	0.050387349	4.887743903	1.5925143	0.976204751	0.170383816	2.744129506	0.813837831
-13.39686969	-8.270715391	1.116767109	14.10957134	0.183599752	1.360855013	0.936667983	4.365334389	2.614899487	-48.59989923	-41.10382377	-13.86542593	-7.888817705	2.042471712	1.728799479	11.01014173	11.83214648	10.63137782	9.914194681	0.726023838	0.050913384	4.660460802	1.561581943	0.967267853	0.185210693	2.704307418	0.87961924
-12.16185506	-8.307957738	1.067054938	11.90345831	0.195102253	1.368081323	0.953935315	4.3913159	2.49722481	-50.83918124	-40.45306802	-13.94903563	-7.213954417	1.820038147	1.696860591	12.44607774	11.68644357	11.423727	9.910264237	0.711282587	0.05027045	4.633866885	1.593713	0.936811394	0.188989304	2.689744853	0.811868198
-13.09021679	-8.445761633	1.199347813	14.2431371	0.187973275	1.349378702	0.912356597	4.265778478	2.576714862	-50.70798062	-40.37380881	-13.68559504	-7.899758761	1.849253175	1.686231524	12.68339344	11.68043649	10.74951154	9.788194262	0.725708204	0.049873566	4.826277034	1.595169728	0.910029533	0.177115077	2.613713499	0.867475654
-12.86186322	-8.359565899	1.125142151	14.29132919	0.1918221	1.402563681	0.954648743	4.287181272	2.686216255	-51.00160936	-40.21369048	-14.21131796	-8.581031144	1.902101049	1.707644548	11.79279929	11.47042312	10.65195832	9.585205902	0.723780365	0.049153351	4.682680516	1.534767938	0.93981523	0.184005074	2.607724403	0.853936492
-12.09895522	-7.592714897	1.167803227	12.93111047	0.177330476	1.382314949	0.984454018	4.252066205	2.516771473	-49.47117718	-42.48928938	-13.29638495	-8.102633704	1.791952472	1.857190998	12.3962399	12.0281869	10.85039263	10.34026589	0.714303047	0.049919894	4.878663438	1.53820044	0.987133476	0.185886071	2.594209297	0.807143008
-12.16859432	-8.35132831	1.141913967	14.61113013	0.182863335	1.354250399	0.970801771	4.351802912	2.603056935	-46.60671881	-39.2280083	-14.2442324	-8.13665168	1.849239713	1.878298988	11.16343316	11.14496536	10.65975962	10.05880249	0.708605624	0.051659035	4.751454929	1.540791666	0.991797593	0.178595918	2.785877246	0.849096795
-12.30380019	-8.2060079	1.186987389	13.88690944	0.183643209	1.349157812	0.951413352	4.4135936	2.527107875	-49.69152211	-40.41008322	-14.35182245	-7.772440267	1.955555072	1.767204585	11.71231614	11.24896159	11.02983518	9.690723891	0.743950407	0.052285461	4.868107757	1.584817429	1.039136929	0.18596402	2.724956715	0.838406536
-12.77467446	-8.35590736	1.264943332	13.06303126	0.181081906	1.364051152	0.931231268	4.38903696	2.480224842	-48.14770446	-38.0528923	-13.02116946	-7.617067143	1.984891207	1.791385741	12.48165924	11.05856609	10.72712072	9.008347794	0.707822472	0.051390721	4.723048234	1.539105816	1.003807972	0.17522462	2.775762291	0.856964069
-13.08558831	-8.216756046	1.274171079	13.97340017	0.194345582	1.342370226	0.925092393	4.252351009	2.568691118	-50.32722761	-41.67014335	-14.33023722	-7.435002586	1.888701395	1.843762494	12.1158134	12.45787609	10.92359259	9.964424643	0.739335677	0.049449347	4.786413886	1.560868157	1.056110166	0.187854868	2.762582883	0.886944093
-12.53567224	-8.442480611	1.159690959	13.80995803	0.175200627	1.355209548	0.926277087	4.533575867	2.590637025	-47.7527202	-38.10753345	-13.11526218	-7.922195085	2.006797037	1.742825498	12.05546606	11.51708207	10.40891139	8.802581593	0.721854431	0.04866056	4.70361673	1.521659003	0.885226198	0.179537871	2.578719087	0.832088897
-12.10821698	-9.033178365	1.179217036	14.26337455	0.196212263	1.383621761	0.959768184	4.44250188	2.580802877	-51.54312142	-41.33689872	-13.36569181	-8.899521054	1.821877343	1.861217013	11.92265039	11.69713096	10.62883864	9.856585057	0.719398311	0.050598646	4.782945068	1.518833036	0.928430946	0.178726917	2.752183498	0.800804709
-11.84594863	-8.157780494	1.193347226	12.87297954	0.199346381	1.35497791	0.965033901	4.319167287	2.611515904	-50.23259753	-40.60216796	-13.12274004	-8.191361824	1.869448532	1.715313266	12.6890137	11.02848132	10.92493121	9.850009342	0.712311995	0.049659894	4.757628961	1.563244275	0.994286144	0.18771099	2.647357385	0.859449817
-11.88917157	-8.03570866	1.155650449	13.11816382	0.177577835	1.396239525	0.910644661	4.31576871	2.457722029	-47.69333672	-38.03811905	-13.22948358	-8.204536413	1.948654996	1.656427108	12.53198905	11.32414278	10.68645355	9.459541447	0.717070405	0.049741546	4.74872703	1.561985994	0.913021797	0.188327903	2.561137023	0.917810619
-11.19033618	-8.595016211	1.206009904	12.41577118	0.199712855	1.338352421	0.933559956	4.303163052	2.582384682	-49.34666945	-39.74543671	-13.57965433	-7.849588009	1.830259136	1.732795254	11.45936632	11.49410525	10.85586365	9.930295834	0.724198635	0.050784901	4.597238062	1.613815634	0.94113019	0.184384262	2.751083426	0.835719437
-12.58213258	-8.1237769	1.1251899	14.51121496	0.182315131	1.345291916	0.916147328	4.478643895	2.559417848	-48.84425112	-39.40297103	-13.18879281	-8.341673597	2.041526116	1.69458302	11.19885976	11.56382265	10.71703264	9.597882689	0.720132287	0.050367524	4.596222661	1.559364501	0.977135868	0.170704498	2.698672444	0.854783343
-11.2080472	-8.056264913	1.212839183	12.70615734	0.202545974	1.367173629	0.959231453	4.091563648	2.557040057	-49.74617052	-39.85022293	-13.73573964	-7.755984828	1.79321236	1.734061639	12.59854364	11.02957073	10.72051051	9.895502635	0.716103782	0.050132268	4.827195638	1.583577701	1.021305127	0.188555889	2.657495717	0.845587192
-10.95468408	-8.18636665	1.193914031	13.59619519	0.19857032	1.384435491	0.959975283	4.168390258	2.661862017	-48.52985655	-41.57411521	-13.69483855	-8.191563771	1.85021304	1.859962915	12.33342025	11.73074958	11.07443815	10.44156287	0.729458471	0.048766893	4.841566819	1.549822139	0.917240787	0.170138396	2.694110794	0.831526443
-10.56937737	-8.900377061	1.179538069	13.3142001	0.197142574	1.341317357	0.934241255	4.425762827	2.677767984	-50.79804824	-40.72815852	-13.61571201	-8.070032035	1.857134598	1.752301554	12.79671214	11.92611886	11.61493852	10.01277141	0.72710136	0.051023913	4.873507001	1.641614661	0.934838725	0.193625703	2.692863147	0.854213154
-11.13228177	-8.263831863	1.235948461	13.74658501	0.184218475	1.386902323	0.930369697	4.280695329	2.507828949	-52.04619462	-40.88021541	-13.26711869	-7.628862315	1.811835019	1.697521072	12.18409753	12.18589635	11.04275157	9.736151882	0.723848227	0.049924261	4.550371485	1.644521458	0.972467221	0.175657939	2.693331687	0.844437583
-11.14633506	-8.733353478	1.252673903	13.87490868	0.194359501	1.341173443	0.940024755	4.497207688	2.505612875	-46.7840327	-38.93905099	-13.6481214	-8.48309555	2.017906959	1.803351113	12.24889851	11.42200956	11.0649933	9.90788316	0.726200862	0.049976961	4.710497113	1.513660404	0.952667732	0.18301374	2.671114476	0.85231527
-11.67160006	-8.711698462	1.118896043	13.67085733	0.174033533	1.353320335	0.932828849	4.591216285	2.499124281	-50.40240037	-40.45259402	-12.85258279	-8.155932066	2.010564106	1.663586122	11.79847347	11.64735655	10.87086738	9.914898169	0.722860291	0.048608797	4.651056491	1.569876811	0.930361639	0.178022784	2.770948786	0.87328961
-11.65287287	-8.638227553	1.11777004	13.3869385	0.205944428	1.334493556	0.898860277	4.546707362	2.572473324	-49.60766005	-40.25456341	-12.41129849	-7.946376407	1.882888495	1.732799493	12.0559942	11.541507	11.03211691	9.781285369	0.7334363	0.050622177	4.68519089	1.608186712	0.983114337	0.190183558	2.710302505	0.819848202
-12.82930259	-8.001196477	1.200310717	13.80802931	0.164976013	1.371614935	0.945527286	4.353777253	2.55378826	-47.4782206	-39.82039241	-13.38779799	-7.902704936	1.928720317	1.836235634	11.76135438	10.82252902	10.55505974	9.691201068	0.7051569	0.052662953	4.767755373	1.571100997	0.979813415	0.168757882	2.760052595	0.82544734
-14.14999135	-9.139463343	1.107485503	13.18466903	0.191557585	1.295622924	0.903201112	4.555867291	2.468606999	-50.29040123	-42.66585716	-13.64033911	-7.782312162	1.968878739	1.785692555	11.49587955	11.09742632	10.96740625	9.936898678	0.71787486	0.049968839	4.719791129	1.550168652	0.93864074	0.194773003	2.772807499	0.843527783
-12.52456646	-8.189758814	1.216798538	12.97336024	0.184190292	1.328221682	0.960686715	4.508559936	2.489652557	-48.42098802	-41.43532827	-13.30365332	-7.984806059	1.823637829	1.842057399	11.00707121	11.41262174	11.26307731	10.23217148	0.710835	0.051278447	4.856488312	1.528479145	0.990057245	0.177580342	2.726315864	0.759171443
-11.01772407	-8.757903176	1.287346692	13.09294593	0.211358839	1.354813401	0.949449649	4.28529643	2.491354619	-51.81666122	-40.6231103	-13.74177655	-7.953629451	1.841326322	1.764320915	12.9410489	11.77315631	11.3496231	10.22160604	0.746315123	0.049973868	4.819371385	1.575594047	1.032218886	0.181122098	2.860946927	0.88951112
-11.18380247	-8.354802052	1.143901195	13.14938708	0.189068562	1.291155614	0.951904345	4.672387113	2.603642318	-50.91018703	-40.272464	-13.12901814	-8.016801925	1.958563683	1.717794603	11.56862861	11.88592113	11.28479432	9.547114014	0.71021153	0.052856199	4.657885883	1.597306174	0.980622343	0.178276677	2.757107664	0.828159993
-12.75237639	-8.323675666	1.120558691	13.1160278	0.172423998	1.373391116	0.950020257	4.400281108	2.393582699	-51.54722514	-41.30442406	-12.66167621	-8.174534541	1.969535362	1.771322607	12.91694026	11.62670603	10.98286826	9.677040267	0.709348429	0.050163534	4.692795101	1.577945798	0.975396943	0.179686974	2.767033453	0.845852803
-10.94889634	-8.539959469	1.07516609	13.4563439	0.199282299	1.343523304	0.960189475	4.489481948	2.606525705	-49.18966679	-39.21082948	-13.4941491	-8.706272157	1.927233854	1.756780051	12.30318555	11.048927	10.98467792	10.03310442	0.732896151	0.048903116	4.777367628	1.549426045	0.975918692	0.184685043	2.744977699	0.85026463
-13.00372945	-8.406505358	1.114311907	13.63322841	0.189371353	1.351899289	0.955995315	4.45595375	2.539877282	-49.37106403	-42.03074021	-14.37762541	-8.016623583	1.93688551	1.785268098	11.69797188	11.92691755	11.31328791	10.17977425	0.723149004	0.049688347	4.882298067	1.597239086	0.925682012	0.190666244	2.613673605	0.826310739
-12.07412988	-8.511046709	1.131023594	12.0093815	0.192672132	1.340270043	0.903968286	4.477673702	2.595076573	-48.55476826	-38.52625448	-13.4675527	-8.077771353	1.912850381	1.774362207	11.60443632	11.6216892	10.70247237	9.071869816	0.711481885	0.049476605	4.622771548	1.57181315	0.901153287	0.193513132	2.642372222	0.82882176
-12.21029059	-8.779048166	1.161130384	12.81038984	0.193178039	1.315151836	0.9481233	4.522464217	2.39204121	-51.58949318	-41.22737859	-12.81036083	-8.194420358	2.029495254	1.756283427	11.84024133	11.94172573	10.46029215	9.547272046	0.735399943	0.0475723	4.781704039	1.529644033	0.920013963	0.172796056	2.846507117	0.87074489
-11.39862831	-7.394611777	1.050386835	12.92225392	0.179763903	1.387490732	0.906137473	4.562196519	2.553913765	-45.98842658	-39.92494382	-13.99035203	-7.710374355	1.896733798	1.815790796	12.00387541	11.95510588	11.56973398	9.730657065	0.737364242	0.049201598	4.731842944	1.571011898	0.876190805	0.185464038	2.472730803	0.845871947
-11.27485125	-9.038793391	1.152674251	13.93679298	0.185391427	1.401912392	0.92259498	4.425508055	2.60083263	-47.04273784	-38.63831544	-12.78764136	-7.900634006	1.961114504	1.719392454	12.38656887	10.82280512	11.35571529	9.716376296	0.745372509	0.05158393	4.853576663	1.588636186	0.905139108	0.183146055	2.686636026	0.83827224
-11.85205603	-7.167213668	1.052483258	13.75368226	0.181308131	1.347046357	0.893785627	4.371849654	2.598868379	-46.11585333	-39.74194878	-13.22843157	-8.173929861	1.93957743	1.85104361	12.28514181	11.40992853	10.99734612	9.928678608	0.717910341	0.048661203	4.888998457	1.542081287	0.973943684	0.172314309	2.587421112	0.811502667
-13.47450571	-7.918541317	1.126067351	13.5019884	0.184921551	1.407123623	0.882789554	4.169292139	2.625284077	-49.91029175	-39.41848902	-14.27079992	-8.068998031	1.981047265	1.771486157	12.50211339	11.58164841	10.16412408	9.111549132	0.719754212	0.051643771	4.632877251	1.607294351	0.889701065	0.17064153	2.649927545	0.874743977
-10.98368236	-8.658229462	1.162580442	12.79544441	0.193430227	1.33671744	0.960030115	4.528971231	2.507038295	-49.72586178	-40.04620865	-13.17227356	-8.560132482	1.975806846	1.647417903	12.08834255	11.14985394	10.48795091	9.643143119	0.732277656	0.048962215	4.779535055	1.506512548	0.88148964	0.189572948	2.557880404	0.840448122
-12.12322153	-8.110553826	1.202526273	12.69097145	0.200948155	1.352143989	0.920644993	4.32600582	2.585426018	-50.68839401	-42.39957629	-14.04382651	-7.726384452	1.934877076	1.782460273	12.64711329	12.04017758	11.47676476	9.953608612	0.748242557	0.049440073	4.730600735	1.566371406	0.965826688	0.189992482	2.627108789	0.853638939
-11.48372345	-8.995175876	1.238154909	13.63715945	0.208842215	1.360618971	0.927685601	4.193486683	2.586913732	-47.92321934	-38.8138733	-13.38095525	-7.898834493	1.86041865	1.786173282	12.91295061	11.2587749	10.7675337	9.918233293	0.729370561	0.048236902	4.862596723	1.618752652	0.918086664	0.180634314	2.739185276	0.868638602
-13.2129114	-8.071747754	1.167455617	13.84156441	0.179229595	1.373982969	0.892388527	4.676776226	2.529102626	-49.37714714	-40.71096215	-13.54605899	-8.570142678	1.964964731	1.836894361	12.33929376	11.4172668	10.59824745	9.223785907	0.743258433	0.04980576	4.715940293	1.57463182	0.934027902	0.186690993	2.569393222	0.83391006
-12.61535189	-8.168732747	1.15841483	12.56927236	0.195546315	1.30840461	0.925311574	4.331600067	2.670936725	-50.41149521	-43.02341229	-13.65378261	-8.378600735	1.882664083	1.758695306	11.76438433	10.8339501	10.57234177	10.62149614	0.705614982	0.049388662	4.886867487	1.531791543	0.975050431	0.184482015	2.713830463	0.825883553
-12.26765159	-8.641595225	1.166144197	14.17420238	0.186747523	1.362693721	0.921753599	4.374064888	2.592230772	-51.12358146	-40.11668848	-13.11475937	-7.584451148	1.820743941	1.802619848	12.35798028	12.30995584	10.9715649	9.801807629	0.72460487	0.049132154	4.65186749	1.587433979	1.014678264	0.177796438	2.842216975	0.845782477
-12.53350623	-7.920125595	1.19501305	13.16161264	0.203067085	1.344352801	0.900126572	4.245296858	2.578522267	-47.67607689	-39.94135436	-13.97746078	-7.855741238	1.781818203	1.819074028	11.22471288	10.98603309	10.623913	9.425485031	0.702444947	0.051634819	4.758332827	1.623714601	0.934031557	0.183067057	2.611594757	0.865872749
-12.55318071	-9.068947858	1.202971179	14.38669471	0.192990905	1.379783238	0.909950749	4.354348538	2.584814672	-48.29274862	-39.47451753	-13.87103954	-7.66974822	1.906748593	1.768399921	12.14507926	10.68225135	10.71015074	9.611529966	0.719624153	0.051005587	4.846670469	1.593421516	0.939632842	0.18503739	2.749387338	0.877229333
-12.96513516	-8.24653033	1.159082967	14.44312877	0.186754988	1.370616744	0.909924407	4.355819742	2.485531138	-46.50555062	-40.01020563	-13.17712955	-8.004328634	1.901273843	1.828716786	11.83693276	10.71699698	10.69730584	9.727909818	0.718257819	0.050570818	4.655969629	1.563300026	1.009257079	0.191654125	2.638665265	0.852024948
-11.73411812	-8.77716888	1.08362424	13.24118246	0.206846943	1.308622289	0.935398992	4.327973206	2.510031421	-51.44947782	-41.67025452	-13.90653372	-7.799464915	1.920404364	1.705927632	11.97381541	11.5980181	11.51968435	10.29989154	0.721130312	0.04977612	4.633349176	1.630869434	0.981278724	0.187288195	2.763952233	0.824131988
-12.74458952	-8.223094927	1.290329416	14.37160582	0.188112533	1.385762434	0.964097976	4.329547623	2.459550972	-49.95947604	-39.85298085	-13.39571532	-8.062854458	1.88954736	1.787258127	12.25476682	11.08103186	10.27135035	9.222243043	0.711038607	0.049402973	4.681337277	1.510160156	0.981146507	0.168848769	2.657601435	0.813511708
-10.25723434	-9.04438742	1.210750372	13.23715471	0.207484382	1.344104433	0.961456649	4.483772634	2.581466224	-47.99786821	-39.71562956	-13.92545186	-8.228654452	1.875735109	1.880829375	11.64363586	11.34769491	10.93407149	9.800103944	0.732891701	0.050381954	4.745982983	1.57407197	0.901482059	0.17982845	2.782807421	0.839211126
-12.72812121	-8.68392783	1.286360461	13.00108325	0.184358035	1.359316938	0.976877232	4.379376938	2.650165925	-51.03353142	-40.90358154	-13.52067659	-8.270737297	1.850902927	1.786168693	12.36436406	10.82935398	10.373179	9.933770614	0.708362753	0.05126958	4.776068303	1.576235778	0.954603616	0.172180374	2.809546993	0.826917126
-13.44667185	-8.78637996	1.184602178	13.59267246	0.19980818	1.360981177	0.894842947	4.293942027	2.503715267	-52.08947627	-40.39747157	-13.17742465	-7.805918986	1.852907903	1.711724069	12.6378703	12.12598613	11.15264845	9.205514051	0.725394962	0.049976025	4.797198655	1.576875465	0.949890069	0.19333252	2.61597557	0.841891317
-11.2887849	-8.963478922	1.078612637	14.17607337	0.202317599	1.367913702	0.934766333	4.555082811	2.676076691	-49.63594471	-39.98693649	-13.59575479	-7.973413823	1.86281311	1.72364215	11.73381225	11.72353649	11.81687483	9.892529256	0.727552419	0.051521974	4.695344651	1.589399547	0.941977121	0.191536454	2.674777868	0.832952772
-10.91193839	-8.082242051	1.141364731	13.48913069	0.178179195	1.410702354	0.923115358	4.574562488	2.64422579	-46.68919669	-39.95530104	-13.29934075	-8.385616082	1.975801332	1.795664617	11.98435759	11.26935081	10.63646953	9.700644873	0.727696478	0.050724402	4.892172017	1.544447776	0.875224607	0.180123973	2.55101329	0.836651911
-12.02371231	-8.98123545	1.239879119	14.03960727	0.181009587	1.341327236	0.976528955	4.403113142	2.534397898	-51.70521926	-42.03898731	-13.56466564	-7.955621512	1.839587924	1.712771153	11.24755316	11.6266132	11.11770368	10.32641142	0.717969459	0.052073976	4.608136719	1.595252126	1.01665603	0.18842263	2.817384442	0.870671955
-13.03527668	-8.543779475	1.229713669	13.36322323	0.208904568	1.298238273	0.959606768	4.266169979	2.592164749	-49.5248733	-39.43375279	-13.54929108	-7.793399675	1.935238562	1.77584214	12.04129474	11.69503785	10.36264708	9.028844464	0.727557301	0.049526509	4.912545331	1.520406883	0.94091867	0.180963063	2.684877787	0.875350647
-13.8475024	-8.112409861	1.063736854	12.57923838	0.195242112	1.301269211	0.871125961	4.466174071	2.658357752	-49.95547413	-42.49445085	-13.44664476	-8.084363782	1.916188108	1.705539826	11.52861004	11.72824015	10.77707641	10.21931854	0.742859716	0.049756106	4.78170561	1.599701561	0.950878581	0.201833092	2.601025514	0.855563552
-12.26824889	-7.891452495	1.240685772	13.11460015	0.188788707	1.282953189	0.936889193	4.313054736	2.478051639	-49.30422117	-39.37859204	-14.25375741	-8.03318186	1.92115217	1.757977549	11.32284906	11.96272327	10.0593791	9.583123648	0.703729281	0.051712669	4.822343435	1.540438809	0.995692687	0.17999166	2.699940164	0.855499143
-13.77163533	-8.615022092	1.113213201	13.32183378	0.192885809	1.346091015	0.925058022	4.514189021	2.574367061	-50.51441815	-41.90955369	-13.64601454	-7.968486759	1.93407129	1.837273405	11.92555842	11.45623666	10.47771687	9.506575607	0.739721879	0.050864381	4.84084241	1.58831573	0.88672383	0.178061442	2.729854074	0.832008116
-11.7049609	-8.745722275	1.242154413	12.96403646	0.187099585	1.383860071	0.963901488	4.427552108	2.514298961	-49.25903507	-40.75344516	-12.90145157	-7.818973062	1.937251924	1.853379506	12.33585794	11.63393975	10.77932809	9.635040751	0.723427132	0.051547366	4.7384972	1.580637391	0.970778839	0.184007798	2.817577401	0.85859675
-12.81585135	-7.484308594	1.170442067	13.36438967	0.192633807	1.403669061	0.959928581	4.18837426	2.447334234	-48.96811498	-41.83136561	-13.30422607	-7.532394352	1.933743185	1.851638367	12.26454051	11.5716131	10.77789881	9.908530595	0.701427683	0.05002688	4.639899817	1.597941568	1.036173526	0.170676177	2.735115814	0.847443862
-10.4558097	-7.982643871	1.252972473	13.73065829	0.192204858	1.332571335	0.950798398	4.412293451	2.466744437	-47.99513422	-38.8569341	-13.93054316	-8.161381919	1.86291686	1.740302829	11.90814449	11.24561069	10.98122232	9.965258498	0.736212175	0.050300183	4.94467184	1.548134908	0.993338454	0.17465047	2.67406537	0.885751345
-12.16931679	-8.537729101	1.150596411	13.66570213	0.196629933	1.364498434	0.95794497	4.260353841	2.589523508	-48.83101313	-40.33090464	-13.46971429	-8.220767622	1.867112693	1.791670012	12.35987299	11.11507714	10.99256018	9.774019251	0.727472743	0.049591506	4.765326259	1.582887366	0.953011634	0.191238801	2.652715159	0.874168781
-13.0750968	-7.994072602	1.05392076	14.16952697	0.176712472	1.423823115	0.907901554	4.282242689	2.598510276	-46.01934095	-39.74152052	-13.23736597	-7.607586638	1.940567863	1.789910164	11.94364517	11.20409054	11.25216159	9.585296441	0.713397442	0.050601584	4.607572064	1.61964138	0.894559135	0.178157478	2.561588922	0.838138312
-12.12085672	-9.113329004	1.195995824	15.08293145	0.196125837	1.299594516	0.938203578	4.534941974	2.563173112	-48.69334445	-38.80972235	-13.60749346	-7.706964997	1.841051816	1.780027843	11.81962759	11.71379305	11.30851989	9.478289032	0.709907945	0.050763545	4.728900699	1.509815614	0.95228214	0.181445733	2.666733648	0.790110766
-12.22099153	-9.83897538	1.237857803	13.52063982	0.203295525	1.315716541	0.939775042	4.383764626	2.492423127	-48.94899738	-38.99818882	-13.29210096	-8.079207741	1.947672134	1.794566535	11.67956751	11.4914058	10.62762797	9.426981846	0.712680153	0.050045698	4.749888669	1.528768142	0.952501147	0.19962502	2.791287606	0.832148455
-10.45340412	-8.493073156	1.182597982	13.82048797	0.187219403	1.391257033	0.942760585	4.486985292	2.471281014	-48.37526762	-41.20116765	-13.77115812	-8.136213271	1.869569279	1.758902226	12.42434928	11.29261678	11.24962705	10.39903309	0.740060122	0.049626653	4.69835474	1.528566578	0.905939366	0.185272274	2.606038971	0.851440785
-12.14805609	-7.705223549	1.244152419	12.41527399	0.178757959	1.373603872	0.967836297	4.397462986	2.52707993	-48.89981504	-41.90727191	-13.67542122	-7.949587379	1.86256178	1.900120192	11.87597851	11.76110476	10.42291355	9.737897982	0.707589767	0.052812688	4.680873641	1.528035949	0.954512159	0.180748703	2.653654755	0.812296187
-12.0646032	-8.360686188	1.191374239	12.69446498	0.194994104	1.35739188	0.923367984	4.399947431	2.438492991	-47.31935253	-40.83705971	-13.0692092	-7.688223121	1.971654091	1.767117587	11.83761252	11.24282544	10.8461312	10.22992142	0.725059272	0.049676733	4.796231588	1.530929149	0.973088159	0.184677693	2.705318496	0.813450686
-13.18360425	-8.061044899	1.107095868	12.91012372	0.20928587	1.373091235	0.909127036	4.282105487	2.643153783	-51.17652985	-41.10074592	-14.121856	-8.070967388	1.999084501	1.668680713	11.82370763	11.18870587	10.85467065	9.460076639	0.735736751	0.050584742	4.678167649	1.598787368	0.977976175	0.191041268	2.600664565	0.845120117
-11.51827025	-7.760919818	1.171748196	12.72528315	0.188058423	1.303170049	0.964433761	4.339095506	2.554299508	-46.96379357	-40.73544816	-14.31102827	-7.423759215	1.907426292	1.861344819	11.19727547	11.53520146	11.6548019	10.00753987	0.7343818	0.050489537	4.782330552	1.532421669	1.016264893	0.183107281	2.698758852	0.818811653
-12.74296038	-8.362568674	1.217092343	12.84154859	0.18719111	1.356487613	0.950459205	4.301185274	2.397508704	-49.04159841	-40.95381809	-13.22215741	-7.508337529	1.915762511	1.762999456	12.17924656	11.48523869	10.92699881	9.812084717	0.696776427	0.048844385	4.605265507	1.524990403	0.966611385	0.184402847	2.697873036	0.849661871
-11.87684198	-9.250569805	1.096556854	14.42739623	0.192148009	1.34260076	0.9038577	4.483085228	2.671339342	-49.81963298	-40.09751568	-13.32699214	-8.60572471	1.899601203	1.695241814	12.35495894	11.02710678	11.13845792	10.08323537	0.709586856	0.051128101	4.828693868	1.621680105	0.903010422	0.191781297	2.666590203	0.852267152
-12.49656575	-8.572621712	1.184582463	12.02388356	0.197487978	1.332313598	0.915096873	4.329287243	2.498772606	-50.9761078	-42.3222028	-13.52485297	-8.183993353	1.995955038	1.756734213	12.07348317	11.06499196	10.47380679	10.0657729	0.72345087	0.050682626	4.923424338	1.538502839	0.948856244	0.184133255	2.791681923	0.861145497
-13.00784565	-8.547882076	1.285633746	13.47658066	0.191648057	1.383246494	0.926826004	4.367330864	2.518035404	-46.81848983	-39.72356164	-13.62837222	-7.922482261	2.031621742	1.85352092	12.18306811	11.3054772	10.53492839	9.266362634	0.731324071	0.050668656	4.671989089	1.547387645	0.953458931	0.189140557	2.696440823	0.923937515
-13.7259857	-8.398105151	1.186087856	13.37208636	0.194169296	1.344961889	0.872834481	4.341312715	2.49947751	-48.94381728	-41.68542295	-12.90991996	-7.943082168	1.907408483	1.769950047	12.34993034	11.07914191	11.13713765	10.0053162	0.691639333	0.050549799	4.569395113	1.615713984	0.938410494	0.181911037	2.653824035	0.842072872
-13.38488085	-8.578630524	1.163755861	13.27368682	0.216443729	1.337088112	0.892861929	4.274939975	2.550097708	-50.202911	-41.67084525	-13.18229691	-7.931037667	1.935371878	1.757788034	12.66422438	11.43134808	11.12681675	9.745912281	0.711839742	0.05056327	4.851075652	1.566666158	0.949736785	0.188983583	2.618791517	0.823623621
-10.51710259	-8.071289352	1.212996592	13.37502231	0.201590283	1.332447922	0.958569008	4.451580311	2.57213068	-47.91958285	-39.42602718	-13.74613339	-8.445791127	2.00718113	1.743007895	12.2076106	11.72305234	11.30416005	9.965656338	0.730110415	0.049129636	4.62304194	1.574765619	0.943279541	0.174992343	2.622733665	0.840298501
-12.7324166	-8.771187385	1.158496031	12.6264212	0.192108169	1.337587704	0.950540099	4.396341058	2.600255524	-51.87138255	-40.69987156	-13.53971778	-8.69104523	1.890706488	1.868698832	12.82762722	11.32477915	10.48774136	9.382792998	0.736729145	0.052443081	4.741722361	1.597840391	0.966941005	0.192823932	2.780434695	0.838401161
-12.28051898	-7.937509463	1.133023708	13.94754312	0.178283849	1.377956882	0.917369054	4.482770024	2.591883739	-46.99579667	-40.38971576	-12.69649337	-8.161254143	1.98254262	1.763591048	12.14409495	11.1726444	11.32422977	9.981290977	0.726839289	0.051264694	4.912267535	1.611090497	0.986254962	0.183872069	2.629001996	0.868601055
-11.10883621	-8.981002248	1.226497047	13.80181086	0.19049568	1.398742978	0.907903847	4.389039824	2.602381566	-51.29177692	-40.49681991	-13.51974733	-7.78797763	1.937987379	1.731755223	12.68337331	12.07911663	11.41881092	10.14289404	0.71791249	0.052230411	4.632611978	1.643646011	0.966715196	0.174738747	2.840596201	0.847684485
-12.15112876	-8.655183229	1.253094556	14.33915533	0.187214795	1.355129754	0.959472733	4.624572223	2.589184694	-48.69208207	-38.86787319	-14.21584782	-8.111522262	1.886848343	1.732901205	11.07226113	11.08646598	10.98621162	9.591666753	0.718378885	0.053373167	4.665572236	1.564490137	1.003580256	0.185710242	2.72090927	0.869395752
-12.03076429	-8.948212202	1.215451432	13.66977737	0.195314436	1.355769265	0.934315672	4.601325467	2.545885195	-49.67474509	-40.88032439	-12.87849062	-8.178142199	1.957188536	1.776178371	12.24183151	12.20474903	11.66138295	9.697833618	0.736360156	0.050358394	4.599845844	1.620384861	0.94342661	0.192427372	2.633228735	0.825855876
-11.54746613	-9.255795607	1.181088281	13.72796815	0.196102597	1.335606109	0.928267379	4.396025461	2.518825515	-51.37234888	-40.32281125	-13.12967488	-7.87689496	1.873341259	1.715215924	11.61539986	12.2055881	10.7482577	9.821191618	0.711742314	0.05101247	4.741528682	1.629178376	0.963945401	0.18933636	2.801707377	0.8486887
-12.71352357	-8.329374069	1.142602321	14.68703701	0.168093559	1.39263218	0.93135108	4.345711589	2.57030939	-47.67101103	-40.83678683	-13.646059	-7.687328498	1.906205418	1.782775811	10.80417246	11.56509639	11.04478183	9.818761859	0.694854367	0.050464456	4.565491563	1.6255037	0.9107782	0.174440913	2.644711393	0.816708197
-12.35793197	-8.048339657	1.107453833	12.8125946	0.19970271	1.407281527	0.906168692	4.256432512	2.591243514	-50.73522586	-42.87560742	-13.42768384	-7.745434926	1.887480387	1.715367745	12.38326105	11.41266696	11.34286637	10.23972723	0.699984966	0.049971529	4.559715431	1.6405806	0.926115559	0.181875816	2.684538324	0.917450056
-11.5265451	-8.412178904	1.167242028	13.64738287	0.172563995	1.377069014	0.924424466	4.328951193	2.494965332	-51.89019952	-41.38870524	-13.94975291	-7.72489832	1.826122587	1.632856222	12.05287245	11.55072482	10.78888227	10.15011975	0.721396993	0.049632278	4.781712086	1.561802232	0.888451262	0.172897026	2.675925636	0.858993218
-11.12807707	-8.975023317	1.235543131	12.45046222	0.187361696	1.295486923	0.939658842	4.546456548	2.634776653	-50.67893184	-40.813167	-13.45076011	-8.515947683	1.886908819	1.773570988	12.1177925	11.55935291	11.01876638	10.20121935	0.731053223	0.051235489	4.825372703	1.609975444	0.90863305	0.181296603	2.806461885	0.82720388
-12.11555821	-8.371950074	1.175490364	12.42341578	0.183428763	1.31767137	0.954226487	4.387872729	2.540347698	-49.43135078	-41.15880094	-13.70681108	-7.77281623	1.828972439	1.737666593	12.09406	11.44280399	10.94375994	10.13518139	0.740324951	0.050546403	4.855384565	1.534768015	0.93706153	0.193918386	2.626970494	0.819183507
-13.55714584	-7.850888818	1.13251229	12.43882023	0.171374058	1.347677326	0.984022984	4.484908002	2.448424632	-50.1345241	-42.66767881	-14.08599538	-7.735234117	1.958304087	1.820465101	11.03962841	11.28953925	11.00614215	9.798889764	0.711344039	0.051507856	4.728909149	1.50716486	1.007142542	0.184070275	2.705318408	0.786545259
-11.80088634	-8.727998847	1.12099543	14.03403169	0.179523599	1.364553773	0.953441045	4.333430601	2.647386481	-51.00001122	-40.15411519	-13.89656702	-7.954343729	1.83272675	1.698690151	11.52429687	11.76560433	10.80435856	10.00516108	0.725522653	0.051002032	4.565309797	1.561258332	0.935337345	0.179700428	2.739265997	0.813472991
-11.48500755	-7.954603422	1.169778992	12.88801255	0.19266483	1.355036863	0.916441185	4.236121707	2.722048087	-50.09034694	-42.93062745	-13.44785754	-8.076261064	1.796663008	1.854249468	11.95858305	11.86323295	10.89273148	10.46609327	0.727810988	0.050814534	4.858447088	1.595047491	0.986340997	0.185722688	2.702349038	0.828747539
-12.37901906	-7.744099136	1.079176523	11.753336	0.197208133	1.320645214	0.912744385	4.546170721	2.466212665	-50.52507966	-42.23931976	-13.66304292	-8.191179502	1.924428312	1.82087463	12.12733265	11.81306315	10.74942695	10.05442186	0.72462777	0.050971191	4.690999864	1.528651531	1.026255369	0.198711367	2.641934148	0.78443583
-11.6174699	-8.090131213	1.153285123	12.28410242	0.200571155	1.362733433	0.928095773	4.427460379	2.543092979	-51.1635618	-40.11975218	-13.07532526	-8.245139263	1.894677536	1.822094674	12.89102039	11.60920047	11.25788367	9.209348071	0.724052146	0.049478355	4.649787545	1.565764811	1.009782562	0.188307684	2.669153515	0.809530921
-12.45742177	-9.554749432	1.131778417	14.535986	0.209182647	1.338337716	0.937321484	4.438320637	2.528146934	-47.10020026	-39.7728037	-13.55745447	-8.532034292	2.084229945	1.832148882	11.34291663	11.45419526	10.9457834	10.14696452	0.711544548	0.049660403	4.595267423	1.497487405	0.991675856	0.194408672	2.821704363	0.832120383
-13.29626622	-8.260598051	1.229051792	12.74610184	0.191581686	1.320103808	0.960188627	4.40073889	2.517953292	-50.00864106	-42.33689622	-14.65914725	-8.548814514	2.056034032	1.836782726	11.60444861	11.5443742	10.53774595	10.36459318	0.702229117	0.049924183	4.640246681	1.536900573	1.021237258	0.185295227	2.793562377	0.85202858
-11.24104064	-9.08815005	1.091562049	13.18053628	0.211342522	1.340050663	0.909956292	4.528780068	2.485987913	-47.53097729	-39.36028911	-12.93918066	-8.365281371	2.103649094	1.660533206	12.6283542	11.50569868	11.32853868	9.986464153	0.726892412	0.048897286	4.674974379	1.618542115	0.903363351	0.199818057	2.607041925	0.869168287
-10.7044213	-8.161376122	1.241205389	13.68104094	0.188412491	1.339018218	0.960779454	4.480571332	2.564750778	-47.66337928	-39.25856969	-13.73871183	-8.65419185	1.953169595	1.799376941	11.67477345	11.09015057	11.06619959	9.890364707	0.70598616	0.05081743	4.734417584	1.541522668	0.990819739	0.176787989	2.66909084	0.79868708
-11.4024981	-8.458907141	1.096472766	14.44796116	0.206341511	1.360538294	0.911514349	4.578241958	2.597270171	-47.52057301	-39.91558076	-13.78572926	-8.691130632	2.017337356	1.818951417	12.16571287	11.3067379	10.93540738	9.767467453	0.722132662	0.048590309	4.626830653	1.526951227	0.942655455	0.187441141	2.582157981	0.820066668
-11.8185026	-9.377334459	1.25200044	14.43231324	0.175886754	1.388340388	0.964805642	4.685214142	2.681353199	-47.09540208	-38.61911291	-13.24310981	-8.588977584	1.976381456	1.782234825	11.6118104	10.89417167	11.08640723	9.617633306	0.735548207	0.050781834	4.847526617	1.515922258	0.906163725	0.183049588	2.699190438	0.824719296
-11.37744084	-7.441895256	1.11813722	12.54379542	0.187425337	1.413198626	0.978712129	4.315521221	2.521430175	-47.90412079	-40.12330014	-14.67553444	-8.126782046	1.851754847	1.807650007	11.42358675	11.01907199	11.16756676	9.770702955	0.716646174	0.050186003	4.71070032	1.529534358	0.969677118	0.185145432	2.585579487	0.851778437
-11.74725196	-6.929520327	1.173353626	12.10679389	0.188326743	1.318035559	0.965121705	4.547113065	2.604973884	-48.94055144	-39.61306262	-13.84999672	-8.068973786	1.885808233	1.849167942	12.0279613	11.89052701	10.96906652	9.358672021	0.730921422	0.05137761	4.848036527	1.578786816	0.992296265	0.167962862	2.641808112	0.816115295
-11.603108	-7.896659224	1.192391412	13.88796328	0.183351774	1.327798368	0.948448367	4.360623641	2.58974833	-48.33025376	-39.02865065	-13.2451321	-7.367030062	1.793945368	1.73757379	11.42239043	11.99350288	10.97439342	9.856066463	0.735120416	0.051944069	4.865720702	1.561315517	1.050566504	0.181656832	2.707137439	0.835799448
-10.86675763	-7.691465323	1.041985525	13.6545367	0.200143101	1.309095998	0.88758119	4.643579248	2.584877604	-46.92515537	-40.69267745	-13.23301462	-7.985932097	1.940455331	1.788838658	11.47981419	11.4830691	11.83848301	10.09054423	0.71564881	0.051531415	4.678059975	1.621726595	0.965436723	0.177754806	2.639153113	0.859966973
-11.73332615	-7.92882671	1.208895915	12.38262819	0.213929978	1.342494834	0.920217413	4.275192419	2.675442846	-50.58133273	-40.18954808	-14.66813886	-7.855251218	1.836844514	1.793361464	13.06543053	11.72155336	11.16484425	9.621360114	0.748281565	0.048529894	4.878506967	1.547524521	0.937082935	0.179584393	2.636234322	0.878498388
-12.66349407	-8.330558275	1.158403559	14.82298762	0.191936133	1.35448532	0.915349763	4.275203491	2.559184805	-49.40462196	-40.4990227	-13.3069721	-7.807418727	1.825400253	1.891469235	11.39196615	12.10563853	10.5077054	9.582923453	0.726450661	0.050323436	4.717653623	1.613112722	1.01120594	0.176133533	2.805270822	0.858709067
-12.38909699	-8.615556636	1.138425433	11.7216022	0.191893363	1.363735925	0.9274071	4.429323712	2.570569283	-49.36492745	-41.73726248	-13.9414223	-8.038316823	2.037998196	1.737909445	12.05231285	10.88650464	11.30756111	9.88932702	0.718224161	0.051622041	4.579635511	1.564001211	0.930044252	0.199104399	2.663106549	0.857699162
-11.49994988	-8.338796729	1.132324181	13.10167561	0.207178815	1.291363345	0.93496271	4.39652563	2.660480134	-49.73069848	-42.68703657	-13.92791359	-7.260536832	1.853750413	1.731494564	11.80514483	11.63121446	11.42005684	10.52452845	0.753379768	0.051557582	4.718482353	1.586827115	0.943799587	0.18280525	2.687867592	0.834450912
-11.59761386	-8.397761201	1.234244904	14.77024928	0.167958731	1.413684574	0.904826091	4.442510725	2.617441786	-48.11450311	-38.42414297	-13.66883645	-8.022119878	1.956597928	1.66629985	12.02355697	11.32088027	10.66290563	9.769639424	0.738599173	0.050150505	4.94064401	1.619501595	0.951246713	0.176897719	2.662725014	0.872678136
-12.787242	-7.987956308	1.168629771	13.06371077	0.198263332	1.288649219	0.921438747	4.378739257	2.528326146	-49.26816565	-41.29730233	-13.49258733	-8.25508861	1.936444629	1.728833181	11.01709271	11.29833162	10.90738882	10.26106824	0.702048351	0.051632291	4.857417406	1.583864214	1.014664905	0.179134616	2.711784114	0.818180912
-12.6079935	-7.866704377	1.112762671	14.63003294	0.1983936	1.327826119	0.919511899	4.422025266	2.546529512	-49.25351529	-38.76587837	-13.84509524	-8.058503406	1.905492372	1.760293997	11.95399653	11.85755902	10.74154697	9.162341195	0.702997549	0.049609271	4.665512567	1.585493606	0.970299763	0.174321867	2.605315337	0.858799023
-12.53141071	-8.610587638	1.144892417	14.40027159	0.19157371	1.375855916	0.920590702	4.423677675	2.477379627	-47.70987238	-38.61375284	-14.30876175	-8.092117581	2.014235494	1.834731621	12.29055572	11.58210029	10.90374836	9.292166991	0.725256679	0.049970917	4.821508127	1.522620542	0.911736475	0.177202757	2.645092986	0.814728345
-11.2995753	-8.453609554	1.258620222	14.44933898	0.189012125	1.391681448	0.965462016	4.43804218	2.420122273	-48.78015636	-39.48339048	-13.11287425	-8.58289504	1.950793644	1.795087573	12.07701521	11.46959401	10.10921703	9.534013027	0.705046407	0.050463704	4.789407887	1.559607603	0.913071582	0.164207382	2.70654329	0.862725641
-12.5910232	-8.22191895	1.197288724	14.07103737	0.169517642	1.391892017	0.918934166	4.46345191	2.480958286	-47.95531088	-40.37412164	-14.08815873	-8.380253648	2.050847945	1.764712635	11.78012837	11.13067647	10.79558853	10.10255755	0.705455807	0.048903533	4.715480276	1.527908056	0.950368159	0.173414007	2.631001319	0.765144119
-13.02274764	-8.207920492	1.210481599	13.29204627	0.191235192	1.330195589	0.921203973	4.62970679	2.522118348	-50.28009073	-41.7925031	-14.08068667	-7.90121005	1.857755753	1.8551685	12.49381318	11.43120749	11.31331978	9.619561803	0.735105855	0.052844484	4.63639701	1.562293355	0.982119837	0.190038176	2.625604896	0.815018473
-10.31976824	-8.481301952	1.075199046	13.72954615	0.195156037	1.344627033	0.913159509	4.446821479	2.649797905	-48.13326164	-39.52014613	-13.63056847	-8.450480374	1.968525725	1.735874852	11.3559691	11.4374439	11.24080171	10.02520851	0.709917941	0.050923649	4.621899623	1.588266786	0.943495425	0.183001691	2.694076136	0.850076299
-12.83018393	-9.38791885	1.180098612	13.66025995	0.200106038	1.355392866	0.943045416	4.381978107	2.62662692	-49.83007603	-40.70920182	-13.21137098	-8.899551045	2.064254848	1.710121297	12.02076616	11.05201853	10.4885037	10.05392846	0.716267516	0.049220334	4.740595849	1.576595705	0.902859249	0.185810469	2.700792444	0.800194023
-10.34804868	-8.687271329	1.077251662	13.74234352	0.192652356	1.398899432	0.932623999	4.499301404	2.526060586	-47.63163009	-38.3424927	-12.6982257	-8.315799296	2.005100375	1.668332463	12.57675482	10.8902561	11.39545829	9.488339994	0.714457552	0.048569547	4.77618515	1.536869717	0.868380955	0.17966873	2.59812389	0.865114399
-13.32094231	-8.58146008	1.093202323	13.56950712	0.176362743	1.335225102	0.942549742	4.506563728	2.487945071	-51.8755435	-40.12021045	-13.32966313	-8.477139438	2.019886516	1.717697931	11.5066423	11.90525434	10.4468702	9.203458478	0.731424604	0.048894788	4.755822447	1.516774014	0.966108351	0.185306567	2.735359915	0.835585868
-13.12589964	-8.127942501	1.113370069	14.01786473	0.193239519	1.365143201	0.940675615	4.384301077	2.61707491	-49.04585612	-41.50650182	-14.26765441	-7.504454585	1.970826578	1.732187783	11.62813905	11.84840659	11.55825648	9.876380464	0.708808008	0.04943123	4.752073039	1.535670224	0.919654089	0.176592855	2.591552527	0.836230411
-11.97930874	-7.570582799	1.166046591	12.56413917	0.19938416	1.313205174	0.911262659	4.53048388	2.532893235	-49.91854078	-39.52180618	-14.22208699	-8.205594569	1.970054731	1.713479379	11.54296586	11.2337498	10.68599626	9.660457473	0.729116101	0.051727375	4.843953788	1.588654281	1.064419972	0.184503784	2.724001937	0.870318458
-12.19759602	-8.239879471	1.245407393	14.23689732	0.199207893	1.345541019	0.924575649	4.360426305	2.534249144	-49.36567622	-40.70576056	-13.18947647	-8.279527718	1.914971783	1.767031038	12.23036959	11.8223879	11.37774126	10.11773171	0.7043475	0.050222625	4.840473184	1.600623223	1.034771722	0.182224484	2.661352068	0.830034848
-11.78788829	-7.622232831	1.127281344	12.38925149	0.17804967	1.399604004	0.916105425	4.417720703	2.658013079	-47.11589768	-40.62234425	-13.99913758	-8.279837437	1.898688324	1.805643537	12.58734713	11.20556697	11.3193311	10.29342538	0.729168807	0.049611535	4.897332615	1.595498815	0.911758196	0.185661154	2.602605183	0.893915807
-12.36588958	-7.947462652	1.241785891	12.63681148	0.19600263	1.313623553	0.942399375	4.368174216	2.542725268	-49.54411258	-39.6365905	-13.36043971	-8.009521319	1.987737158	1.737667625	11.96396968	11.42750085	10.97486676	9.571406961	0.732532221	0.049915166	4.834290921	1.590625652	1.043968111	0.179822645	2.740094317	0.858040587
-11.58855111	-8.002262355	1.232134002	12.88940685	0.188391539	1.308208651	0.967827196	4.23677348	2.503951645	-50.9254038	-40.73433538	-14.43695577	-7.910073055	1.839675255	1.740496867	11.41883798	11.73594587	11.0010375	9.756954152	0.700021624	0.051509364	4.784646245	1.586146277	0.983069571	0.179692868	2.708842766	0.894416267
-10.73417782	-8.33134853	1.209953955	13.26519404	0.208907926	1.333501446	0.921048641	4.309391815	2.473010538	-47.25806593	-38.87726623	-12.64728898	-8.135089348	1.839342778	1.739787148	11.13990289	11.24627429	11.23150948	9.656446419	0.713923753	0.050414062	4.925263922	1.547095313	1.00638091	0.189897035	2.658318313	0.880717563
-12.67929335	-7.687382872	1.159306968	14.41117888	0.167742421	1.3782167	0.924522839	4.609612512	2.504769594	-46.97970125	-40.66540554	-14.04149892	-8.323711918	1.921196101	1.881257681	12.09012868	11.67357909	10.82357624	9.645934246	0.720105432	0.050170384	4.761161817	1.523017801	0.902042775	0.178913205	2.532436164	0.862393421
-11.75799654	-8.051685468	1.061342322	13.06104064	0.190834877	1.33618699	0.928591505	4.480461086	2.666282669	-47.73073806	-39.1556316	-13.76539083	-8.009204667	1.859888504	1.768722937	10.92133136	11.81090709	11.07322013	9.464710825	0.715705368	0.051140338	4.798324908	1.60138624	0.931661439	0.192259896	2.620639581	0.87637209
-11.51144143	-7.753634214	1.099980357	13.39694869	0.190236673	1.354352867	0.921836545	4.337388722	2.548216656	-49.10971663	-40.40810737	-14.31087978	-8.163525844	1.79914377	1.785952069	12.67168728	11.05115538	11.53061375	10.0758884	0.710188907	0.050887476	4.919019273	1.587304498	0.959852506	0.183494624	2.591799242	0.854181339
-12.0099188	-7.563502549	1.26363066	12.48217514	0.190216028	1.3130337	0.953173343	4.502704559	2.485890387	-48.47396367	-38.49677304	-13.6079504	-7.532188437	1.886538382	1.800870913	11.88336366	11.91054552	10.90550911	9.19046685	0.740836466	0.050476966	4.877709761	1.576292859	1.044805413	0.180483739	2.676414062	0.811992732
-10.75252095	-8.923732973	1.334023696	14.11847385	0.196622134	1.375480665	0.947627313	4.360670548	2.60531505	-49.78020598	-39.5088835	-13.34021696	-8.14739209	1.87191449	1.894668422	12.87284038	11.28407763	11.05145257	9.520307686	0.730126024	0.05008112	4.83017608	1.605813319	0.982960428	0.167949282	2.849598732	0.852760429
-11.57027714	-7.932234506	1.154123452	12.11785572	0.189959489	1.413896361	0.921843841	4.435883386	2.413878601	-49.27686424	-39.8695616	-12.93890874	-8.259499683	1.928992829	1.726844726	12.67192874	10.9111682	11.24595433	9.439102049	0.733842265	0.051206009	4.811878595	1.618901893	0.948809467	0.187805298	2.603223587	0.864044272
-11.32771561	-8.497004325	1.33585562	12.71161791	0.188179711	1.319085018	0.921434742	4.306975411	2.482755136	-48.42847855	-38.97317626	-12.70131427	-7.295387166	1.909102771	1.736828035	12.38620662	11.50159887	11.50378294	9.89198308	0.71424455	0.051079382	4.820303065	1.638411708	1.024417519	0.171897297	2.874199723	0.905492503
-12.52522164	-8.848750697	1.191396874	14.92334744	0.19194633	1.3911424	0.923670295	4.456880056	2.619138626	-48.7830348	-40.51100997	-13.38893353	-8.452248882	2.017710274	1.795455904	11.92667407	11.85530188	10.89193838	10.00584294	0.713599133	0.050094842	4.667829119	1.564406627	0.981166619	0.183887023	2.719577999	0.83718518
-10.35455952	-8.137798632	1.157724769	13.58817769	0.203692726	1.341203559	0.926834541	4.565284061	2.592111075	-48.94621823	-39.54824953	-12.90552166	-8.141813654	1.847065616	1.785618774	12.64570725	12.1348295	10.98116686	9.755171748	0.760466791	0.049362725	4.72744336	1.597676055	0.969256516	0.185956908	2.629712492	0.850722678
-12.79927214	-9.171626725	1.238097544	13.85953945	0.175027525	1.337338774	0.9523495	4.430940098	2.510605013	-47.72399122	-39.01070045	-13.77704364	-7.259252987	1.866686006	1.877088356	12.32905369	11.41745362	11.36730032	9.525661886	0.712604232	0.049802537	4.678279553	1.568943539	0.914937426	0.175255319	2.820730782	0.833686515
-12.09982529	-7.859610892	1.151903915	11.92698428	0.19505742	1.34081021	0.961172213	4.506991979	2.570185226	-49.80230973	-41.37328961	-14.5789279	-7.692130337	1.91774229	1.807510089	11.75832306	11.66708403	10.79908061	10.0187268	0.742650499	0.05265066	4.607515789	1.568964971	0.986167542	0.185121415	2.717810073	0.793451027
-12.06990463	-7.980589293	1.198229045	12.72742216	0.195946801	1.380046183	0.952790273	4.20467571	2.561929378	-50.34991313	-42.03874658	-14.30296504	-7.84322865	1.845184033	1.810559433	12.79439316	11.95065432	11.00138674	10.40401394	0.721913817	0.048638369	4.631815149	1.540962653	0.947099772	0.178985291	2.658841371	0.811855555
-11.85553023	-8.125419018	1.166947342	12.28913712	0.207520151	1.3518642	0.943716918	4.158913329	2.532021617	-49.40707338	-41.2395439	-12.57930081	-8.367397666	1.847082527	1.728021221	11.72972091	10.97256643	10.82942621	10.07511601	0.693947253	0.049073724	4.86256781	1.54769483	1.018855953	0.195924424	2.626545244	0.821515905
-11.63696966	-7.556563946	0.996103067	12.77706608	0.202562285	1.318275532	0.920954024	4.451938555	2.613689961	-48.5051836	-41.11980188	-13.62124137	-7.699089462	1.866274348	1.818591205	11.58233283	12.34322418	10.9379926	9.831681856	0.751862849	0.049207831	4.73991878	1.610822433	0.946253863	0.189957752	2.597971035	0.82630008
-12.44115909	-8.728324479	1.08282357	13.41571936	0.182981324	1.377669295	0.906039268	4.412590779	2.624683996	-48.59297085	-38.80314944	-13.00628755	-8.009462189	1.913201892	1.701820228	12.69373166	11.65024877	11.13784328	9.567801633	0.720523213	0.048778379	4.691880394	1.635466083	0.873604142	0.190025321	2.64239696	0.903386423
-11.54918168	-8.858500151	1.124716976	13.06133533	0.206267638	1.295684084	0.936321612	4.715251382	2.412572062	-49.42539344	-40.2720891	-13.3158043	-8.077032146	1.993871178	1.75484004	11.13883542	11.57988652	10.99160973	9.697257406	0.733417267	0.049331903	4.630850795	1.60202729	0.994978533	0.194237367	2.777618282	0.840976216
-11.07711568	-7.981428061	1.186609083	13.61923149	0.199664496	1.355323661	0.909601225	4.36901186	2.517986075	-47.9524074	-38.65092062	-14.48659332	-7.738928508	1.917896661	1.795733102	12.45512909	11.68084339	10.82348127	9.51998322	0.752517112	0.05108463	4.657298998	1.627657789	0.976436015	0.183822211	2.66863368	0.902562792
-12.19194801	-8.398791809	1.106356727	14.32136088	0.197643265	1.364773791	0.951034207	4.418480985	2.490128483	-48.52067357	-40.24132943	-13.37392145	-8.107966202	1.952975605	1.801377169	11.82503908	11.73042979	10.57751021	9.657189328	0.722109809	0.048749833	4.878622679	1.578916904	0.942453872	0.18128137	2.693420111	0.865326624
-11.85850749	-8.355179581	1.183595663	13.34166979	0.182079562	1.346816301	0.9591875	4.424471233	2.494635637	-50.93023817	-40.19394582	-13.33577516	-7.549410432	1.874828185	1.694924942	11.18245879	11.9560352	10.64628499	9.844385165	0.703078606	0.052343939	4.828581668	1.600608758	0.987571954	0.170953541	2.800973255	0.797391309
-10.76864476	-7.919597246	1.09340966	12.74605479	0.176299859	1.373655689	0.954019883	4.624958799	2.522318425	-49.07286883	-39.22299208	-13.38782447	-8.583259964	1.970314802	1.838253652	11.68303738	11.74525868	10.63622979	9.309153245	0.743045056	0.051453837	4.782494407	1.560828129	0.940353322	0.176192607	2.753423737	0.857839046
-13.37957901	-7.937071371	1.25108343	12.61457269	0.191551345	1.313694907	0.917638548	4.260260629	2.49286623	-50.02282291	-41.51183614	-13.79071697	-7.333628291	1.758369984	1.868996606	12.30485176	11.72545848	11.03842679	9.745031408	0.709218657	0.05086993	4.58958093	1.576841761	1.004981642	0.183757986	2.718375166	0.834639708
-12.69008315	-9.117021008	1.192237373	13.46000441	0.173846323	1.35092499	0.924255197	4.548818554	2.596006422	-51.6208167	-41.22232932	-12.65418086	-8.284690346	1.878300223	1.728352998	11.9567718	11.5111017	10.53216052	9.293238417	0.710107996	0.052183631	4.771720911	1.573274748	0.831036449	0.180260585	2.693649851	0.862086242
-11.36925058	-8.531054482	1.1551218	13.27390644	0.199633901	1.375868394	0.924706428	4.387173488	2.655035488	-49.73895006	-40.68578026	-13.11074054	-8.199318695	1.88355762	1.759120069	12.87082778	11.44808788	11.15018712	10.00544822	0.751012998	0.049654551	4.945383496	1.565293409	0.916556029	0.181775246	2.710967397	0.898955016
-12.45297773	-8.971012144	1.267814321	14.32130163	0.178720485	1.449812506	0.93620337	4.286420791	2.600371053	-49.57861941	-40.49528831	-14.11357445	-8.175849725	1.928182925	1.791375355	12.30354099	10.92945663	10.51739821	9.484433993	0.732937057	0.051848668	4.688110337	1.571660559	0.913440736	0.185723464	2.656450143	0.86189283
-13.20788663	-8.455929908	1.176630424	13.63083481	0.197812749	1.393777051	0.919672934	4.386281352	2.562943084	-47.09465493	-40.53822448	-13.29404867	-8.300200928	1.957627464	1.847605849	12.09289587	11.36814701	10.72664312	9.583201567	0.719823917	0.050010579	4.646710457	1.514085917	0.904724538	0.187985128	2.575878929	0.845504609
-13.12745239	-8.327547953	1.232487486	13.34028317	0.194914863	1.333253165	0.955207111	4.380637862	2.538694586	-50.89216324	-42.64261242	-13.96063035	-8.279059752	1.986215405	1.700905318	11.43613246	10.94337668	10.72959887	10.23909671	0.715426594	0.051595877	4.691883411	1.590052172	1.012619522	0.184246981	2.672719276	0.813970195
-11.40498564	-8.649372806	1.165755464	13.72677543	0.184164887	1.342032058	0.934620721	4.454064013	2.536106071	-50.57355942	-40.92905286	-13.59886887	-8.131152999	1.974057831	1.724128315	12.0973861	12.07856296	11.20679963	10.20591314	0.723687037	0.048529763	4.79304087	1.613184064	0.970675472	0.183394352	2.772107267	0.879943774
-10.94351416	-9.037239817	1.154150246	12.82803182	0.219230776	1.303109872	0.907375894	4.560722395	2.573427126	-50.54998325	-41.26645418	-13.61089546	-8.131305363	2.071382439	1.689865172	12.06743741	12.13909874	11.48998129	10.05849172	0.73032835	0.050600005	4.628514038	1.585975849	0.912976026	0.187444277	2.762784578	0.903537658
-12.89570719	-9.044310495	1.126364317	13.76441451	0.201884277	1.342067637	0.9117999	4.501818866	2.596668707	-48.40533236	-38.54234466	-13.94076862	-7.674648146	1.906072742	1.758579102	12.5559828	11.12533632	11.32291433	9.366284273	0.721664051	0.050129467	4.652483304	1.525689268	0.90132032	0.186030417	2.659365596	0.83436031
-11.60117315	-8.159387809	1.12766104	12.90634375	0.196810143	1.303507281	0.96791799	4.524175288	2.518418014	-51.34047995	-40.56565092	-13.6299671	-8.200938851	1.933732596	1.752842366	12.33021704	11.94567676	11.00744617	9.995736045	0.721314739	0.048226828	4.657738236	1.54551634	0.98194996	0.172528929	2.754258345	0.799687475
-11.81442565	-9.054968273	1.206639602	14.94060272	0.194341393	1.401833448	0.928600924	4.541092552	2.576788399	-47.66320766	-40.33732007	-12.95424548	-7.951202689	1.883729704	1.837187237	12.80396271	11.08381532	10.73790211	10.00007822	0.719631336	0.050114142	4.674588957	1.523155237	0.904375607	0.173851344	2.714353824	0.844407922
-10.60978564	-8.249804267	1.206870765	13.17005512	0.190608939	1.373418945	0.952207067	4.413436389	2.467485115	-49.45546444	-39.7075977	-14.36196203	-7.560087829	1.941121489	1.735085041	12.33694156	11.69184683	11.28735726	9.921668958	0.733160073	0.050288053	4.589262012	1.542229381	0.963017045	0.173340907	2.733775466	0.859323958
-10.90925209	-7.624278394	1.248816148	13.19844028	0.191244038	1.38426311	0.930942417	4.472004215	2.603789252	-50.89211622	-42.12273915	-13.47045465	-8.439114312	1.846257285	1.82453039	11.41593282	12.06912073	10.18080784	9.930735538	0.722251132	0.050162292	4.9583259	1.597409299	0.959031494	0.167944908	2.757612198	0.924133949
-12.80318753	-7.853677687	1.10405486	13.3050774	0.196165305	1.320135819	0.925664654	4.308545251	2.648052729	-49.86434833	-41.31179084	-13.61616375	-8.160062848	1.941962306	1.778471751	12.49240526	11.86148779	10.8553175	9.773991683	0.720535478	0.051178699	4.934360948	1.599260949	0.95281881	0.184362644	2.605945864	0.861280119
-11.97471895	-8.774529464	1.213520125	14.37544147	0.189812549	1.340082556	0.979850203	4.553163343	2.520915849	-51.28532018	-41.71032271	-14.05644521	-8.630826581	1.929255006	1.792420923	11.69553035	11.78797843	10.35687133	9.966615908	0.72569321	0.050620692	4.869761277	1.552073742	0.972464431	0.185518364	2.70859103	0.838239313
-12.34904911	-8.229261304	1.111213023	14.30499291	0.177178963	1.39424933	0.966934447	4.375877686	2.448037514	-47.44829347	-40.09354471	-13.95230305	-8.294115503	2.013185967	1.830032712	12.25907831	11.10509148	10.74889223	9.441447605	0.699846824	0.049924207	4.623953273	1.527846741	0.890160243	0.17821519	2.599988068	0.868289876
-12.14408022	-8.723975734	1.16271373	13.36284464	0.206962653	1.315496387	0.926716458	4.258885375	2.625555655	-48.4940296	-39.86832254	-13.74783103	-7.998315622	1.874778183	1.78759693	11.80205941	10.9811583	10.65930658	10.04762151	0.701142389	0.049761599	4.758470386	1.550626862	0.94253286	0.177547351	2.785831466	0.84868353
-13.41233297	-8.226289633	1.191072023	12.68371761	0.1950809	1.4072328	0.950928774	4.255255229	2.422099992	-50.88207885	-41.65203846	-14.40655025	-7.496418876	1.871375635	1.809027357	13.10389874	11.10704683	10.80844988	9.780921535	0.735135559	0.051376371	4.613751229	1.578437239	0.955076835	0.181390635	2.712617077	0.860305584
-11.58299035	-7.852636451	1.223223084	13.11900314	0.200642038	1.341747671	0.919185694	4.524278362	2.510258513	-47.3698542	-41.29736975	-13.71692325	-7.511900632	1.877167631	1.811688543	12.41592728	10.9636599	11.20648468	10.09540227	0.739368307	0.052516652	4.663313751	1.598394055	1.003800073	0.18744224	2.648514805	0.894726762
-10.78559961	-8.734671025	1.23139976	12.78964206	0.200670507	1.321368967	0.948298359	4.465367171	2.605336756	-47.47001047	-38.07163786	-13.63540109	-7.7201657	1.828188545	1.834922185	12.06676181	11.36300119	11.66034812	9.777257551	0.746029358	0.049439704	4.864347698	1.609618885	0.997047651	0.185596257	2.79305689	0.815838313
-13.1283137	-7.916245215	1.141968524	13.10415095	0.167879118	1.378032274	0.928098036	4.285067417	2.501007547	-47.64065411	-39.86064638	-13.03803985	-8.093557602	1.875922185	1.757589873	12.1378546	10.91627123	10.74869003	9.579203289	0.70316589	0.049076158	4.881845656	1.582622423	0.880736596	0.177130489	2.576575112	0.855167769
-12.19041185	-8.417735189	1.19196647	14.44709669	0.193683236	1.411417647	0.932391821	4.181042409	2.659121224	-47.86060159	-39.43848681	-14.18451859	-7.716258384	1.939675617	1.798262587	12.37183191	11.55078583	10.63521365	9.722251609	0.75195734	0.050738043	4.805776515	1.553722936	0.96093217	0.181255346	2.697074597	0.893913363
-11.30074516	-8.764856203	1.189108114	13.45691497	0.206048239	1.365369157	0.926670168	4.441876093	2.565913271	-51.52302111	-40.75559246	-13.26794881	-8.329314995	1.933254628	1.705765179	11.50859348	11.58791134	10.63444225	10.06509539	0.740304425	0.051299968	4.91108592	1.579450578	1.021081501	0.183677533	2.827901569	0.83517131
-11.91724026	-9.263958655	1.252193763	13.22392028	0.19544909	1.314201732	0.94402536	4.409852336	2.503564399	-48.9423385	-38.763476	-12.72564644	-7.762630722	1.928903244	1.697714431	11.65656486	11.20375483	10.68605345	9.448218666	0.732085826	0.04809854	4.740914655	1.530406466	0.914224436	0.178162048	2.792950464	0.852019832
-11.85151412	-8.023466345	1.117972193	13.70173988	0.185924007	1.317544149	0.930855436	4.402880967	2.651808109	-46.38542056	-39.95279822	-14.12598559	-8.256735955	1.893965487	1.866424253	11.71219615	11.28082127	10.6328249	9.766600634	0.729487699	0.049080511	4.751430472	1.5680894	0.892451195	0.182519752	2.61089881	0.879084007
-12.17028495	-7.717923984	1.217619063	13.01258625	0.182410632	1.333701774	0.958561974	4.470305391	2.562822637	-47.93311601	-41.25748374	-14.06288373	-8.429182932	1.91358029	1.854773323	11.54304487	11.51623409	10.73044173	9.784374532	0.724202193	0.049790235	4.91599537	1.581250366	0.933281049	0.182857853	2.625249482	0.907643058
-11.52581811	-8.005900146	1.164196465	13.05718645	0.183424109	1.361916424	0.937772183	4.427425796	2.436890392	-51.58737739	-41.20332815	-13.89583884	-8.038422075	1.909475197	1.70834171	12.21221543	11.61667199	10.69317841	10.0280547	0.738752319	0.049107846	4.671361352	1.526298357	1.003309997	0.182660797	2.716490493	0.846955679
-12.77656646	-8.209360226	1.20792278	14.21492352	0.183589011	1.430955986	0.938088171	4.281067731	2.633955884	-50.80632552	-40.54779075	-13.6078206	-8.074098144	1.88653548	1.71014273	11.59296237	11.54362315	10.69893146	9.815902859	0.700212249	0.052185279	4.611598644	1.625795938	1.001485528	0.174203226	2.689055309	0.820727212
-11.55122396	-8.867369036	1.191898012	12.56583274	0.185721354	1.393351705	0.962441461	4.349836791	2.533357073	-47.90898684	-41.35385343	-13.674301	-8.054533067	2.005910689	1.833893861	12.06047835	11.52656619	11.25893193	9.986888703	0.74774856	0.050031313	4.76572561	1.626298148	0.913646281	0.196928609	2.704778354	0.876936515
-12.2221587	-8.539751814	1.265192041	12.77148838	0.191415912	1.427846521	0.958828288	4.326211941	2.484200093	-50.46591147	-42.54108585	-13.46385214	-7.879907851	1.85399233	1.823664393	12.95913747	11.36265234	11.18899351	9.866682129	0.715317441	0.050901675	4.755589365	1.586500071	0.920858966	0.188495319	2.669928282	0.884443959
-12.16021057	-7.862861525	1.347392877	12.4903747	0.190961408	1.332579995	0.938553452	4.385859337	2.532876426	-46.47903493	-39.74872355	-13.26454158	-7.589600986	1.928932501	1.833117394	12.1597564	11.46927552	11.29956452	9.76450204	0.713618936	0.049703939	4.919454642	1.558636829	1.008417343	0.179610232	2.655234256	0.823913136
-11.39329837	-8.64759068	1.183388661	12.91218819	0.198342057	1.362146739	0.916348255	4.497288511	2.563631938	-46.23036521	-40.19902318	-13.44116884	-7.570505252	1.93185506	1.807290855	11.78122228	11.69288505	11.07534751	9.784960769	0.738507001	0.050421264	4.720213169	1.601153453	0.830846083	0.181891789	2.663146782	0.90207671
-13.40426097	-8.506440735	1.167164514	13.55682133	0.182054145	1.342273716	0.935464132	4.511105496	2.599790923	-50.36221019	-41.38276527	-13.69517962	-8.060196804	2.013114013	1.762557638	11.77039904	11.43422072	10.68500739	9.483424921	0.720572466	0.051483763	4.646298388	1.554195174	0.969997027	0.190129028	2.698381107	0.853490766
-12.12879916	-9.266757838	1.266042281	13.31027689	0.211772107	1.316178019	0.967661574	4.41342973	2.516379656	-48.5528422	-40.26951764	-13.00549837	-7.810435918	1.916108546	1.747415017	12.04154896	11.22113001	11.63249367	9.998799929	0.730567223	0.048734086	4.874396167	1.565377787	1.015320613	0.199356688	2.711306299	0.817070658
-11.63626992	-8.646302507	1.157758648	14.65622957	0.175709516	1.364959778	0.981615038	4.496824743	2.595314485	-46.63765823	-40.18166301	-13.02943152	-8.303611703	1.915624495	1.841115915	12.6111381	10.97537832	11.21131449	9.746447443	0.719534509	0.048216099	4.944917791	1.490051144	0.874600186	0.18064253	2.555399062	0.82127146
-10.70714599	-8.127099639	1.188243098	13.43448743	0.206547466	1.360201036	0.940363017	4.493430671	2.500066285	-49.54028761	-40.54660202	-13.95176991	-7.824257854	1.951674998	1.680624368	11.10749855	11.49687197	10.99905657	9.975783109	0.727275716	0.051318903	4.674295643	1.555977755	1.028681916	0.185169817	2.712221291	0.878246175
-13.69339568	-8.687423116	1.209061833	12.72133284	0.192576964	1.358674034	0.91166923	4.558009461	2.531605227	-50.00284885	-42.39391169	-13.63068365	-7.675608618	2.003498797	1.796363339	12.00621819	11.24907881	11.19645988	9.897187553	0.725987711	0.052203662	4.664176383	1.604740497	0.971314595	0.187238931	2.78304501	0.871060536
-12.02847053	-8.503667642	1.129633742	12.9175362	0.191217245	1.311774534	0.923922684	4.530152307	2.509102728	-51.08660863	-41.24096679	-12.86565824	-7.941077903	1.915736144	1.737073154	11.8671858	12.23400202	10.71529118	9.821452124	0.713839178	0.050316497	4.64302856	1.599236297	0.949507197	0.18360654	2.755178549	0.866037843
-13.20603841	-7.461046383	1.139067575	13.30346727	0.17343616	1.357483148	0.907380552	4.439527356	2.62259891	-49.65525441	-40.87007403	-14.22270003	-7.962640191	1.874103894	1.819243494	11.85870629	11.71648196	10.19097505	9.426437397	0.759641755	0.052380511	4.964683671	1.568429965	0.960140054	0.183709234	2.659330225	0.919320052
-13.37448216	-8.693876659	1.16464994	14.17109981	0.192473338	1.371530506	0.951360771	4.278669776	2.63637618	-50.23258277	-41.52904711	-13.91663755	-8.046046307	1.879328638	1.825652912	12.38469334	11.19365672	11.11854954	9.977418538	0.700775004	0.051904343	4.657706283	1.617350307	0.937224973	0.175678677	2.752355734	0.837806399
-11.7363164	-7.922863685	1.063905724	13.5254319	0.19249221	1.38328784	0.914490551	4.284112232	2.528915385	-47.5164686	-39.62031136	-13.90922888	-7.814300765	1.915250746	1.792608729	11.78989473	11.13585264	10.65420504	9.474166612	0.720849933	0.049363289	4.715727485	1.547981809	0.932188826	0.184233367	2.602022219	0.830831287
-12.61335721	-7.714919408	1.203967457	13.28742573	0.190232912	1.36180102	0.974901876	4.168727786	2.574602253	-51.7159236	-40.42283076	-14.59530405	-7.754638669	1.851801976	1.818671198	12.19170476	11.57395697	10.38392132	9.363878206	0.720584058	0.051571722	4.859684134	1.587951442	1.032085594	0.172700372	2.772539569	0.872537716
-12.03299534	-8.522864367	1.178617129	13.46810404	0.194507372	1.403498857	0.96545666	4.360096313	2.608761052	-50.1405436	-40.53671947	-13.3436115	-8.421106899	1.804801475	1.8670388	12.4179865	11.41064752	11.18242377	9.425894612	0.716598076	0.050259542	4.718545427	1.579012617	0.968246946	0.192331556	2.61942964	0.792595351
-13.54841977	-8.556420817	1.308136044	13.79604162	0.184008827	1.324338293	0.932150614	4.416085499	2.463981523	-48.40247046	-41.1938121	-13.48132057	-7.738115744	1.946269578	1.853157703	11.92865203	11.69301916	10.87351154	9.780437363	0.710963199	0.049877699	4.661056427	1.578620719	1.009302277	0.187291668	2.686621522	0.799524706
-12.02205904	-8.800781846	1.267663764	12.62806017	0.207777239	1.311005883	0.931080902	4.611245871	2.54566072	-50.05590061	-42.94030646	-12.79049303	-7.905578021	1.908367696	1.847389207	12.26621064	12.1367653	11.5639324	10.21740877	0.745460578	0.049926676	4.87516652	1.627202432	0.989972194	0.194640778	2.751861789	0.854008079
-11.62612288	-9.195797078	1.185654111	13.68322041	0.194209923	1.371239165	0.966462679	4.430061251	2.667275983	-46.98691883	-40.17542531	-13.0952659	-8.327371832	1.932008253	1.857638392	11.65553775	11.59758292	11.6776227	10.15136088	0.701368688	0.051242738	4.745187752	1.574808627	0.916520884	0.184831096	2.770685792	0.842349522
-11.72789748	-8.68919989	1.240949947	13.4744263	0.175415285	1.36117339	0.921006104	4.43787175	2.487647287	-49.90939684	-41.70334036	-12.30374831	-8.281504777	1.912330567	1.706348626	11.97736597	10.8792668	10.15046099	9.933100139	0.727794144	0.04944398	4.947004274	1.580197839	0.902143484	0.179515987	2.711478658	0.884363452
-13.45545696	-8.12933527	1.209652309	12.98796301	0.198764814	1.348697256	0.933954212	4.204105936	2.532897475	-48.58325851	-41.64797428	-12.95958593	-8.265518702	1.962265173	1.811382733	12.3867827	11.43657757	10.57226572	9.604133011	0.716182031	0.049592551	4.873542727	1.549582601	0.938705215	0.18978834	2.595965555	0.903297371
-12.44015341	-8.846083846	1.224456049	14.09194752	0.194245645	1.307543198	0.903920952	4.339924816	2.634341262	-50.23497414	-40.04359553	-13.84813392	-8.29095282	1.828495936	1.825492755	11.4388868	11.44197172	10.74633488	9.556751338	0.701005532	0.050403758	4.734572829	1.620196958	0.954148771	0.179199638	2.769996932	0.848422396
-11.22703397	-9.020104116	1.154784251	12.38792628	0.193638156	1.365883177	0.938285922	4.42000978	2.528418515	-51.22695265	-40.70008835	-12.98613645	-7.770863676	1.927340656	1.665309248	12.30990955	11.93687032	11.1363288	9.728122857	0.734759712	0.050070388	4.59217583	1.572057862	0.926885439	0.197893355	2.712350376	0.878046117
-12.07067874	-9.140053785	1.183739323	15.30970802	0.192258291	1.307158027	0.949817545	4.54477807	2.569538413	-46.10893777	-40.28101403	-13.85461063	-7.795967224	1.859124833	1.87634448	10.82249753	11.08309427	10.90970978	10.19645468	0.713601381	0.04998923	4.850667983	1.602184665	0.956550704	0.182946309	2.776975338	0.827384186
-11.08091633	-7.691394192	1.241015347	12.75728944	0.199054498	1.378260722	0.936933705	4.317815299	2.610909395	-46.96289407	-38.99816814	-14.06910687	-8.036212109	1.851756092	1.904407161	12.55091884	11.59858707	11.45183705	9.629562033	0.722207449	0.050429689	4.852517911	1.571091639	0.940930375	0.170147547	2.683588704	0.888208094
-12.86341676	-7.870467363	1.227471685	12.01060515	0.170898271	1.34709206	0.968092677	4.500312262	2.495504188	-51.94187831	-40.31117876	-13.55977509	-7.748408463	1.889092053	1.748763738	11.53360525	12.03162828	10.88012194	9.2675685	0.706697795	0.051703099	4.774768167	1.575266586	1.006750607	0.176845874	2.786592529	0.852514824
-13.23721729	-8.467323933	1.11162612	13.3318293	0.189979453	1.33804729	0.949044145	4.368371009	2.582718492	-51.24606148	-40.53369183	-13.11990028	-7.946731146	1.852436947	1.907783962	12.5282513	12.17077889	10.99865099	9.11550209	0.738378948	0.051865689	4.57716749	1.581274071	1.022804267	0.193708266	2.751839487	0.808574374
-11.25787834	-8.397643157	1.175480821	13.40007376	0.182501466	1.40189606	0.944570072	4.245266286	2.609072297	-48.29119383	-41.22120588	-13.23212274	-8.184380306	1.977056536	1.772738129	12.18422608	11.07426029	11.49908953	10.62570493	0.719672555	0.050450905	4.783997925	1.574464796	0.954240804	0.168448805	2.779848081	0.836134443
-12.1480519	-8.028941579	1.194010938	12.27235802	0.187485391	1.361785016	0.92227751	4.381536461	2.538954222	-50.14225783	-42.85918683	-12.97832203	-7.499657213	1.794492446	1.778952003	11.06585645	11.69670015	11.0776923	10.00933031	0.698026843	0.051452631	4.554381195	1.623147967	0.971503233	0.187247274	2.729171866	0.884103256
-13.95762761	-8.058378046	1.112438019	13.09118761	0.181122966	1.328129642	0.925067527	4.518066452	2.587576062	-49.00795906	-42.03711679	-13.27458215	-8.27070658	2.020728446	1.784032749	11.92809677	11.52849278	10.64117612	9.382482403	0.725394587	0.052596054	4.75308047	1.569781666	0.913981562	0.196691017	2.533591719	0.867354574
-11.71787201	-8.909455532	1.057353912	14.22133679	0.195872757	1.40519647	0.931803638	4.470577374	2.524434627	-47.17486084	-40.71107438	-12.47016438	-8.315979964	1.930837922	1.783015474	12.00268451	10.69965737	10.41904308	9.743793059	0.724194955	0.049857428	4.815677288	1.540002218	0.838193745	0.184252776	2.63813618	0.877248116
-10.30205737	-9.024461193	1.095663225	13.38724667	0.201006012	1.331696869	0.9186573	4.48016104	2.529871626	-48.69574723	-38.76961589	-13.45116137	-8.236626672	1.884786734	1.691390771	11.79647395	10.87782323	10.73119336	10.2291425	0.739247832	0.050823532	4.893354005	1.576162829	0.955793504	0.18892268	2.812000773	0.870026786
-11.69850504	-8.294581972	1.184105528	14.4232174	0.176275361	1.348573777	0.967127538	4.413480317	2.537188045	-49.50485127	-40.47307186	-13.76696178	-8.014470977	1.777586054	1.799721971	11.47118426	11.58988145	10.55101921	9.93413569	0.73298089	0.049409663	4.926176196	1.563378807	0.919297799	0.167667836	2.679507153	0.79634802
-10.09109551	-9.39435257	1.264644951	13.30917794	0.19716402	1.37525639	0.985185175	4.634897719	2.623800506	-48.3994825	-38.87561764	-13.5660854	-8.58359107	1.957915881	1.770900756	11.54820957	10.99496606	11.2161679	10.12891746	0.708195701	0.052439863	4.609567208	1.578197139	0.947886642	0.178408292	2.84863311	0.805536168
-12.88621772	-8.844735435	1.173720524	13.73226916	0.208660921	1.320950517	0.914938312	4.477130573	2.451117118	-50.10809795	-42.11932077	-13.64518709	-8.111655639	1.981264233	1.769507607	11.68444369	11.45986229	10.91184019	10.02991871	0.745263303	0.048817145	4.817236805	1.56114427	0.98255579	0.192660028	2.724278681	0.867461886
-11.10126064	-8.462157101	1.200793211	13.54585418	0.191793789	1.327814367	0.956410485	4.507694006	2.52042712	-47.36256059	-39.43308047	-13.47335051	-8.421470451	2.000070977	1.846009748	12.50704288	11.23391479	10.82031642	9.597223299	0.740990868	0.051256736	4.895401458	1.563927499	0.914356601	0.176938295	2.65357093	0.810887685
-10.85776574	-8.938334752	1.201543887	12.91804905	0.204240446	1.346669545	0.948135653	4.447958973	2.526357681	-47.59141619	-38.8982755	-12.89729572	-8.275970299	1.873816499	1.822422668	12.29182394	11.19183566	11.2027198	9.989516355	0.740189919	0.0470162	4.932367393	1.512875807	0.919071571	0.176910596	2.779416808	0.82652281
-12.21490358	-7.673176737	1.263003932	12.27927648	0.184384897	1.384405277	0.938182268	4.360857954	2.471970857	-46.30754251	-39.95436308	-13.15919331	-7.867896966	1.884247757	1.855265519	11.36958307	11.050371	10.38057145	9.723420652	0.731717145	0.051510855	4.775422018	1.542809671	0.996160531	0.181221576	2.730870293	0.881736326
-12.44130572	-8.420294134	1.173502295	13.03367636	0.208879455	1.330559841	0.916087658	4.587320053	2.497163292	-48.62470016	-39.19000905	-13.77014237	-7.301403171	1.813642764	1.799536894	11.82200388	11.59797349	11.36901464	9.253620572	0.72587667	0.051755736	4.668141031	1.555335488	0.992158468	0.19418931	2.635564958	0.787649538
-12.79628182	-8.005730317	1.198892835	14.27188491	0.196805554	1.363032391	0.89828387	4.451202465	2.603152592	-47.01973289	-40.6649028	-13.67836469	-7.886108887	1.981693696	1.748312871	11.57677012	11.36929166	11.56992035	10.02547762	0.743111144	0.048782703	4.761815543	1.589171766	1.010675719	0.18696975	2.53859049	0.805461534
-12.32017489	-6.975033248	1.108288684	12.64043044	0.179714868	1.410084136	0.934119722	4.261246697	2.537447505	-49.34025381	-39.88256051	-13.94743067	-7.925181445	1.876141186	1.676252211	12.27228316	11.54795815	10.97969637	9.844942677	0.689462636	0.051384759	4.6713682	1.57003338	0.948718328	0.170414171	2.562419311	0.865076361
-13.56743405	-7.765452819	1.118724035	12.54646289	0.180524887	1.381355972	0.901766608	4.256956877	2.650070621	-49.63776021	-42.08538083	-12.8806659	-8.100917314	1.83145821	1.844572323	12.51619648	11.32341229	10.80029804	9.746528751	0.737105994	0.049687466	4.867738646	1.629523478	0.93915315	0.186176945	2.654953895	0.893950208
-13.45576564	-8.247531375	1.221136665	13.21623593	0.204444578	1.316143797	0.945341291	4.433900213	2.501758493	-48.87386074	-41.62414629	-13.71489447	-7.233133763	1.840339212	1.830979526	12.6957405	11.17702818	10.99224309	9.606761492	0.721806876	0.051698599	4.599651054	1.548132942	0.961430829	0.187361778	2.601354057	0.823574416
-12.75584611	-8.482985305	1.133570253	13.85929368	0.201598336	1.382899123	0.937370212	4.24242338	2.618392851	-49.98925796	-40.70979876	-14.07215383	-8.581652524	1.877587988	1.799153785	11.77828143	11.02986612	10.14450358	9.575351957	0.702495607	0.050195065	4.758532264	1.550251979	0.965750291	0.195650376	2.620986275	0.836267118
-11.56588675	-8.999234774	1.183312392	14.47853502	0.189812887	1.331587416	0.94135147	4.622579859	2.568265774	-47.3427759	-39.83387832	-12.93671242	-8.008496606	1.854752391	1.80946744	12.01835912	11.76648725	11.72499867	9.639770671	0.739788256	0.048741086	4.69925133	1.577064396	0.909316946	0.194622614	2.527682927	0.776650175
-12.03354712	-8.206709263	1.176338407	15.12482765	0.168808193	1.395173649	0.968206985	4.279171713	2.633893211	-47.30224129	-38.9976899	-13.81665464	-8.464009615	1.954022504	1.811354683	11.67480546	11.60408363	10.77714353	9.761763057	0.698634025	0.051402514	4.732905599	1.560531792	0.949420519	0.17097184	2.624480898	0.794888095
-12.79466274	-8.79155873	1.238748836	13.17293996	0.177387659	1.380341024	0.9664249	4.61694257	2.457927624	-50.12499185	-41.57818639	-13.7163308	-8.168405354	1.950627357	1.821904029	12.77319782	10.94677654	11.13042912	9.777833632	0.724863846	0.052613287	4.719035406	1.506289846	0.952788642	0.18888341	2.684213352	0.796056391
-11.10554245	-8.384330043	1.269724995	13.98900955	0.197264401	1.340830547	0.982852351	4.49827559	2.446625199	-48.03840967	-41.83453703	-13.48764904	-7.79998657	1.844456418	1.831826897	11.83031158	11.60984526	11.02594442	10.1859315	0.720847955	0.050826476	4.834779933	1.560640985	0.947911726	0.180746718	2.671068809	0.87725707
-12.5588639	-8.281074308	1.128696406	12.98004464	0.191447813	1.312423968	0.936425794	4.509313595	2.486492967	-50.08877959	-39.75167196	-13.24314217	-7.822955987	1.894388846	1.753490868	11.68100491	11.64170752	10.9292268	9.124194594	0.733948285	0.050717584	4.909437498	1.557769663	1.008117114	0.196413801	2.665060138	0.852518782
-10.40222138	-8.157935901	1.217736102	14.5524945	0.187733359	1.370091301	0.927424675	4.295936916	2.62967765	-47.41642499	-38.60515607	-13.41629279	-8.282331309	1.880064379	1.788578691	11.18941288	11.7691145	10.92535031	9.452225766	0.722987501	0.049209357	4.832171848	1.584488512	0.959012655	0.177262803	2.677388701	0.918098362
-11.22009932	-9.11503504	1.326672792	12.99458022	0.198162292	1.372219834	0.969356829	4.544120354	2.632275658	-49.00798266	-41.93494183	-13.37309227	-8.605214411	1.909067006	1.827814515	11.82394238	10.85544405	11.32296139	10.48660998	0.707519165	0.052596071	4.755576865	1.62635312	0.994915083	0.19273945	2.766575956	0.825498472
-10.01263516	-8.579978175	1.212946971	13.27420099	0.186000211	1.349411007	0.935914693	4.471472233	2.431811641	-47.39649886	-38.86595646	-12.51973583	-8.168462441	1.898745337	1.683933543	11.57402009	11.07164182	10.40009279	9.684715891	0.737787661	0.049109891	4.851265531	1.566915415	0.945007546	0.192347791	2.616677401	0.858714394
-12.55610927	-8.745517556	1.1866649	14.03665027	0.169740816	1.386693772	0.974239582	4.554175184	2.472322413	-50.09669035	-40.91431257	-13.2867556	-8.132614586	1.9776054	1.795142024	11.83194626	11.62344213	11.32989645	9.562415415	0.697705229	0.05185755	4.704628656	1.582048182	0.970169049	0.183950782	2.758467287	0.860433145
-11.80562684	-7.998912006	1.167607265	12.88255805	0.194280053	1.382206686	0.932023709	4.320110539	2.550860533	-51.92027846	-40.78205073	-14.23975209	-7.905686889	1.907628592	1.733087678	12.01678732	11.83007135	11.04196994	10.0385578	0.725683625	0.049969037	4.571896323	1.606075422	1.016635935	0.172955646	2.866702579	0.917965007
-11.64682573	-9.017285185	1.15144178	13.70307957	0.188270085	1.352089223	0.966920869	4.592641991	2.502024765	-46.14693837	-40.15766232	-13.04658989	-8.229551833	2.025329836	1.861378482	12.96928384	11.00370888	11.12348976	10.22907209	0.718305923	0.050438785	4.693272973	1.525687479	0.908379421	0.183221408	2.732189263	0.827873107
-11.9482155	-8.937397002	1.263261352	13.70536582	0.170879858	1.349546702	0.899739102	4.621393915	2.498258003	-48.04576137	-38.32688846	-12.86285816	-8.312113096	2.078077144	1.760015103	12.06298832	10.85030699	9.914259444	9.086496942	0.751016621	0.049485895	4.760923106	1.559979852	0.905894687	0.173937022	2.776864375	0.867538711
-11.49146444	-8.350491181	1.256233089	12.52954388	0.204712582	1.305225965	0.931730383	4.379672148	2.547124321	-47.27062945	-40.8905561	-13.22322816	-8.098518768	1.980250852	1.769737828	11.56690239	11.5884774	11.2356085	10.04185908	0.740500824	0.050888727	4.864633885	1.649745369	0.953209379	0.191181341	2.673425164	0.905551167
-12.58920369	-8.087604121	1.212518201	13.82835152	0.189285216	1.382413698	0.958066479	4.324631153	2.524346222	-47.9125221	-39.85406677	-14.09673249	-8.373189812	1.953911459	1.873073865	12.06913853	11.33538215	10.54896478	9.494047762	0.730454254	0.05057737	4.69667888	1.570173729	0.949133382	0.175523294	2.69938805	0.911482154
-13.46009219	-8.237775414	1.262515567	13.77332683	0.183215359	1.35507673	0.964295945	4.527690856	2.603338105	-49.45059318	-39.91456221	-14.7129103	-7.583574914	1.862367317	1.810233551	12.2879321	11.17122233	10.99161102	9.513147944	0.726651057	0.053096079	4.659966276	1.567001891	1.005664474	0.182825687	2.668194355	0.804499433
-12.58479083	-8.552013448	1.218670451	14.13561742	0.18371797	1.363389387	0.974213013	4.509674912	2.534430928	-50.87620741	-42.31625498	-13.67332763	-8.412417231	1.981912321	1.7538601	11.8628063	11.46654444	9.893969445	10.36406486	0.716442195	0.049917819	4.631945013	1.519864714	0.936080549	0.167693583	2.736297115	0.781268969
-11.69602957	-8.743489721	1.227061283	13.58854284	0.208714871	1.311240378	0.982488404	4.433378031	2.484117301	-48.90997679	-39.68186214	-13.91780855	-8.127839058	1.935532555	1.835184723	11.72842955	11.24578567	10.72169123	9.647263017	0.701650957	0.050197379	4.662794837	1.549201988	1.000533805	0.180751493	2.801605396	0.852737301
-10.81104917	-8.850188889	1.092491716	12.85694138	0.200983542	1.37215588	0.916694486	4.42027083	2.615365753	-49.68914871	-39.68898899	-13.16145755	-8.684333174	1.892587081	1.681132194	11.67441717	11.42737994	10.72879283	10.09557619	0.734465124	0.050227275	4.626568202	1.557711382	0.926655521	0.19496002	2.681208294	0.852289223
-11.69737645	-8.834420072	1.135497359	13.65858232	0.185567166	1.329684294	0.940234769	4.443414178	2.573799512	-48.52841363	-40.58389877	-12.54431663	-8.098593841	1.827427212	1.819284482	12.28327342	11.12292961	11.22042314	10.00788769	0.715909671	0.050092687	4.966697864	1.518334917	0.915991355	0.17988696	2.73748215	0.83152331
-10.58259538	-8.331587297	1.217275353	14.24705511	0.189220812	1.37323054	0.959228992	4.351466094	2.535660217	-47.58790565	-39.42312539	-13.83851999	-7.720462486	1.857947104	1.715412804	11.40717388	11.7413489	11.8840147	10.36377172	0.69737536	0.049772854	4.775727551	1.608727669	0.976699063	0.174869897	2.662383741	0.800772307
-11.65979175	-7.775512391	1.149190105	13.75830785	0.191350076	1.381844239	0.927307796	4.210031288	2.533814374	-50.56420942	-40.56527026	-13.73883301	-7.976164584	1.748228021	1.917895645	12.81365168	12.02547382	10.45724157	9.848362195	0.728801146	0.049007793	4.758207938	1.583540885	0.985900169	0.167286852	2.773301839	0.829697718
-12.62684158	-8.239499329	1.275155393	14.26347807	0.185407529	1.345127006	0.917644916	4.32090799	2.523795783	-46.24047758	-39.63446215	-13.11983623	-7.727680047	1.933752109	1.888126958	12.27426919	11.09514594	10.80409424	9.623369277	0.728351934	0.048068231	4.904810613	1.533763232	0.994000378	0.174232432	2.751136367	0.899167125
-11.17217108	-8.468559228	1.243063857	12.37191087	0.203620007	1.309513106	0.975731518	4.418839574	2.529847662	-49.34909451	-40.47046371	-13.81145487	-8.145417187	1.927486748	1.753564334	11.30733706	11.1612512	11.27516962	9.810974383	0.713115919	0.051737024	4.808098209	1.585776363	0.977845861	0.185368607	2.691244536	0.789277607
-13.50529814	-8.62092068	1.170971817	12.77951437	0.19202595	1.36182953	0.938214856	4.388915137	2.493182629	-51.8067946	-40.58620664	-13.59519891	-7.761602784	1.903770089	1.796448063	11.57389015	12.15209987	10.27415119	8.957144239	0.701886133	0.050299514	4.520698119	1.573697462	0.915760761	0.18028721	2.75280011	0.844390855
-12.4691373	-8.368707478	1.031745975	13.88935615	0.198306668	1.351304321	0.946123898	4.533596244	2.561815736	-47.07279974	-39.38247671	-12.74862739	-7.988162707	1.965824052	1.789550736	11.99561905	11.6713823	11.53814709	9.417588897	0.705421318	0.048643142	4.725928942	1.552215768	0.927197458	0.186805111	2.550419618	0.782731037
-13.7887117	-7.65235113	1.237351381	13.32913051	0.164509776	1.362492742	0.911160324	4.419210797	2.566020225	-49.43525392	-41.84472025	-14.17839077	-7.608935625	1.868287277	1.850155041	11.76252959	11.36329744	10.80506432	9.93270089	0.707441957	0.052539109	4.755585379	1.617785435	0.973490091	0.167422205	2.745760878	0.838207437
-13.33630151	-8.822045086	1.142640199	12.56875334	0.182355185	1.377959083	0.974449968	4.332591641	2.537644595	-50.38431241	-40.58014108	-14.31886365	-8.312611946	2.029577807	1.785855945	12.69856534	11.46603492	10.94630006	9.62833701	0.735041022	0.048500219	4.735532361	1.50529606	0.905357659	0.190496024	2.690130042	0.835673228
-11.2624266	-8.212573983	1.223681568	12.8226029	0.184075323	1.372662163	0.948590698	4.482200795	2.546981413	-48.62695092	-40.84305653	-12.98145263	-7.65142871	1.794831862	1.885224203	12.8134429	11.9022803	11.0827619	9.96663397	0.761460938	0.048442524	4.89875227	1.55825769	0.968623386	0.184837269	2.736910724	0.869936193
-11.95330301	-9.682561435	1.170143692	14.7948855	0.201877213	1.318764914	0.970557748	4.351394339	2.589735861	-46.25120966	-40.55625518	-13.11485437	-7.841489698	1.978184502	1.841254416	11.41742288	11.39810185	10.97697633	10.16204179	0.723524694	0.049378594	4.605621099	1.555250479	0.941056319	0.19541115	2.77825499	0.843827575
-12.38485604	-8.019963313	1.250039203	14.09740221	0.173089474	1.403391109	0.960136629	4.446907537	2.638876255	-48.32258566	-38.9433169	-14.85417421	-7.480238803	1.826706194	1.793173273	12.49062927	10.88138101	10.62452745	9.450642907	0.750110879	0.05227134	4.65764121	1.569651549	0.919995892	0.167843536	2.678683711	0.891026902
-12.92735407	-8.196039192	1.072453993	11.92252785	0.206414186	1.313973792	0.930367474	4.246924636	2.518985806	-51.72944	-40.03551122	-13.33445351	-7.639371135	1.850076774	1.697287343	11.4304366	11.80401974	10.61554658	9.467504095	0.695934503	0.048687222	4.811903173	1.580639372	0.962047856	0.179742121	2.760136448	0.799701162
-13.24665862	-8.187122059	1.07673116	14.13130281	0.19245235	1.354940709	0.908861463	4.45243973	2.562606869	-51.69457976	-41.47964899	-14.06587488	-8.008625493	1.955525132	1.706427587	11.78786055	12.1871766	11.33617505	9.491116395	0.728881351	0.050648784	4.78455309	1.638826106	0.965299555	0.19031011	2.601269752	0.87640641
-11.91688453	-7.792562512	1.159942179	11.94324262	0.218611911	1.366823124	0.948257478	4.206390709	2.493236644	-50.95648572	-41.36514573	-14.69944794	-8.096570118	1.850235624	1.878219965	12.79229295	11.81312026	11.09356384	9.78707329	0.733631735	0.050554137	4.758562826	1.6139184	0.993837823	0.187717024	2.686292419	0.855981623
-11.6258558	-9.304880464	1.195824894	14.05164915	0.199679706	1.318805385	0.910671429	4.494156215	2.684746371	-50.84461311	-40.69811827	-13.52893623	-7.796477775	1.814418498	1.695552965	11.16770933	11.79967836	10.78859655	9.859051064	0.743850777	0.050547744	4.874947119	1.619270647	0.940063505	0.19595866	2.743384861	0.866173618
-12.27989265	-8.821137901	1.203006989	12.63957845	0.176479341	1.354355031	0.963073383	4.467921224	2.435662335	-49.32986541	-41.23895159	-13.1078187	-7.837234862	1.951368197	1.736656213	12.58833664	11.5704694	11.16429822	10.14734296	0.719415857	0.049521538	4.810017948	1.551680984	0.913587521	0.189189573	2.670927878	0.805529356
-11.15160932	-8.678957724	1.142333529	13.25467806	0.17461715	1.351932425	0.90748118	4.416311892	2.60310436	-51.80158263	-40.60610247	-13.85366679	-8.248130871	1.880536562	1.572709339	11.85091218	11.22032334	10.57640151	10.1875948	0.722833641	0.051196966	4.620210761	1.620487848	0.85168813	0.174825556	2.694009522	0.869904783
-13.67312087	-7.614699991	1.075166519	13.10314359	0.193505149	1.391570061	0.94534252	4.327432892	2.548383707	-49.01742716	-41.50286088	-13.52580216	-7.815718031	1.966782804	1.773665362	11.40516431	11.66491093	11.19973007	9.918035147	0.69675568	0.048967588	4.656038566	1.567785629	1.025870252	0.184123824	2.680852123	0.846877739
-11.4705537	-7.813460683	1.168311874	12.46218059	0.188441213	1.375397605	0.935614036	4.469879116	2.492499724	-52.06826489	-40.74586902	-13.19773077	-8.180107794	1.946955396	1.744752382	12.77493989	12.1378984	11.20338585	9.945184286	0.729841604	0.05020709	4.845054205	1.630158098	1.005702839	0.169529291	2.807608442	0.843270515
-11.71979302	-7.411831609	1.071542543	13.03335041	0.183293872	1.432682882	0.919411817	4.214408369	2.644882028	-48.15354145	-40.65860986	-13.6485494	-8.208131495	1.836169682	1.854293547	12.41465589	11.7690521	11.01005936	10.05439788	0.719347038	0.050513528	4.783646783	1.582507971	0.977401027	0.186086612	2.588783313	0.826169361
-11.38430718	-8.050791169	1.242339694	13.43188378	0.187003654	1.39099433	0.930581175	4.48695737	2.539491898	-46.91695969	-38.58680519	-14.47436262	-8.261861633	2.107450825	1.816317439	12.11648309	11.20870794	10.34847167	9.736765033	0.730856349	0.048318655	4.724465934	1.52905165	0.93657806	0.161000569	2.768774794	0.856541458
-12.36815388	-8.196364974	1.221248435	13.92902545	0.170281886	1.369228511	0.947468212	4.323879881	2.572971057	-47.69923939	-39.18551135	-14.05080028	-7.927845258	1.967650217	1.720616151	11.45521319	11.1226726	10.29062649	9.770083238	0.730754606	0.050771707	4.769047882	1.602401218	0.925237335	0.1701278	2.667773054	0.825725877
-12.87754854	-8.491618644	1.221098867	12.96731206	0.194078113	1.262632421	0.955514309	4.497342952	2.500935315	-50.49736428	-39.61395178	-14.00249974	-7.299679661	1.768892668	1.789811782	12.02432686	11.52996907	11.23035267	9.43944011	0.714311849	0.050988614	4.844684133	1.560207221	1.017087916	0.188169701	2.792092203	0.855183829
-12.60138083	-8.819255969	1.293172884	13.333682	0.184493575	1.42707274	0.954534663	4.328617287	2.501997579	-50.2178052	-40.74576447	-12.7267598	-8.437870945	1.910143349	1.870879254	12.38514448	11.30251049	9.956952551	9.215660091	0.710597862	0.050966225	4.728374373	1.552494987	0.917333823	0.176650859	2.800624757	0.910750424
-13.44646693	-8.047397291	1.09714014	12.87874961	0.184580187	1.334725549	0.912094604	4.528769506	2.57051824	-49.60757209	-40.83837459	-13.75300787	-8.236897	2.028648578	1.76201182	12.06005187	11.02481088	10.6323827	9.357037749	0.719342293	0.051802575	4.826573135	1.585956699	0.954125763	0.188982858	2.649623794	0.884116173
-12.63145294	-8.290154151	1.23998327	12.79975303	0.203088647	1.318808686	0.948211091	4.265309106	2.395852226	-49.43061036	-39.70767897	-13.36420743	-7.890316455	1.950111418	1.781854951	11.70936476	11.4119034	10.60151838	9.571534067	0.715550925	0.049419625	4.632907199	1.563503693	1.010940093	0.173772032	2.825856226	0.872126436
-12.15991083	-9.241430359	1.155070371	13.82336883	0.19544536	1.392576941	0.933802945	4.373000531	2.629842885	-50.33803448	-39.42007206	-12.99325472	-8.380800849	1.955135644	1.771898793	11.44772938	11.52201798	10.57575605	9.328088103	0.737276446	0.049032412	4.763220979	1.582838388	0.928882897	0.18010712	2.823594828	0.847880988
-12.072589	-8.508695441	1.182031014	13.5580161	0.187279498	1.348007162	0.966925724	4.272136542	2.549500234	-50.72025664	-39.73929021	-14.18698427	-8.012033265	1.864519366	1.778739306	12.1806889	11.65761166	10.72241927	9.314951781	0.693782917	0.050039836	4.545683676	1.563738957	0.933360071	0.181975017	2.663926542	0.841685715
-12.81772133	-8.429693013	1.12195457	14.91185204	0.19567018	1.35877608	0.918667824	4.407945407	2.67610861	-48.78861169	-41.25618216	-14.13731562	-7.919338579	1.876688592	1.807512032	11.44310403	11.44529074	11.43462923	10.28149653	0.729069271	0.05063255	4.474076727	1.629170534	1.018817694	0.184812949	2.725704048	0.852360709
-11.68634332	-8.840691402	1.251204246	12.44398306	0.187015367	1.33552722	0.990882071	4.575262785	2.56044876	-46.37374363	-39.16128937	-13.75481107	-7.566855726	2.003811892	1.862767049	11.98014323	11.50864668	11.26582842	9.517194676	0.762427457	0.050246391	4.898638873	1.531507592	0.920634351	0.185803092	2.748556794	0.84326507
-11.37444914	-8.16361643	1.132755408	13.21489652	0.197608956	1.376918993	0.927129157	4.21550388	2.537192372	-48.14992344	-41.61777231	-13.29363744	-7.834364079	1.757984241	1.76066959	11.31455441	11.73101565	11.76301059	10.65010291	0.697587563	0.049277206	4.787967672	1.601038146	0.981180512	0.192698688	2.649163883	0.86200938
-12.96710756	-8.471423281	1.09213234	14.84589867	0.180483312	1.355286295	0.959454449	4.471946605	2.524308992	-50.5427362	-42.64269933	-13.87722072	-8.170246547	1.942456857	1.689922633	11.45762836	11.27958831	10.71025156	10.13003153	0.715914995	0.04997588	4.791404012	1.541612671	0.937504888	0.186907157	2.599006644	0.852486988
-11.46784009	-8.079343566	1.267335598	12.97892571	0.183312643	1.402010912	0.999375362	4.239270174	2.534349431	-50.56270809	-40.73164856	-14.22948224	-8.119116044	1.805964459	1.755706344	11.77356152	10.95881648	10.57404082	10.2491993	0.703719038	0.050489676	4.793733467	1.555832537	1.008475411	0.172459592	2.784577602	0.849204964
-12.418088	-8.283652685	1.097720788	13.60822096	0.203502335	1.378503823	0.916228084	4.483757747	2.504851149	-50.90693979	-41.92048193	-14.077363	-8.150041593	1.89868706	1.737125176	12.5640554	11.50573687	10.9490828	9.671886096	0.746900596	0.050065006	4.645619186	1.57455797	0.890793293	0.190324064	2.544298628	0.8860639
-11.29080521	-8.26316423	1.170695571	12.38310022	0.173775309	1.342222261	0.900934553	4.439785658	2.548989741	-49.79822164	-39.23533843	-14.01193188	-7.485799043	1.869910046	1.615679608	11.26653612	11.53230612	10.83992046	9.841159196	0.734258977	0.051013456	4.720287115	1.598469111	0.919987896	0.182431526	2.708941942	0.849108788
-12.07803049	-8.983521164	1.161293069	13.5634286	0.193262757	1.397802335	0.93966492	4.323144712	2.615789578	-51.83803126	-41.17321887	-13.9454769	-8.318529102	1.992073825	1.717575048	11.8436707	12.2056306	11.33235558	9.727092191	0.704780852	0.050724397	4.540468702	1.620344222	0.951520447	0.195016126	2.684550817	0.837664043
-11.7023168	-7.895615301	1.125269204	13.79636019	0.1976272	1.36049408	0.938793586	4.384073951	2.56660815	-49.33787617	-41.36560221	-14.0179198	-8.236767556	2.008412066	1.816750357	12.707355	11.65442658	11.09953625	10.09441089	0.724248844	0.048483266	4.641610649	1.554394691	0.966089189	0.172608733	2.633752526	0.799043507
-12.35700554	-8.199495783	1.127776024	13.86883571	0.199064293	1.40368511	0.912838652	4.411563615	2.56505556	-49.98714949	-39.40741249	-12.98767398	-8.176520513	1.979008245	1.68243947	12.74118925	11.28363374	10.53351692	9.312969884	0.729964042	0.050412866	4.915298259	1.542052802	0.964415856	0.182497274	2.622969972	0.872570807
-11.01042054	-8.566527616	1.130257922	13.13567565	0.195709076	1.349835923	0.90047881	4.44939459	2.50912248	-47.51909186	-38.64307089	-12.40170532	-8.607608072	1.978751873	1.735799717	12.29622378	11.08837264	10.6273011	9.68591548	0.712364501	0.047582263	4.95171461	1.51708493	0.919533647	0.183601836	2.635584721	0.809144557
-13.43237932	-8.989655945	1.223494329	13.37295503	0.205354645	1.33526155	0.90614969	4.569813907	2.437198365	-46.67434859	-40.11011484	-13.56925253	-7.645482633	1.951485488	1.810410896	12.35139763	11.27348877	10.81295891	9.548294073	0.738294869	0.05001167	4.773219959	1.534655034	0.916519904	0.203133744	2.551308537	0.815882768
-11.25580894	-8.675575672	1.126844647	13.09753758	0.194914513	1.33681241	0.948094566	4.364531267	2.471550914	-51.40869252	-41.68762448	-13.71526004	-8.084682429	1.945774701	1.732974309	11.91088544	12.23353515	11.31096718	10.31905824	0.73647499	0.048916942	4.586883454	1.586062162	1.016997395	0.197176446	2.766963607	0.843943477
-11.65102572	-7.840416691	1.092604794	12.60637031	0.184819947	1.400742027	0.904456971	4.529245073	2.576060706	-50.38471124	-40.27934757	-14.65878384	-7.827959212	2.043070236	1.695068498	12.11469285	12.12976096	11.92352284	9.921804105	0.733829603	0.050326744	4.672948329	1.636129809	0.990438502	0.185032367	2.674730728	0.840210335
-12.76676558	-8.104165905	1.145396948	12.55367238	0.190525197	1.324144266	0.925581463	4.451127049	2.533620605	-50.09508349	-41.95801059	-13.19843272	-8.573505224	2.113257553	1.73588249	11.8266383	11.49710651	10.39376981	9.866016762	0.703432734	0.05070866	4.626834949	1.618374606	0.941091917	0.178987166	2.719383778	0.891281573
-10.89084559	-9.0478806	1.211443609	14.28567799	0.203372755	1.356135855	0.931512201	4.505781885	2.550245567	-47.69303668	-38.45178626	-13.59719133	-8.355489055	1.937460739	1.75941784	12.63274705	11.27935658	11.05336057	9.884539795	0.749748768	0.049473103	4.755943542	1.521862938	0.913472041	0.180586629	2.670987198	0.835163868
-12.30541637	-8.831007278	1.163112616	13.74468312	0.197501493	1.341047755	0.92556461	4.470156458	2.607154919	-48.9022637	-39.12719344	-14.15371071	-7.861495766	1.908082507	1.731817643	10.9561832	11.48163847	10.65335932	9.548207421	0.736462311	0.049870326	4.607316978	1.588492553	0.922137535	0.182740504	2.737315362	0.859389161
-11.27608735	-9.051098197	1.065125101	14.46065258	0.195967288	1.370620119	0.901844363	4.713372222	2.667492069	-47.97829139	-38.73640455	-12.65535653	-8.674591237	2.027388309	1.693484715	11.68726009	10.83518107	10.82642275	9.681107555	0.725565386	0.051807333	4.692604929	1.572854838	0.920417985	0.183904185	2.693793666	0.823021333
-10.9549625	-7.890135795	1.083151558	13.67000921	0.172896612	1.355484116	0.930524909	4.470027287	2.648131597	-50.59815102	-40.33666435	-13.51121976	-7.947802279	1.80614443	1.732256124	12.17160061	12.02585631	11.17886665	9.69957176	0.743343338	0.050496305	4.707395212	1.558048093	0.905407777	0.175019795	2.619195034	0.851717279
-12.24625501	-8.851704949	1.225414054	14.55780713	0.18087062	1.338581341	0.926130433	4.474355197	2.588437216	-49.14756691	-41.70160953	-12.31672927	-7.595890142	1.71250958	1.79901329	12.316284	11.53980123	11.32369154	9.767672826	0.724795572	0.05023433	4.845587842	1.611991835	0.924349287	0.193926442	2.615100407	0.876178994
-13.08947688	-8.522468054	1.316505745	13.63104249	0.184747853	1.386447959	0.948960874	4.42900718	2.501552466	-50.14730672	-42.53443143	-13.04422798	-8.032456571	1.730089411	1.991303138	12.68128507	11.70076529	10.75340229	9.594997038	0.712124401	0.050413879	4.775445253	1.576911275	0.969634326	0.187227463	2.724995139	0.863002598
-11.95580077	-8.856594136	1.268664964	12.990543	0.189969731	1.301932657	0.941330932	4.593691892	2.438163962	-46.24725442	-39.58140854	-13.28388108	-8.244254733	2.04577678	1.835618751	12.66097874	11.00785514	11.14472271	9.89234015	0.711727876	0.050214048	4.64453936	1.542549492	0.940452948	0.18869588	2.648309976	0.768450687
-11.83224391	-8.043307044	1.256819029	12.31144556	0.193169346	1.311872781	0.937686429	4.378787292	2.447759625	-48.80767968	-38.70237572	-13.64355034	-7.535564476	1.884563908	1.748271882	11.64748822	11.68080168	11.36621426	9.439289557	0.732935676	0.050975501	4.763059647	1.539285398	1.021298348	0.181597654	2.730151883	0.859586608
-11.68802457	-8.620785387	1.203997228	14.62133943	0.167446592	1.368637692	0.977206961	4.512131062	2.484688243	-47.41602549	-39.69057294	-13.6819996	-7.376799987	1.935248781	1.78422258	11.29160663	11.3581328	11.08532277	9.783854769	0.73739563	0.051420678	4.62927221	1.551837003	0.951317583	0.170052278	2.7611082	0.831875768
-11.68669299	-8.574050601	1.233777524	13.27301559	0.214408235	1.322667925	0.924239857	4.332781211	2.460532289	-48.15867709	-40.73436185	-13.82594139	-7.692928343	1.920248631	1.797292552	11.45726187	11.99034958	10.91433774	10.31050094	0.714407296	0.049922225	4.533471579	1.597168573	1.021180939	0.191194764	2.776684945	0.858260798
-10.46767533	-9.217281045	1.118298463	13.55536974	0.195267962	1.341499446	0.90912328	4.408776882	2.582473553	-47.44461112	-39.05995046	-12.25316823	-8.119116825	1.904365861	1.728635892	11.48333265	11.14350547	10.63823592	9.999424234	0.730958401	0.048592226	4.809639043	1.600307788	0.914574732	0.186373087	2.766744678	0.833458891
-12.38385049	-8.380496274	1.209054397	14.11732961	0.160350651	1.413256371	0.904354451	4.460521007	2.593867657	-48.99210834	-39.96477982	-12.64796088	-8.410958977	1.91047477	1.699878072	12.71092144	10.82753355	10.94960742	9.649188004	0.701049546	0.052489853	4.794474013	1.633228575	0.876255073	0.172775483	2.601693778	0.866693301
-12.85748782	-8.072448279	1.062913865	12.52167547	0.179507387	1.323190241	0.914098092	4.392852238	2.557001458	-50.53437917	-40.64888612	-13.79327807	-8.020696818	1.972183978	1.669260536	11.58874984	11.51369778	11.17830993	9.844789342	0.704549357	0.049237861	4.745498638	1.565213098	0.93556004	0.1809287	2.68550326	0.847657857
-11.67256848	-9.427499249	1.18277024	11.92930908	0.218413242	1.304921568	0.952048727	4.52079102	2.477716617	-49.05701688	-40.94116509	-13.38554864	-7.850909225	1.956631543	1.782932791	11.67241895	11.53200796	10.83773049	9.981898095	0.746508644	0.049461596	4.837975238	1.531882366	0.947471764	0.204709394	2.767297449	0.819281061
-12.89243117	-8.859792031	1.234945918	14.11470463	0.188968771	1.343897386	0.921118928	4.271187389	2.473927828	-46.87620573	-39.15684253	-12.80349646	-7.366213821	1.843927065	1.823425617	11.84811345	11.22666907	10.97464614	9.365973649	0.708507543	0.049826236	4.944794241	1.547029793	0.914593762	0.176663354	2.729473501	0.869344006
-11.97238828	-7.820034094	1.055457935	14.43648808	0.178973245	1.367971823	0.982325599	4.330036088	2.602525393	-49.17477114	-41.72985054	-13.19090452	-8.53911747	1.812660496	1.868467031	11.41866	11.5734768	10.94168461	10.09689389	0.721189065	0.048795562	4.89121876	1.569424682	0.954629569	0.171984828	2.680781881	0.822305153
-11.32396532	-8.149866539	1.177316916	14.41195987	0.19292434	1.36405035	0.916391872	4.332808022	2.561489753	-49.1926336	-41.19485498	-13.7247245	-8.634976229	1.956014066	1.735739304	11.28092481	11.41762596	10.34326903	9.958800089	0.726547017	0.049524821	4.781718861	1.614916648	0.961907395	0.185146789	2.620699735	0.888341173
-13.05868356	-8.841601004	1.114919076	14.21362183	0.194766531	1.349187267	0.936632086	4.436530076	2.511468125	-48.6803456	-41.25660313	-12.81380546	-8.397541937	1.960840414	1.850278076	10.95929629	11.74841433	10.8340614	9.810415072	0.715528272	0.048599424	4.730014452	1.512730357	0.978574276	0.188951231	2.771879684	0.842472792
-12.80227579	-8.158424276	1.276521569	12.73783593	0.171712842	1.31246438	0.949048436	4.487233296	2.469384988	-47.21119646	-40.98214507	-13.19443935	-7.590109577	1.885189309	1.833760933	11.23915701	11.42605797	10.5688811	9.871627231	0.73007413	0.049555108	4.995385679	1.606880478	0.939005963	0.17861557	2.706788636	0.825865671
-12.08340959	-8.913307245	1.319645636	13.03885473	0.179971916	1.342230682	0.978417803	4.395432282	2.469153263	-49.54579313	-40.06770707	-13.44731733	-8.356843361	1.97932924	1.75593805	12.15918163	11.15127514	10.76628285	10.08296426	0.701437886	0.050209881	4.670887004	1.535083346	0.993950006	0.181469666	2.781551369	0.803454801
-12.95538735	-8.091203034	1.12991987	14.02116568	0.198131134	1.343367434	0.899791434	4.248402218	2.628213735	-51.16216865	-40.59473171	-13.17453736	-8.455110968	1.961262899	1.681745042	11.86523972	11.33739096	10.13427283	9.451364303	0.712203748	0.050976302	4.854170252	1.626506212	0.94035762	0.172611148	2.672884707	0.882569072
-11.04308788	-9.297791623	1.192387179	13.88818066	0.185477154	1.398569791	0.951408346	4.617598501	2.553564857	-46.40180516	-40.1197166	-12.79903459	-7.894763829	1.948253955	1.87133319	12.49611892	11.52857464	11.17236154	10.07391316	0.75467753	0.050857354	4.635017641	1.500942179	0.92003243	0.191799947	2.749918503	0.844071658
-13.27920027	-8.68696928	1.256470355	12.93569376	0.190860492	1.335234959	0.923264025	4.662069525	2.587697015	-51.59281337	-41.58215148	-14.57067739	-7.955943124	1.907631984	1.785065013	11.76324849	11.46895291	10.76242723	9.536865216	0.751165581	0.052999405	4.537910087	1.585932124	0.985665465	0.19579683	2.687523509	0.816131373
[truncated: 98,790 more rows]
