# Supplementary material for: Diagnostics of Data-Driven Models: Uncertainty Quantification of PM7 Semi-Empirical Quantum Chemical Method
Source: Sci Rep. 2018 Sep 5;8:13248. doi: 10.1038/s41598-018-31677-y (PMC6125339; doi:10.1038/s41598-018-31677-y)
Supplement: Supplementary file 5 — Feasible Points - Parameter Vectors 2 [file 41598_2018_31677_MOESM5_ESM.csv]

-12.69652671	-8.226881468	1.146892534	14.74538558	0.182782261	1.33701936	0.901032121	4.31514527	2.518410047	-50.59999902	-42.62860016	-12.82692602	-7.793721363	1.941669848	1.759512599	11.8936543	11.63152507	10.60829699	10.08658533	0.736157351	0.048606648	4.774485277	1.555252919	0.984847523	0.170747101	2.747505898	0.852571785
-11.19374947	-8.270210965	1.089839568	12.86230204	0.188680165	1.38508001	0.964007554	4.386745581	2.484258494	-48.52611351	-40.02422944	-13.78507635	-8.115347367	1.912774942	1.868751237	12.38212164	11.5612541	11.192964	9.53996717	0.723520467	0.049423956	4.768059647	1.590749216	0.93164041	0.188954738	2.662650826	0.8257946
-12.09441848	-8.603430653	1.139533486	12.88461703	0.199157347	1.336201248	0.961241343	4.450225554	2.578069017	-47.4805145	-41.04851375	-12.94230129	-7.504870952	1.916419655	1.72369233	11.74631909	11.30526383	11.62012129	10.02980001	0.711923765	0.051680836	4.782515404	1.560835064	0.951362938	0.198456641	2.616228234	0.837072731
-12.71138827	-8.642637654	1.162019159	13.52861397	0.190163936	1.356320461	0.939952244	4.447768114	2.575855047	-50.5199755	-42.16058336	-13.46992628	-8.586772827	1.95327504	1.881659343	11.84445598	11.31883156	9.908171073	9.704251856	0.730822422	0.050310282	4.777160048	1.564047906	0.881390224	0.170003019	2.807623871	0.868529978
-11.38115954	-8.20390256	1.146116965	13.23960175	0.219053323	1.335597598	0.953769098	4.347090369	2.565341363	-49.80233068	-40.69780271	-13.81654322	-7.983484453	1.830411854	1.912930874	11.18841671	12.17052638	10.51732335	9.698977033	0.719258811	0.05021283	4.692662382	1.534910951	1.031031938	0.181757314	2.795866765	0.806127257
-12.30019527	-8.723988536	1.207666568	14.64670999	0.186847574	1.401659989	0.987124514	4.407804121	2.589433634	-47.58999942	-39.08723772	-12.93250688	-7.756148642	1.833786684	1.856066888	11.57096823	10.94662104	10.34277765	9.335370595	0.745766903	0.050557332	4.83669435	1.548084381	0.990051496	0.179386737	2.742120815	0.804226056
-12.32445652	-9.391645023	1.303411623	13.53335518	0.179836926	1.371103839	0.96489757	4.407597363	2.444767418	-51.62324763	-40.53114196	-13.06446059	-8.172910188	1.915665774	1.740871725	11.94991965	11.00579814	10.16697359	9.602969321	0.722263493	0.04908925	4.762693475	1.550906556	0.915666398	0.171384234	2.868174376	0.852264143
-10.76546603	-8.303916532	1.179453588	13.73231705	0.196467427	1.333584586	0.921538015	4.45212819	2.590741563	-47.82069391	-39.73134128	-12.99039188	-8.050326933	1.901064833	1.701623759	11.29550059	12.10222677	10.88495069	9.975823079	0.730580018	0.04997231	4.90349658	1.585493	0.915686071	0.180419766	2.626914969	0.85770972
-11.55911507	-8.8927412	1.25172871	13.85054576	0.19188903	1.356078858	0.999034149	4.441579764	2.506631925	-50.23317927	-41.19905545	-13.81327275	-7.988579341	1.900308972	1.872237954	11.86953539	11.73285586	11.00907719	9.924121955	0.726279401	0.051182459	4.549525062	1.568479007	1.040461643	0.188799784	2.804270621	0.779857203
-12.4796968	-8.84785118	1.215432539	12.82135944	0.177606278	1.327615427	0.953827227	4.596047888	2.575064198	-50.73198763	-41.1126258	-13.43675091	-8.766251007	2.028313053	1.803014508	11.86697843	11.0587586	10.63556555	10.00041595	0.713463476	0.051984438	4.90319146	1.581348699	0.970427826	0.177172503	2.844453092	0.787714066
-12.67332078	-8.174095824	1.160122427	13.46400438	0.186480681	1.344099555	0.911448649	4.523933522	2.6119585	-49.79396641	-39.37796348	-14.89488176	-7.414622192	1.860006204	1.742453425	11.98689556	11.46543643	10.71866505	9.309618993	0.76229476	0.050621645	4.653166487	1.584107204	0.953300583	0.188244768	2.662107527	0.890172567
-11.13619216	-8.978558625	1.217986694	13.1359418	0.198718232	1.383040541	0.944736073	4.423620192	2.539059818	-50.2813304	-40.94802452	-12.92076563	-8.104792084	1.904637526	1.749290019	11.90093734	11.75883005	11.72339774	9.750828234	0.723056715	0.051259277	4.524644797	1.620034699	0.94131251	0.189467028	2.685315945	0.823656318
-12.18818846	-8.21828229	1.150891851	12.83691632	0.180664484	1.358458565	0.90711418	4.406184713	2.668917055	-51.29970733	-41.2996637	-13.88906326	-8.35255137	1.903688143	1.740704343	12.261113	11.57514995	10.84236777	9.699563329	0.729008432	0.049580515	4.919336192	1.57008855	0.881907636	0.179233622	2.671945136	0.901774477
-12.40912568	-9.367878617	1.223220885	14.36135053	0.188334384	1.404859259	0.957945437	4.409258431	2.530572969	-48.95571419	-39.12414895	-13.00647034	-8.308515607	2.010452172	1.676456519	11.50205869	11.62955814	10.75883062	9.487424178	0.707898123	0.048537117	4.614869624	1.532589721	0.886434496	0.182572449	2.680698323	0.858739194
-10.79670649	-7.858012326	1.208353987	13.672509	0.180176911	1.317055206	0.902635083	4.534751305	2.538257895	-47.48965637	-40.42013183	-13.41124016	-7.535175397	1.83306516	1.801336709	10.70208702	11.74262256	10.81576365	9.856898669	0.760661163	0.050956643	4.884319779	1.615185175	1.009497376	0.184743912	2.697919743	0.853424754
-12.21467953	-8.141514507	1.2157233	12.62475118	0.17143753	1.347415624	0.93610346	4.475027805	2.51812842	-48.97149475	-40.5819315	-13.23925505	-7.300910715	2.033978972	1.742380596	12.69137635	11.50982903	11.12965012	9.619559701	0.726202324	0.050205565	4.710001595	1.595389311	0.961853878	0.178905372	2.706834161	0.834280698
-11.95411524	-9.610302724	1.196121435	13.58791841	0.200576455	1.334951498	0.939483471	4.63308455	2.581714364	-50.30164351	-41.67355803	-12.64676297	-8.161473072	1.930199834	1.76731365	11.65346503	11.48451837	11.23368058	10.12894591	0.732773655	0.052266302	4.769454047	1.620635453	0.955760804	0.192806699	2.832841631	0.838433177
-12.56927563	-8.282970408	1.216876255	14.02642799	0.176687454	1.362886698	0.928187637	4.366617282	2.595351717	-49.21287537	-39.75407174	-14.627444	-8.147499636	1.966689084	1.70466404	11.32078811	11.04397599	10.4173848	9.945726775	0.724844035	0.051437058	4.710448139	1.540881057	1.008621173	0.181774716	2.725077136	0.881484655
-13.17680558	-8.525295781	1.194625592	13.49547018	0.187487227	1.301231318	0.91291355	4.476451128	2.637210332	-50.76777667	-40.55648078	-14.60087139	-8.166376222	1.892534507	1.642459569	11.36527575	10.91024063	10.71827817	9.426733808	0.720415563	0.050536264	4.815990727	1.600793589	0.871015209	0.185152252	2.576826978	0.897716453
-11.58797431	-7.816918511	1.107898644	14.81665017	0.194684983	1.399772535	0.942099167	4.407084102	2.575877342	-47.55633144	-39.37731871	-13.47487634	-8.273319423	1.863530873	1.806766943	11.92270988	11.4081087	10.54500491	9.541196411	0.728001815	0.050453842	4.952327657	1.54340727	0.929540148	0.171758384	2.537198211	0.806846377
-12.69114082	-8.854349704	1.093612959	13.97504511	0.184390588	1.293761886	0.93305897	4.591464066	2.566196626	-50.11334941	-40.3964837	-14.33785606	-8.357288221	1.904006812	1.798101302	11.05024399	11.75235697	11.01059633	10.1198366	0.713225394	0.052237444	4.667740656	1.622409533	0.988987145	0.19008636	2.812286127	0.807597202
-11.08395125	-8.804846126	1.148158596	12.2769889	0.210467232	1.369556947	0.921441404	4.391941503	2.442558369	-48.18547872	-39.17010596	-12.97912805	-7.89786721	1.974366399	1.729036549	12.06113722	11.4784485	11.29539956	9.591195578	0.729887948	0.048315723	4.772822547	1.553048947	0.919329208	0.189620401	2.662771901	0.811547129
-13.95371343	-8.828141976	1.195519409	12.79549802	0.181526093	1.358861082	0.928499858	4.317221107	2.601077467	-50.64239063	-42.1046992	-14.01497395	-7.634325503	1.924676741	1.860703578	11.49876697	11.75387513	10.52505264	9.510093334	0.741402279	0.052221665	4.620067978	1.650834949	0.940491872	0.192249116	2.831836807	0.889276456
-13.16201946	-8.139991345	1.148496888	12.96402005	0.196949264	1.354891965	0.920283769	4.398189323	2.544186168	-51.41722391	-41.67356298	-13.55912001	-8.035228967	1.947415088	1.777954974	12.28296194	11.98643189	11.10671399	9.519782835	0.714113423	0.048272297	4.891081991	1.58092272	0.926636291	0.17649033	2.666607861	0.842354426
-11.43390664	-7.984215624	1.077564493	12.97999989	0.192252209	1.368302933	0.947586142	4.385642634	2.545892678	-49.75927216	-39.2219304	-14.60774892	-7.936401029	1.781954797	1.789457797	12.10896928	11.31828894	11.24898331	9.427860179	0.702567469	0.04967218	4.640524239	1.583379847	0.900297529	0.177153115	2.605850259	0.805599806
-11.39652485	-8.255690813	1.197935455	12.2552094	0.181412096	1.413063651	0.913197834	4.351020771	2.579176609	-48.19379924	-38.60685726	-13.11987027	-8.109538884	1.889328169	1.787997136	12.62583662	11.80866263	11.32898061	9.363271202	0.735530029	0.050065757	4.635768571	1.633194558	0.915758489	0.188838623	2.625242683	0.870963391
-11.71781268	-8.757003925	1.059124216	12.5511337	0.208777616	1.308049575	0.959110122	4.555869449	2.506671124	-46.74618561	-40.4014305	-13.39843576	-7.696199239	1.918352315	1.82688962	11.55749868	11.2627763	11.55492896	9.777188829	0.738416835	0.049967762	4.696450351	1.511689591	0.942558228	0.205672558	2.649942806	0.816312013
-12.62746498	-8.028228565	1.140283077	13.96701119	0.197006049	1.357631384	0.924977925	4.231720174	2.693173938	-50.77974642	-40.81122337	-13.63038544	-8.116255853	1.860720031	1.776687162	12.45708805	11.86839385	10.56773347	9.489165314	0.721579461	0.048826567	4.868310405	1.57163155	0.972068443	0.186211137	2.644572394	0.9227893
-12.29179111	-8.306734855	1.185560338	12.97028836	0.197195327	1.387607309	0.901909916	4.193691288	2.649301979	-49.31367406	-41.96925252	-13.52744042	-8.134099345	1.903049302	1.740858116	11.61456254	11.17974341	11.15485564	10.53732056	0.706646162	0.049864152	4.866194494	1.63340928	0.93280297	0.174357757	2.722547171	0.829479312
-12.85050873	-8.207671731	1.146633038	13.4069071	0.190440541	1.286815948	0.931889257	4.500040224	2.615462304	-50.22605324	-41.40419647	-14.43609526	-7.998881918	1.909039367	1.798833749	11.74562854	12.136543	11.21623308	9.687481057	0.720783184	0.050485324	4.755004593	1.57964815	0.949463666	0.190784605	2.579956414	0.806958242
-11.22745122	-7.86949482	1.237010651	13.66160091	0.193644111	1.360856911	0.913914376	4.216294729	2.49324136	-47.26547385	-38.84609467	-13.09431544	-8.200235081	1.862673412	1.780442297	12.23944373	11.53146725	10.94458384	9.741310654	0.722751161	0.049211413	4.930694846	1.61656397	0.996092895	0.182883169	2.632585964	0.892796709
-10.4100084	-8.372834721	1.261861125	13.26823304	0.193292358	1.366328375	0.99048675	4.385648052	2.531574003	-47.27911071	-40.24687811	-14.16754042	-8.474361393	1.888633285	1.893530067	11.7370411	11.11068626	10.44415367	9.989974574	0.728262168	0.050221688	4.811914447	1.5368438	0.962902262	0.185655477	2.70964335	0.859284187
-12.5912549	-8.483857705	1.210341926	12.90429806	0.186297194	1.339449358	0.948143812	4.341077083	2.522737308	-50.60704085	-42.58074124	-14.40419905	-7.590445465	1.862171757	1.898776345	12.05301648	11.65688615	10.93081782	10.02344064	0.735165779	0.05122103	4.817427323	1.549222476	0.956163304	0.180251524	2.792647478	0.802752368
-13.05700536	-7.940456548	1.217937022	12.75093896	0.178191164	1.365423746	0.909504266	4.239142985	2.530513346	-49.78076899	-41.18599844	-14.55230148	-7.552658724	1.93277165	1.789193212	12.70511252	11.42652233	10.69283222	9.807278794	0.75063951	0.0511535	4.891034177	1.613919775	0.956309026	0.182659498	2.702469311	0.907425851
-11.61049673	-8.511010946	1.205247124	13.95967232	0.181614739	1.342475005	0.972263537	4.491867778	2.476858546	-47.14821614	-40.48697532	-13.43244114	-8.419833234	1.999122816	1.801708465	12.37595558	11.10888795	11.27425656	9.904289861	0.703328094	0.050941696	4.677690894	1.53359637	0.922722206	0.185129729	2.570862259	0.815942426
-11.89118945	-9.100805884	1.121760451	13.41496212	0.197789477	1.346146046	0.901942189	4.440218045	2.540503734	-50.78035695	-42.17015651	-13.09931221	-8.018849883	1.880323113	1.740517403	12.30781448	12.1069872	11.38392491	10.54002505	0.72112837	0.049180768	4.651173801	1.594987797	0.948434333	0.19698373	2.736504615	0.841625848
-12.08756777	-8.431242165	1.241750279	14.03023863	0.209650464	1.347012686	0.94261932	4.528244053	2.557741737	-49.29309949	-39.44020521	-13.83737846	-8.543159854	1.958727604	1.828969119	12.18391588	11.04657695	10.70681266	9.383503062	0.732382955	0.049619372	4.891249326	1.532091955	1.02988956	0.183420506	2.705055837	0.847434893
-12.10354852	-8.013106829	1.212353953	13.99346504	0.170210361	1.387376968	0.959050513	4.353671233	2.435369867	-46.37247803	-39.56963747	-14.24908502	-7.467974892	1.936092725	1.811947265	11.38332887	11.31706471	11.13585672	9.9298189	0.710468537	0.050523553	4.651713343	1.55893515	1.002584312	0.179331949	2.694114067	0.832591753
-13.10921867	-7.696366256	1.200842452	12.88069074	0.190153115	1.330304555	0.967749302	4.326629365	2.543282079	-49.1158851	-42.05924213	-14.70509373	-8.126895847	1.916868955	1.849295789	11.77366998	11.58503604	10.68139787	9.857972753	0.73517464	0.050589965	4.846007145	1.562790889	0.928096636	0.178887063	2.606612534	0.863164194
-13.34278369	-8.472530002	1.270804434	13.42439868	0.179688147	1.375630694	0.939675265	4.283906542	2.512363915	-47.36332267	-39.81138341	-14.24411463	-7.841347734	1.944911867	1.84328474	11.52403029	10.67915068	10.50809283	9.879446637	0.717364153	0.050077513	4.776100766	1.532011316	0.992653549	0.177015779	2.833787925	0.876817289
-10.95897611	-8.515886004	1.240696395	13.33851467	0.168033206	1.372767893	0.985397282	4.456570682	2.644536727	-48.67490723	-40.54932109	-13.72811687	-7.992732411	1.894229551	1.772081444	12.4574594	11.67677958	11.6802775	10.39013505	0.733359335	0.0493064	4.784316685	1.586477537	0.935034343	0.179342778	2.714448167	0.851812592
-11.6561765	-8.466009159	1.115982825	11.94749296	0.199083455	1.324346333	0.923613766	4.518181143	2.604323742	-50.60643625	-39.89490077	-14.01829955	-8.108327621	1.873137064	1.765908238	11.94984676	11.47411908	10.68747913	9.600905948	0.746171299	0.051484153	4.898180915	1.562409076	0.965134187	0.197421526	2.735898816	0.841096801
-12.02395938	-8.70743057	1.267146921	13.01020947	0.201101818	1.348337978	0.927933198	4.454958498	2.53539126	-48.37981093	-41.03802655	-13.32082384	-7.911552962	1.957349857	1.851638626	12.83407153	10.89162788	11.30796198	9.763099694	0.7404901	0.050291237	4.815000218	1.573294225	0.962992857	0.185558704	2.768184326	0.918037294
-12.26334082	-7.891803039	1.029227752	14.99136085	0.204578297	1.373944549	0.935997253	4.332060311	2.640209366	-47.96703607	-39.65200218	-13.05777778	-8.291367311	1.778884936	1.857207727	11.87118886	11.28447807	11.0764094	9.398532591	0.726375756	0.051520543	4.866940634	1.564486006	1.006364875	0.187673118	2.553981581	0.807696954
-12.41666622	-8.266659117	1.142077865	14.59302294	0.183091398	1.376160747	0.950536834	4.421889749	2.561466025	-48.47675211	-39.60605423	-13.41943381	-8.254115051	1.901834916	1.68190128	10.42459591	11.49139732	10.90557142	9.522226033	0.716565445	0.048619359	4.817985263	1.585961166	0.915059986	0.175747745	2.599766209	0.864703972
-12.83698762	-7.66367761	1.150064205	12.90873657	0.180638468	1.34816847	0.90983463	4.316541493	2.520776862	-47.94800399	-39.70568734	-13.27277159	-7.382698943	1.841108054	1.766731662	12.54740455	11.40044259	10.62169784	9.444893173	0.7225359	0.050092197	4.687319167	1.569729295	0.941138352	0.183956541	2.543826576	0.802819814
-11.34796374	-8.825064812	1.230869589	12.9288697	0.176059594	1.350340183	0.954009593	4.531791723	2.507273766	-48.44586989	-39.15528599	-13.40368672	-8.356820547	1.896560683	1.816225047	11.91023812	10.7442583	10.34931366	9.784226631	0.722199943	0.049121512	4.903568479	1.501790165	0.924234047	0.175917272	2.77909767	0.77655658
-11.75938207	-9.027421278	1.190939896	13.21782178	0.205676838	1.365205449	0.932915285	4.504931691	2.672183016	-49.5029355	-40.85872188	-13.3774503	-8.377415485	1.933744215	1.842026695	11.82123573	11.407137	11.06571471	10.20165497	0.727821132	0.050413704	4.839383	1.587169831	0.985718043	0.183876481	2.859623511	0.83005195
-12.76071683	-9.596752241	1.224897911	13.85885766	0.195773112	1.396086074	0.996678586	4.357640755	2.470733061	-51.16804094	-40.5963419	-13.0871542	-8.308944835	1.999226749	1.777410508	11.58472938	11.45128527	11.14598059	9.954499771	0.688868089	0.05054975	4.669904228	1.594377876	1.044612467	0.1864431	2.918069884	0.795454897
-11.47906137	-8.048454525	1.173369725	13.91220227	0.193303275	1.341403522	0.913439767	4.398283165	2.508258516	-47.41408922	-38.52034731	-13.22304267	-8.446326143	1.979217546	1.69660524	11.52273121	11.41591977	10.33627337	9.854025401	0.70764278	0.049455884	4.807794101	1.58563071	0.958540924	0.174445512	2.655615876	0.847322734
-12.99256316	-8.031036097	1.241827559	13.74815681	0.179011538	1.415617257	0.952319756	4.215908265	2.621557637	-49.62068375	-40.32355186	-14.11009553	-7.65227096	1.836181156	1.752665205	11.88886144	11.74918587	11.57095618	9.691532952	0.734498166	0.05076378	4.79249818	1.60099374	0.994274355	0.183602507	2.595587511	0.823128243
-12.91656621	-8.314104632	1.161187366	12.68670103	0.178644231	1.36306076	0.95147374	4.483001735	2.531239063	-50.79328277	-41.84018705	-12.95603541	-8.379735834	1.93519646	1.747235289	12.12692748	11.15409568	10.72514685	10.05791268	0.701459143	0.050990176	4.577277531	1.607493908	0.969585653	0.1837497	2.785765282	0.886195933
-12.48103888	-8.448579379	1.134231819	11.70146914	0.188293131	1.381976365	0.947816486	4.324998093	2.517760627	-49.7834685	-41.11733139	-13.18915676	-7.878085972	1.990759265	1.690622712	11.87760904	10.94570279	10.78470529	10.11253695	0.700946946	0.051539079	4.790036444	1.60429625	0.96792906	0.188339337	2.776292191	0.841112241
-12.61521054	-8.365231297	1.235678832	11.60238708	0.207240254	1.369722649	0.948284601	4.396146064	2.490354557	-50.72954774	-41.84312468	-13.97903501	-7.773411579	1.970114185	1.830438532	13.30404782	11.2462065	11.23391768	10.19744915	0.729330341	0.050182427	4.798906565	1.550809374	1.034392762	0.188135167	2.815754136	0.829800799
-11.96461653	-7.19531555	1.040509678	12.74207598	0.188909095	1.365417742	0.952149851	4.443762946	2.63907126	-46.62634334	-39.58214622	-14.26867792	-8.277460044	1.938720195	1.852448861	11.9459859	11.33191343	10.66838322	9.967846835	0.734954053	0.051285635	4.950004274	1.569895245	0.988875016	0.182889437	2.601425524	0.794042098
-10.92164925	-9.21412195	1.195907477	12.66489366	0.183943201	1.348730586	0.978037834	4.60227427	2.584785374	-48.98796863	-40.32179841	-13.49408634	-7.923435771	1.951277713	1.802036542	11.5906649	11.55698151	11.33811484	10.30483094	0.732112697	0.052693901	4.556373241	1.619158046	0.969775589	0.185123026	2.924743294	0.838003997
-12.37653115	-8.457939729	1.144448076	11.62090879	0.215015584	1.35010126	0.923806077	4.340680973	2.480285324	-50.48585084	-42.09882589	-13.84093963	-7.702329004	1.898938036	1.757883248	12.97149669	10.93855993	10.98710764	10.02141308	0.723629971	0.051509559	4.784641854	1.584576193	0.937953875	0.195530986	2.674281619	0.841343909
-11.96130296	-8.106381693	1.141012239	14.5800208	0.191308973	1.329293822	0.875554099	4.522261055	2.470125828	-48.83138873	-40.63156149	-12.97872486	-8.636843662	1.982861758	1.74544017	12.46762163	11.70914158	10.98099788	9.954052351	0.726784106	0.0482757	4.737552928	1.58416871	0.944020974	0.178497921	2.572837395	0.852379206
-11.76275329	-8.804326464	1.196451832	13.24756392	0.19149761	1.406523149	0.948268398	4.304019062	2.673197155	-49.85943077	-40.02874621	-13.85238418	-7.866697618	1.863412289	1.708764825	11.73982003	11.01077756	10.56181132	9.9517654	0.717758355	0.052310258	4.736941427	1.574238159	0.929062002	0.18032937	2.785090739	0.869581574
-12.74430921	-7.596217421	1.14384473	12.94123733	0.182678902	1.410039729	0.930524665	4.166421828	2.475054448	-51.52269135	-41.27785358	-13.94428543	-7.919574979	1.801089865	1.76305369	11.4265397	11.89564001	10.47242204	9.275639816	0.702081825	0.050262175	4.868310274	1.590256023	0.955443265	0.184897791	2.607823303	0.861241784
-11.75660024	-8.003626671	1.112687756	13.03574774	0.172461581	1.414870837	0.935262128	4.246069282	2.593647601	-50.28397027	-42.51350884	-13.07306042	-7.737521531	1.834742179	1.748713566	12.4339182	11.69744744	11.11001557	10.23828406	0.734032023	0.048815679	4.712039775	1.571928593	0.925332626	0.183514913	2.650340409	0.878779294
-11.81862726	-7.98759557	1.133463826	12.46580431	0.194579236	1.400651235	0.974376241	4.458427709	2.649573497	-50.52789032	-41.08681443	-13.60809955	-7.805973157	1.818650992	1.779913451	12.63203229	11.47199219	11.88788494	9.740531914	0.711169105	0.0523079	4.667027783	1.573805471	0.987354199	0.189249412	2.645700158	0.85830891
-13.15172555	-9.00109547	1.307468067	13.30638939	0.194430465	1.347898954	0.922828819	4.374499379	2.552741319	-46.76639561	-38.59168568	-13.94368394	-7.604769958	1.989392502	1.849756419	12.05575506	10.55623904	10.58635909	9.557821635	0.715298238	0.051338246	4.75851024	1.589161214	0.958216641	0.173139412	2.902908297	0.889877654
-12.45807896	-7.723602889	1.227967287	11.85522468	0.194732144	1.350431953	0.954003306	4.589170692	2.588016702	-50.38770409	-42.52287417	-13.6746942	-8.06828167	1.863281386	1.859350057	12.13632703	11.8293179	10.98017058	9.74467362	0.720251435	0.051990518	4.730485595	1.552544231	0.97745017	0.18934598	2.644435016	0.846503523
-12.415862	-8.265811191	1.166433424	13.9274745	0.193357325	1.363213319	0.932664162	4.294484012	2.612768446	-48.8268603	-41.57328523	-13.84855069	-7.570026405	1.823171669	1.797327473	11.77435232	11.61126174	11.61612999	10.22527458	0.731032711	0.050481701	4.851250291	1.558052525	0.960792435	0.179770586	2.656035105	0.819476214
-11.2030564	-9.100168471	1.201740336	12.52322505	0.213663855	1.313263053	0.939134867	4.364226686	2.633281465	-49.16099083	-39.06321518	-12.65807067	-8.161171318	1.872516158	1.811752274	11.65398538	11.97980402	10.93112025	9.636904476	0.704807346	0.050441582	4.762230147	1.625518358	0.946796058	0.185180707	2.858773648	0.857631576
-13.59508072	-8.980807642	1.30409821	14.0512073	0.204286383	1.295355223	0.932533121	4.484580206	2.482719089	-48.90500256	-42.04468782	-12.61939562	-7.708049379	1.911388702	1.904796293	12.29779324	11.85197496	10.93491393	9.667838435	0.720982308	0.050152787	4.880989684	1.602004416	1.002357504	0.191571429	2.757577308	0.864178133
-12.34691307	-8.693697559	1.196120753	13.51878544	0.176540629	1.415128943	0.954686648	4.411978164	2.600184845	-49.94837112	-40.13750847	-13.11530296	-8.366909574	1.951737982	1.729073822	12.16857298	11.98775495	10.91333158	9.572425423	0.724749291	0.050279373	4.698713195	1.58261261	0.919236977	0.189261634	2.624295253	0.859396582
-12.43683386	-7.409539382	1.118221124	11.91639252	0.188638847	1.36810555	0.952368879	4.436788111	2.457047714	-48.85725416	-41.87037101	-13.64569258	-8.289791575	1.974443527	1.775525846	11.80873138	10.95490807	10.67875079	9.805176792	0.704479938	0.050814242	4.85831198	1.594101259	0.92380399	0.179097403	2.605057374	0.845624375
-13.17886684	-8.048692931	1.312835661	12.29449784	0.194377288	1.354157825	0.954199318	4.390472183	2.425939987	-48.48264618	-41.31468763	-12.76664163	-7.382054198	1.861175413	1.875989362	12.14869028	11.75512307	11.20059102	9.527295115	0.727404653	0.052101501	4.7233205	1.632689658	1.030723892	0.189864213	2.715022044	0.848401423
-12.3139477	-7.852555574	1.107909255	14.74358105	0.190185024	1.386399016	0.934012044	4.363724321	2.591724419	-47.97494624	-37.90595433	-14.4093703	-7.904151362	1.83770643	1.834806485	12.38957466	11.1821651	10.84141757	8.963880715	0.752430289	0.051654535	4.884209472	1.621906152	0.96575672	0.178698802	2.613380358	0.888957828
-11.46181338	-8.985218818	1.14959802	13.65556735	0.190639554	1.369377697	0.934025029	4.730387984	2.518119952	-50.09272679	-40.06289646	-12.88741828	-8.569978499	1.998967165	1.748985082	12.27558425	11.87839603	11.18748919	9.572776737	0.728028719	0.049564326	4.617853715	1.564135085	0.853651662	0.173251346	2.723508398	0.879015741
-13.25827614	-8.141242785	1.100095753	13.73658566	0.187256802	1.361435976	0.936680478	4.343850997	2.509027207	-48.43959948	-39.6621758	-13.74843122	-7.833178002	1.782374048	1.809401847	12.14591296	11.08650581	10.9635096	9.529144214	0.721563289	0.048900267	4.65314331	1.559570652	0.899091636	0.176242165	2.640218262	0.852470855
-10.8085508	-8.476301671	1.200722626	14.04015617	0.209570139	1.337559952	0.914581518	4.541845804	2.607406774	-48.75924529	-39.44801686	-14.33417021	-8.407330993	1.923181009	1.691995307	12.09582233	11.20831675	11.00475876	9.860367281	0.745471443	0.048092542	4.809581231	1.552827013	0.910694334	0.182613386	2.543809969	0.841792942
-11.56900671	-8.547037317	1.194629916	13.48702906	0.185766749	1.325037161	0.93079067	4.350658983	2.648275463	-48.11983385	-38.57217242	-13.4173239	-8.116260699	1.864861066	1.728422116	12.85920348	10.92651367	11.24314432	9.677699029	0.708015207	0.051744114	4.91552982	1.573169332	0.913099119	0.182325263	2.652060981	0.896646987
-11.46459605	-7.84224668	1.003698609	13.09724505	0.186906945	1.378983906	0.918664611	4.469696106	2.560376434	-49.51618302	-40.94115545	-13.9702479	-8.043811308	1.881551477	1.763515274	11.50590006	11.27125413	10.73317003	9.770546991	0.734088783	0.052515175	4.76164025	1.598315905	0.963236754	0.192598067	2.633568271	0.836050703
-11.11205043	-8.314501929	1.085556304	13.52598053	0.182402212	1.37681671	0.930629152	4.374033856	2.583147045	-47.05880991	-40.63251191	-12.71516524	-8.151009757	2.030858298	1.715396553	11.3547171	11.75567142	11.25320444	10.16433908	0.728506247	0.048803665	4.749296462	1.620827936	0.878278939	0.176259367	2.676693791	0.887242468
-10.97245547	-7.809286693	1.195195845	13.12854529	0.201465386	1.310604906	0.945290694	4.457050578	2.540570054	-48.04733163	-40.99142053	-12.97583403	-8.144089862	1.783090021	1.843861162	12.06013346	11.33518739	10.66731138	10.09083958	0.721882047	0.050661674	4.931663778	1.614886	0.946772161	0.173654566	2.661434434	0.845693738
-12.09804373	-7.944378231	1.21661777	12.58738127	0.187106562	1.348706514	0.975504972	4.404948474	2.532355245	-49.58934506	-39.89638337	-14.04227641	-7.590325798	1.882958169	1.72555143	12.53732071	11.01424192	10.7056909	9.666256385	0.715486024	0.049239553	4.767855617	1.533820131	0.961169707	0.176608741	2.66705467	0.846065952
-13.39820749	-7.941063991	1.1394429	13.48514747	0.164664876	1.341014656	0.913972662	4.418073842	2.622556988	-51.01663056	-42.10701994	-14.29004252	-7.654228597	1.819216267	1.822030208	11.34296559	11.76725943	10.77006751	9.887989638	0.72656189	0.053136026	4.753037835	1.647580085	0.938938002	0.171926509	2.76149531	0.828450358
-12.25326735	-8.662561321	1.198195498	12.72780824	0.188362727	1.322576855	0.947915806	4.452284	2.525623244	-51.08787265	-40.14351226	-13.51286059	-8.102092358	1.956109721	1.700152898	11.91324642	11.8497393	10.81397946	9.439487813	0.719394439	0.049334333	4.663281842	1.576853283	0.917324037	0.18405486	2.690626592	0.838929267
-12.54271923	-8.672759486	1.153682672	11.72952614	0.202746309	1.317977522	0.953527855	4.461453872	2.551627503	-49.73094761	-41.00570327	-14.07879131	-7.77241855	1.952513063	1.805107343	11.63054509	11.60222483	11.02000198	9.80669099	0.730572362	0.050945851	4.527493748	1.593264708	0.931335034	0.187566009	2.77071489	0.816568173
-11.76282742	-8.77933439	1.185266956	13.98512468	0.20465303	1.315545107	0.946577751	4.44314681	2.559703185	-48.37146392	-40.44883557	-14.02532336	-7.883133135	1.854985491	1.957665772	12.23576846	11.96606293	11.46953875	10.04026694	0.72374414	0.050555082	4.761829201	1.501875879	1.019882617	0.186787377	2.782160363	0.782457587
-11.8908771	-8.521857567	1.12454203	13.30914657	0.193875929	1.406037791	0.970228204	4.321666099	2.662643556	-51.59810038	-41.23701372	-14.73209379	-8.240824257	1.822430997	1.832298708	11.69462328	11.69162472	10.44266746	9.993972455	0.734197533	0.049898765	4.756924362	1.529637902	0.965998113	0.185479175	2.802927245	0.846225227
-12.87183804	-7.954840981	1.27922082	13.19464666	0.177528093	1.362380173	0.958393474	4.239316008	2.442056936	-51.64321364	-40.77753049	-13.43276901	-7.944788968	1.8252808	1.829852491	12.33324921	11.34378466	10.60589542	9.12884458	0.725891763	0.051156852	4.845834441	1.58651196	1.007789222	0.174155199	2.730877216	0.863715051
-13.37818577	-9.167604873	1.275126987	13.37102639	0.169230365	1.351424822	0.9497436	4.443223775	2.522179552	-49.12374676	-41.25510704	-12.93805184	-7.946185983	2.037147939	1.659364405	11.24110852	11.12497138	11.0619234	10.04851991	0.690747286	0.051227928	4.62758152	1.62479193	0.913510181	0.1820295	2.731322608	0.82039937
-12.2960403	-8.386243965	1.127215045	13.72592164	0.184750259	1.399460001	0.909098065	4.407400382	2.523439327	-46.6369279	-40.14573977	-14.34853486	-7.709944204	1.951984602	1.772423326	11.17436338	11.00013484	11.41751934	9.987528825	0.732560953	0.050497826	4.599650313	1.611759204	0.935640556	0.186684286	2.644584354	0.832287145
-11.9250298	-8.706577814	1.177951153	14.28133311	0.180261237	1.388415463	0.973185694	4.424887454	2.552475404	-49.93229246	-39.41573195	-13.475136	-8.077480626	1.947598587	1.810839239	12.42549898	11.80321035	11.11534463	9.434794778	0.696809841	0.051551124	4.593874255	1.594962676	0.929779823	0.167516449	2.765937385	0.828291575
-13.0776688	-8.190574623	1.22455094	12.76874747	0.182666136	1.38459624	0.928612717	4.250162841	2.577981979	-50.65872581	-39.51403957	-13.3905015	-7.734885925	1.854706638	1.852403938	12.61291251	11.05144431	10.36798764	9.351992786	0.731378125	0.051312662	4.744174418	1.577470765	1.014953901	0.167655043	2.877253657	0.823503598
-12.44729037	-8.460555064	1.167697473	12.29678685	0.182716348	1.29349698	0.945967786	4.496565021	2.526380016	-49.24507264	-41.50222592	-13.33469377	-7.883039364	2.001667588	1.796477022	12.60787864	11.60307631	10.70565968	10.05560065	0.734336452	0.050611663	4.651499731	1.571906084	0.915411891	0.181511349	2.745136353	0.84176318
-13.12647401	-8.241348797	1.11015872	13.21488556	0.176546965	1.390710482	0.952017999	4.461417129	2.472948657	-46.20789368	-40.26811071	-13.27394678	-8.196104807	2.053055186	1.770691514	11.71220967	10.69579705	10.61274223	9.816153689	0.72579499	0.049057902	4.911468422	1.488424713	0.950215564	0.193055665	2.587473336	0.820350301
-11.12136416	-8.756763458	1.179214173	13.82667761	0.18242589	1.338653563	0.984382119	4.629012769	2.538078328	-48.83606232	-40.77682699	-13.40485115	-7.672176557	1.893854722	1.813678414	12.2410396	11.90926983	11.68300041	10.10857434	0.744827448	0.051724198	4.641872054	1.57172185	0.981382771	0.18793207	2.756857025	0.852665925
-11.39809573	-8.404809538	1.09698775	13.24368518	0.200874461	1.358119827	0.958683968	4.356693042	2.647017259	-50.16008126	-40.082151	-13.89808339	-7.832865467	1.932335854	1.67251055	11.80972996	12.02295309	11.11758024	9.908651069	0.727253722	0.050154191	4.585631547	1.583007619	0.93840295	0.18416817	2.684405118	0.861226429
-11.0535389	-8.004516765	1.17339197	12.72309562	0.193788669	1.317982598	0.944359117	4.584997722	2.517900451	-48.38658274	-39.45260367	-14.26146073	-7.984965899	2.008763652	1.786341743	12.04246746	11.81936948	11.12730817	9.755103116	0.757522973	0.049114649	4.676931928	1.563228144	0.97788265	0.182171659	2.740079915	0.890485118
-12.20475939	-9.244670613	1.203184227	15.12524887	0.200889613	1.406864763	0.988675687	4.476716094	2.596304328	-46.25335774	-40.42196011	-12.87704341	-8.399173482	1.920043763	1.945879941	10.97004161	11.18152925	11.03919771	9.775567867	0.706104281	0.051508911	4.833374595	1.546380076	0.969636693	0.183827961	2.731208208	0.76511207
-13.23405451	-7.865574859	1.192005001	12.44568902	0.190768489	1.32835539	0.929639444	4.369321363	2.49749335	-50.96450668	-41.6042898	-13.63255871	-7.895488111	1.83025489	1.869954537	13.15402469	11.50615926	10.72766293	9.44927998	0.718591563	0.049127235	4.722597184	1.580044268	0.939378468	0.178401956	2.64529185	0.827181791
-12.96819441	-7.72317603	1.18457677	12.37335499	0.179247167	1.344502694	0.937102877	4.399313863	2.552190242	-50.27065824	-41.89421107	-14.01156483	-7.976493474	1.895160267	1.860067008	12.24980789	11.38703892	10.54646932	10.00832609	0.729723744	0.052132487	4.793953503	1.566934364	0.99170055	0.175123459	2.761595093	0.814756068
-12.07506855	-8.447265682	1.172630943	13.66894563	0.200318647	1.317575663	0.932459297	4.543041738	2.559904525	-49.13780463	-42.36383519	-12.54493564	-8.153365067	1.830999002	1.834420402	11.86174421	11.8649387	10.86511188	10.24328095	0.719799371	0.050730358	4.868052426	1.527938968	1.009279035	0.197862981	2.639119104	0.789156499
-12.02571971	-8.405017507	1.215586284	13.95316675	0.204733594	1.348910532	0.950798757	4.353387752	2.608397887	-48.75079058	-40.73440712	-13.06691338	-8.299248799	1.948984538	1.894542018	12.06346492	11.96344875	11.08300724	9.706616705	0.734996032	0.048675325	4.800172542	1.566395148	1.001448735	0.178933809	2.784297862	0.901119273
-12.99111577	-8.426791557	1.24975423	13.36413463	0.178520104	1.320439502	0.948319216	4.346327847	2.509393669	-49.45223263	-40.18493247	-12.78845295	-7.600215958	1.90242195	1.816452058	12.66802403	11.17957052	10.64153008	9.192761531	0.741362786	0.051454169	4.859182432	1.528021047	0.97850959	0.179873037	2.719459052	0.841468707
-11.07980516	-7.979877931	1.133659432	14.24463709	0.185267551	1.360016715	0.919997011	4.475800433	2.601954659	-47.33590404	-39.38463349	-14.16319463	-8.222822504	1.958754711	1.649033571	11.77957483	11.21057097	11.27428485	10.44270758	0.700288707	0.049146159	4.717164079	1.574429506	0.942874578	0.175821578	2.534486992	0.783339505
-10.95425117	-8.285670788	1.179612775	13.13173565	0.192551394	1.351342604	0.924321957	4.376222912	2.504758565	-50.82935838	-42.91578249	-13.45118278	-7.899541859	1.856473107	1.671318845	11.38802152	11.59975141	10.69602906	10.33018272	0.727770869	0.050275063	4.722461142	1.636704165	0.899745916	0.182720904	2.640093778	0.861537043
-12.96010687	-8.352370887	1.193345993	12.6475727	0.193565152	1.374667013	0.918947198	4.447654161	2.354311559	-49.45628151	-41.13459304	-13.00836678	-7.625173608	1.946706269	1.747093668	12.57869183	11.07881393	10.9556489	9.390637861	0.705637344	0.050116271	4.709099785	1.550166983	0.896022707	0.179594501	2.634382579	0.862962681
-11.68917294	-9.268077865	1.212196086	13.52872545	0.186326861	1.36142029	0.924598925	4.519424938	2.517272755	-51.25168323	-41.64525738	-12.7182869	-8.066480487	1.944438601	1.747386627	11.70277395	12.16377778	10.9226998	9.763718053	0.711774151	0.049862883	4.664498498	1.590948441	0.879396193	0.178885514	2.78757204	0.861165375
-10.23215982	-7.944645919	1.210411701	13.55973379	0.202907876	1.373252642	0.953201867	4.311764776	2.650867561	-48.99985107	-39.50926723	-14.06034385	-8.313512634	1.816097384	1.806833235	12.15036664	11.63394787	10.71789656	9.878698661	0.711965581	0.051022165	4.648282392	1.574289742	0.959401695	0.173158742	2.640000181	0.832800559
-13.52422291	-8.898314035	1.197311768	12.96694289	0.191682395	1.353608445	0.957231539	4.341261327	2.544086717	-48.92072959	-41.56282518	-14.08216986	-7.701955645	2.00614968	1.856569795	11.76828619	11.57079045	10.4996227	9.562425509	0.726170101	0.049962572	4.678464357	1.519295924	0.928281651	0.193469773	2.724573407	0.830307574
-13.09280654	-8.88720461	1.261215426	14.22294675	0.181082961	1.385163049	0.938376427	4.410958746	2.589514737	-48.85156395	-40.53090717	-13.39415908	-8.125541979	2.029135008	1.795832679	11.8124391	11.8113935	10.43613221	9.907803129	0.710449614	0.049004301	4.621122483	1.537292301	0.999574659	0.185979132	2.787884404	0.874171567
-11.53954559	-7.805613156	1.069169222	13.69618804	0.194731735	1.404103823	0.931342608	4.429799597	2.540128934	-50.97829018	-40.098823	-13.13417571	-8.183917427	1.880093389	1.707268596	12.48657912	11.73517447	11.34671589	9.400203705	0.702226959	0.04964059	4.696631078	1.552249242	0.933636714	0.172545235	2.57311204	0.828194393
-11.603773	-8.006580278	1.270251254	12.29946264	0.194024147	1.34194776	0.896175626	4.354345485	2.598915039	-48.2739869	-40.64057849	-13.20834697	-7.905380263	1.831863414	1.886021851	12.24680084	11.62584699	10.51841052	9.738849636	0.734432397	0.050686933	4.863900974	1.625187064	0.919386737	0.172782707	2.732291651	0.869732762
-12.99872503	-7.974957373	1.073992969	14.23586604	0.187224571	1.366147669	0.91738101	4.294237154	2.569771748	-49.6165876	-40.55653863	-13.81590125	-7.363695597	1.736739842	1.785467073	11.84528202	11.66018136	10.72794769	9.337228815	0.707870947	0.050800206	4.613422436	1.603001029	0.901852733	0.180300005	2.585110926	0.848587341
-11.58077527	-7.740772249	1.122689475	12.54663757	0.204631758	1.353820955	0.897160744	4.527634986	2.604642435	-47.25489246	-40.89626183	-13.26436151	-7.825762083	1.880735971	1.807546025	12.52271522	11.23572374	11.53035629	9.785429168	0.732122833	0.050904257	4.812555971	1.620395147	0.935652943	0.190589156	2.557471271	0.883201823
-12.15172187	-7.603762954	1.134096639	12.10407091	0.186260452	1.375172841	0.911115107	4.300667248	2.543262685	-49.42048249	-41.47465622	-13.99808956	-8.009438825	1.797552976	1.819595303	11.60293755	11.50179353	10.46997425	9.843436929	0.73827511	0.051750648	4.712000352	1.602753173	0.925059299	0.184835139	2.637468781	0.855471997
-12.29538545	-7.997086475	1.199155537	11.96799975	0.184997935	1.35905567	0.960449924	4.334755096	2.572467911	-51.23095465	-41.39523092	-14.69011435	-8.439501229	1.921100965	1.822001612	11.60839066	11.36512315	10.87809389	9.910497553	0.721090852	0.050271346	4.630601568	1.551469504	1.004452118	0.183908189	2.759664954	0.819053016
-11.88039347	-7.302026969	1.167969278	12.27996678	0.178175764	1.359834537	0.909106248	4.350292485	2.571625431	-49.16445861	-41.75732109	-13.86875288	-7.426608758	1.89428505	1.787549687	12.14055439	11.69625573	10.96500226	9.827403985	0.720681198	0.05052971	4.766252548	1.606569025	0.940748102	0.175998774	2.634265133	0.868574004
-13.09915505	-8.461235013	1.170228803	13.51293176	0.191879623	1.407338021	0.95185148	4.427736477	2.420448654	-49.8815258	-39.95994747	-13.55299532	-7.754003758	1.956420822	1.740447141	12.38154905	11.18827243	10.85931881	9.109253342	0.717116855	0.049346178	4.623522257	1.513320603	0.943303156	0.183821842	2.611947417	0.829242807
-13.26647954	-8.247655502	1.164406004	13.44143292	0.175202773	1.35393847	0.897470167	4.399188984	2.555746231	-50.07559031	-40.02119311	-14.57943223	-7.250528817	1.926207752	1.736784122	12.14996795	11.26561451	10.88943493	9.322663051	0.731710781	0.051905287	4.778581187	1.596966422	0.930020739	0.177070331	2.710249643	0.87455611
-13.13704298	-8.614506172	1.165002889	12.70644344	0.189805874	1.277984286	0.922985862	4.492147331	2.612577554	-49.84781228	-41.19421998	-13.65876141	-8.238349368	2.040090464	1.785455138	11.92018798	11.3503947	10.66737794	9.903781698	0.740840262	0.051601469	4.907781795	1.535994499	0.978921058	0.188091959	2.756485614	0.799531759
-12.10406794	-8.365189426	1.101242168	14.05932055	0.20126661	1.368675388	0.917056772	4.437818978	2.535614835	-47.18349923	-38.61317368	-13.6336277	-8.20139424	1.886032442	1.815434722	11.07792333	11.24113249	10.23408564	9.214626164	0.742019095	0.048871658	4.738837398	1.539251921	0.958455025	0.191329122	2.594273571	0.804688507
-12.35041146	-9.250966599	1.154048182	14.23318733	0.202573371	1.352437567	0.915021229	4.547050132	2.477413993	-49.49917225	-40.81439114	-12.88908082	-8.252459626	2.01528599	1.651540923	12.61818344	11.52509432	11.60220313	10.18507923	0.72113476	0.047415583	4.706585639	1.566662225	0.903896391	0.188617721	2.656653897	0.884787317
-12.29000134	-8.104663173	1.215884014	13.40446275	0.172933457	1.359958919	0.932051764	4.503462192	2.588026841	-51.8664531	-41.4402476	-13.58736098	-8.264155365	1.887172894	1.730853415	11.80762862	11.69172267	10.66893067	10.05928151	0.71088639	0.052709196	4.66950751	1.637091407	0.946289023	0.163393512	2.779563171	0.837081791
-11.02519193	-7.964933357	1.18557643	14.25573433	0.207492019	1.371616063	0.941282178	4.234920844	2.583327688	-50.52695235	-40.59856296	-13.6026872	-8.184259925	1.893097368	1.756805538	12.6013501	11.7438583	10.81653613	10.02319541	0.74819818	0.049987846	4.884352584	1.610532692	1.036778321	0.177504974	2.713997347	0.886578535
-12.87543542	-7.939910152	1.227542144	12.11924503	0.203846445	1.321641832	0.899857583	4.458991599	2.573390465	-47.95573062	-41.22588312	-13.24724978	-8.281377144	1.99458054	1.782534385	12.19676078	11.40263516	10.92713679	9.718441475	0.73183939	0.048768378	4.795893258	1.528344624	0.921804029	0.187647694	2.556048798	0.858352691
-12.64558068	-7.774533158	1.274012512	12.92585083	0.194944823	1.320484754	0.927226288	4.319320309	2.585391464	-49.96841639	-39.71216141	-14.58793307	-7.959272655	1.856447714	1.864530652	12.52600717	11.42500431	10.57208484	9.379453758	0.735360011	0.049867957	4.764476543	1.617922881	0.989875442	0.171521731	2.758617563	0.901202595
-12.75428265	-9.06655039	1.221332176	13.59410481	0.190536715	1.371422126	0.951935285	4.346761689	2.641769716	-51.20749423	-41.39166879	-12.31041233	-8.071250734	1.929866018	1.813051562	11.50726692	11.52576121	10.83333675	9.464736452	0.705616753	0.051887436	4.724638093	1.577636879	0.982557335	0.177086069	2.865501418	0.82074023
-11.08373466	-9.051429376	1.20306734	13.89262864	0.184330488	1.312396701	0.951495653	4.622545341	2.447234789	-47.72892484	-40.10488874	-13.12815139	-8.441935801	1.970417296	1.797320577	12.3410984	10.85785181	10.92266668	10.30843714	0.716731415	0.050769481	4.781890415	1.535420373	0.945918361	0.180617939	2.775870449	0.828529288
-12.56437782	-9.550348345	1.182691561	14.62671018	0.195996428	1.381886493	0.971964607	4.700138703	2.644727578	-48.04151005	-41.67067391	-13.03849917	-8.408247757	1.981779157	1.829523621	11.4666097	11.27922521	10.87171571	9.878952116	0.735529879	0.051502407	4.647573894	1.533117377	0.912138056	0.198598402	2.672645171	0.816885906
-13.12539805	-7.480081679	1.104713556	13.69785944	0.172041456	1.442340781	0.911443204	4.26765791	2.593467959	-46.93857492	-40.2556517	-14.05924792	-7.762586023	1.912624438	1.848263012	11.9388406	10.80877493	10.38603815	9.48132202	0.743501514	0.049889127	4.708359394	1.553224032	0.979374986	0.185512228	2.558367573	0.823090592
-12.34032386	-7.875504651	1.092924647	13.17833556	0.177309505	1.415507689	0.942806102	4.433948797	2.60640955	-47.58748345	-40.97776171	-13.20172489	-8.114114996	2.003543553	1.749945345	11.03957205	11.43830974	11.25311261	9.709531674	0.729332355	0.04989425	4.71635071	1.557218628	0.950801155	0.18819323	2.578998257	0.849122502
-11.45990445	-8.477800421	1.099191676	13.85776637	0.19333499	1.372897682	0.945240364	4.393420801	2.667650146	-48.0942578	-39.70929068	-14.01473438	-7.605552722	1.898861846	1.756767575	11.77743772	11.76462903	10.94450992	10.1031099	0.716322543	0.051275021	4.61266763	1.629923254	0.942003677	0.183004187	2.75710308	0.87649977
-11.13432926	-7.721920147	1.094507675	12.66517872	0.186923958	1.39758857	0.968011176	4.532449091	2.588591138	-49.13682931	-40.1968212	-13.5367014	-8.488221141	1.938784008	1.768045831	12.18029671	11.41196498	10.76414922	9.499001389	0.723118683	0.051506821	4.711346361	1.558944524	0.904906135	0.18065631	2.576816105	0.839143673
-11.27006571	-9.010808075	1.199578183	14.28344728	0.175621304	1.382725025	0.962401304	4.378980343	2.589693656	-47.89716944	-38.45309718	-12.29808607	-8.664519945	1.798867729	1.797460347	12.14573231	11.25000985	10.98982655	9.820243055	0.7118285	0.050030771	4.885077719	1.505485639	0.939827975	0.183945245	2.691004992	0.799284945
-12.55888262	-8.489411072	1.113393178	13.82655868	0.180704374	1.333834599	0.927251656	4.235288387	2.632515357	-47.9376035	-37.89881145	-13.35297243	-7.707851326	1.847388456	1.770493284	10.83068629	11.3727678	10.52571604	9.090336056	0.718424269	0.049147401	4.864585587	1.621472489	0.940581114	0.179823098	2.747751007	0.857730284
-12.08971926	-8.545760745	1.225180873	12.4432894	0.19855986	1.365748725	0.960635929	4.402622282	2.537972025	-49.41779409	-41.24918128	-14.46570308	-8.106563737	1.953264218	1.871316463	11.25927047	11.63025402	11.422971	9.966637109	0.736901339	0.051242066	4.760749044	1.600249612	0.965604724	0.179429918	2.815606537	0.831676793
-12.06703362	-8.617537132	1.220543495	12.91271151	0.181110407	1.346857184	0.981999708	4.666998635	2.552129228	-47.67736729	-39.61251912	-13.42644526	-8.255087909	2.025129977	1.830733984	11.91328567	11.08864201	10.71869508	9.436026731	0.738495146	0.048647377	4.770760272	1.534264042	0.907063604	0.176713809	2.724971284	0.833791489
-12.3840824	-7.992108716	1.167244659	11.65855342	0.192230339	1.369545066	0.929451087	4.490409414	2.645718369	-50.86554894	-41.02741441	-13.57007291	-8.300405206	1.855854813	1.789045276	11.67543758	11.57913918	10.85654083	9.387018421	0.720678619	0.050196748	4.795015837	1.590929156	0.913831667	0.183897504	2.660494215	0.854810139
-11.42047117	-8.008932839	1.216998864	13.74616949	0.187296288	1.419647097	0.957310742	4.287025824	2.449266327	-45.95748725	-40.25487725	-13.37421201	-8.084420016	1.948748563	1.862431961	12.55493067	10.89268761	11.11231922	10.31459128	0.702432355	0.050369542	4.728243965	1.588504103	1.009097208	0.178491386	2.674606094	0.824016566
-12.16491375	-8.488192045	1.23053069	12.84899537	0.184965272	1.310923381	0.928340701	4.268701288	2.604386477	-51.54948618	-41.68357908	-14.03006098	-7.523481192	1.812936743	1.729300054	12.39569842	11.31275456	11.05299925	10.03659909	0.717956231	0.051532695	4.756790139	1.650647404	0.949398489	0.182122971	2.743536097	0.860358786
-12.23844169	-9.166883942	1.203475524	14.52790906	0.18721795	1.353185836	0.910933487	4.465367686	2.468513395	-49.5608295	-40.78653011	-12.52815357	-8.029585514	1.884888482	1.731950536	11.48388687	10.98556081	10.4339225	9.835007151	0.710945757	0.050242169	4.85525099	1.557395378	0.926859492	0.17802714	2.782677322	0.855812099
-12.76561081	-8.473108356	1.166059546	12.83716379	0.200515959	1.329897116	0.952247623	4.304603741	2.593691436	-47.86629597	-41.18031304	-12.73868672	-8.05095906	1.92455031	1.720364741	11.24465863	11.01727257	10.95486179	10.28410166	0.717954769	0.050135671	4.945298341	1.552168831	0.959316977	0.186643177	2.680491325	0.80277161
-11.68434315	-8.349957283	1.083690457	13.30447305	0.209074811	1.302343756	0.956969489	4.478467132	2.487684125	-49.09612579	-42.39356014	-13.82696192	-8.377842461	1.99820429	1.78856596	10.92672569	11.91934335	11.01925881	10.26336691	0.738596591	0.048251424	4.781925593	1.5455493	0.939663265	0.186966114	2.695371929	0.856550445
-12.99472659	-9.096912298	1.197677678	13.74396199	0.199957872	1.351059471	0.952330021	4.532581588	2.637305047	-49.93535994	-39.82371619	-14.3393515	-8.042710808	2.057806291	1.787089855	11.30940109	11.89520636	10.4345351	9.840844124	0.719299228	0.050936762	4.558769788	1.525882021	1.00471556	0.181854021	2.918869546	0.851998566
-12.27624102	-8.289320796	1.172693697	14.0498103	0.194835101	1.386961122	0.939754105	4.574663762	2.557364286	-49.21585417	-41.85002541	-13.83024729	-8.24577207	1.958459904	1.878199278	11.8719878	11.84794515	10.69615124	10.02851968	0.752166216	0.049822424	4.778657164	1.573494546	0.976366345	0.180818184	2.74293897	0.844173013
-12.30239868	-8.738494694	1.071581436	13.19198591	0.197457405	1.317972274	0.898112444	4.278236914	2.536204509	-49.15301556	-40.19873735	-13.35103466	-7.625856959	1.879331367	1.792764162	11.83049071	11.97871227	10.70438883	9.691637531	0.733522493	0.049104835	4.661748051	1.599417485	0.938436954	0.195155896	2.762405948	0.88673688
-13.27508227	-9.358910863	1.193877537	13.40652707	0.202135205	1.306120009	0.943102983	4.584505343	2.558451191	-47.99017834	-40.43450442	-13.44404302	-7.958709912	2.097202035	1.793395053	11.52563167	11.32306661	11.03572985	9.406287478	0.740035446	0.050317346	4.663598513	1.53013945	0.950340835	0.19995322	2.701423497	0.828015706
-11.02944369	-8.566231021	1.149836843	12.74967826	0.188045118	1.373938579	0.953051296	4.454956199	2.507493314	-49.28904736	-39.73451474	-12.3289753	-8.454171251	1.867738521	1.750969148	11.81926362	11.65501572	11.07637235	9.970088094	0.729565397	0.050536546	4.880983816	1.551063395	0.995638559	0.193163971	2.717424976	0.801328416
-11.66130157	-8.208017439	1.165030841	13.75045348	0.183048382	1.36303217	0.937169942	4.429662544	2.587829025	-50.64209295	-42.34532645	-13.67260778	-7.569432033	1.920675737	1.781970984	12.0795435	12.73572699	11.44620854	10.52802401	0.733958199	0.049358614	4.833224792	1.563669013	0.983312701	0.175158377	2.749785315	0.79067943
-12.86995435	-8.730599695	1.107904082	13.97410504	0.210131286	1.325583498	0.92208342	4.327262545	2.491135523	-48.84188369	-40.59621354	-13.11442131	-8.304849586	1.944260815	1.757714001	11.26061612	11.54492905	10.66279048	9.337981398	0.712233619	0.047823355	4.611719916	1.550828432	0.890756272	0.189197524	2.576651873	0.838364625
-10.66339239	-8.892326362	1.081004625	13.37945466	0.210078955	1.325004349	0.932951565	4.289460735	2.537620231	-47.62878029	-38.4347427	-13.31123572	-7.88339666	1.914478225	1.714561314	12.10145347	10.86140433	11.30546819	9.859066952	0.713157952	0.050428018	4.591865581	1.574961678	0.92051865	0.180481974	2.712431689	0.825800563
-11.59071308	-8.07326274	1.189922928	13.61051041	0.198927105	1.35547307	0.924752404	4.335586125	2.639473349	-47.92265409	-41.57258376	-13.09044969	-7.881882793	1.916502353	1.846430948	11.05160289	11.96020246	11.25759181	10.22279129	0.745992224	0.049988372	4.833043672	1.593811583	1.010558896	0.176125476	2.761273385	0.847334614
-11.50114413	-8.419511163	1.113275779	13.11107042	0.200445547	1.286062207	0.975608213	4.296196695	2.562327554	-48.25629992	-40.53203839	-13.24668313	-7.310937549	1.777317856	1.8147696	11.6285697	11.68201217	11.40248349	10.31012507	0.722862529	0.049616776	4.863792809	1.564381389	0.974151412	0.177002937	2.807007944	0.82619121
-11.20497442	-7.860467524	1.217842808	13.63018661	0.1862134	1.386539137	0.973039587	4.327844171	2.449861969	-46.91368763	-40.9285097	-13.26020479	-7.544878092	1.850763392	1.880373872	11.5160946	11.74341271	11.44805671	10.08840124	0.742025688	0.050309554	4.774737108	1.547919754	1.020486571	0.177957893	2.728385873	0.862986146
-11.06674469	-8.708423049	1.124384337	14.03845003	0.191644975	1.339156183	0.894904883	4.496034776	2.536845009	-47.25347066	-40.8763161	-12.62608967	-7.928830074	1.901782515	1.763691675	12.18539506	11.19895254	11.76372995	10.35125275	0.711712932	0.049432852	4.703677382	1.602092096	0.939885789	0.187598712	2.670061306	0.844588506
-12.97351471	-8.81867292	1.137600681	13.85953075	0.201500514	1.370787977	0.956045488	4.460942244	2.468363054	-50.50497893	-41.07912045	-13.98066176	-7.899018639	1.991672079	1.739154135	12.65628484	11.39433115	10.9216749	9.999824623	0.722048127	0.051668647	4.723391591	1.572208909	0.978971145	0.188067375	2.728311667	0.826691811
-12.2324312	-7.296627423	1.11749121	12.51880196	0.18758863	1.387396952	0.915887673	4.241318353	2.603336946	-48.49192769	-41.33184492	-14.54743238	-7.96960365	1.867714882	1.721614443	11.63785917	11.46899673	11.43232917	10.34238149	0.719519686	0.050315018	4.710447125	1.583284558	0.986890917	0.191657473	2.536951703	0.866968298
-11.51576152	-8.160886964	1.145636353	13.55623163	0.206766153	1.36964364	0.960964175	4.453663307	2.596395602	-50.91131698	-40.57874703	-14.69380789	-8.365054173	1.892822207	1.845737341	12.48172149	12.03599396	11.44949829	9.734939308	0.736915806	0.050145009	4.708159017	1.617640024	0.985664485	0.183458438	2.703807616	0.867429997
-11.91886868	-8.737008693	1.094532202	12.96943699	0.196217186	1.37559964	0.948511535	4.432504949	2.527405787	-49.84999909	-40.0427538	-12.82631588	-8.062909318	1.926244506	1.724052599	12.36682697	11.88920486	11.00441048	9.763832344	0.73544927	0.049368511	4.856258995	1.55315884	0.92917425	0.191207841	2.689808919	0.84108033
-12.05595838	-8.721596076	1.093920028	14.12630594	0.183715125	1.400510017	0.942491118	4.238566083	2.576411088	-50.07878646	-42.95781303	-13.58294957	-7.551767854	1.818551661	1.801400022	11.86530973	11.86875695	11.4519576	10.6157808	0.735715843	0.050084359	4.559268647	1.563444262	0.980484676	0.193623648	2.743522077	0.843487793
-13.09943848	-8.183440156	1.230145744	13.153217	0.197739424	1.327379634	0.911470384	4.249131253	2.614776848	-48.61290996	-41.05275822	-14.50434574	-7.621999921	1.955066462	1.84629607	12.85155042	11.51865646	10.55775211	9.819519597	0.733029323	0.050566171	4.779047395	1.563698907	0.92197093	0.177250233	2.656766884	0.845498605
-13.26064524	-8.323788659	1.181009001	13.24970117	0.178759608	1.38860996	0.955012191	4.237343524	2.617129572	-50.44627461	-39.4281901	-13.51923649	-7.644107704	1.789745346	1.765733197	12.6622281	11.24511414	10.28200749	9.247335554	0.712979659	0.049994636	4.886632682	1.58332415	0.917710364	0.177800515	2.715622909	0.867287474
-12.26359691	-8.915991545	1.165210059	14.57511239	0.202356579	1.366408534	0.943758518	4.444273121	2.577871704	-47.12144265	-41.02377605	-12.54440321	-8.665364343	1.989773618	1.793346701	11.83826814	11.25075242	10.92737676	9.821297016	0.70375371	0.05002682	4.570704164	1.580856535	0.925144031	0.195603048	2.551528853	0.850594228
-12.41398274	-8.41506549	1.242578288	13.60283801	0.182527137	1.352254521	0.934571918	4.39183222	2.570149571	-49.34991714	-40.91328874	-14.04013719	-7.912400305	1.951705085	1.724356219	11.81368048	11.63974644	11.4691409	9.968490539	0.699916307	0.050751548	4.741806136	1.670008742	0.949955412	0.182984187	2.660520237	0.866462354
-12.77911366	-8.121180004	1.248778213	13.14538879	0.188471237	1.359770968	0.927174648	4.432502401	2.431543677	-50.79032833	-41.23873448	-14.10206081	-7.803808585	1.897521182	1.871510179	12.57985725	11.38354695	10.57091195	9.482226406	0.741207612	0.050265452	4.882403449	1.567228079	0.969792021	0.17229266	2.774596873	0.840949557
-12.00031241	-9.098984999	1.217662656	13.20827984	0.197026326	1.319067079	0.962242447	4.45775953	2.476381041	-47.10812008	-38.62418704	-13.94906542	-7.695353581	1.943766485	1.858208158	11.51451688	11.4521453	10.82595135	9.335377375	0.742718958	0.048990216	4.768438712	1.574416661	0.964082352	0.195178595	2.774372904	0.855623324
-12.43097261	-8.834470252	1.177332373	14.35927448	0.20073168	1.322389182	0.940499452	4.357610877	2.513030891	-49.29290739	-39.92339123	-13.1792798	-8.383393759	1.979521379	1.738255231	11.8338812	11.00673363	9.926322974	9.369668844	0.725811089	0.050701942	4.892031316	1.531759565	0.925900312	0.181897429	2.636736145	0.813747202
-12.08253527	-7.23865892	1.104409233	12.92611409	0.189052369	1.367977119	0.881778066	4.233201964	2.535796329	-50.51164903	-40.57052633	-13.68549138	-7.924100435	1.836323012	1.729564229	11.86215563	11.36173045	10.41574132	9.364210863	0.747734346	0.049996652	4.909894966	1.623941591	0.988913368	0.183741031	2.606104355	0.891600896
-12.97920035	-9.247473649	1.141550388	13.40657699	0.197723807	1.306945559	0.951589877	4.308731071	2.598871806	-49.85772842	-42.09771343	-12.67547534	-8.054979258	1.887307768	1.770444325	11.56387307	11.38407454	10.34084962	10.21465721	0.702485451	0.04982054	4.670428621	1.559651076	0.917495211	0.18754461	2.774150441	0.831302105
-11.46835836	-8.343894836	1.221071558	13.96988116	0.16422924	1.405146896	0.953497168	4.346937673	2.553445012	-48.61899016	-38.68768355	-13.79836256	-7.846109994	1.934760898	1.699372625	11.36480443	11.57267709	10.99623572	9.492546426	0.721199474	0.051260882	4.558012914	1.659526944	0.93709574	0.175230058	2.716752835	0.894485125
-13.26759078	-8.941580058	1.199171442	12.06250262	0.197903517	1.314079177	0.951052957	4.336104401	2.429814552	-50.73496202	-41.47766223	-13.71556896	-7.802386651	1.98739714	1.760538859	12.17997982	10.92724087	10.2359241	9.413083777	0.713945753	0.050854756	4.723206239	1.564422596	0.953787191	0.201162377	2.753468371	0.877375237
-12.18986399	-8.352389204	1.139895361	13.16986882	0.204183959	1.349017587	0.898373292	4.316620612	2.640359614	-47.06515901	-39.33413691	-14.34241654	-7.802358166	1.932793841	1.871205524	12.18695593	11.77306664	11.87690062	9.503361557	0.729207149	0.049916961	4.807880431	1.615397152	0.913242798	0.185750367	2.636254427	0.844561546
-10.72713779	-7.936441283	1.139493297	13.88824511	0.183028582	1.304565043	0.923451383	4.510220105	2.527005965	-46.9610709	-40.38060706	-13.40361909	-7.682297502	1.78980475	1.839209857	11.61771328	11.73886167	11.44605908	10.42246175	0.74575624	0.051425649	4.816668461	1.582747384	1.010216001	0.18296901	2.736634679	0.873991432
-12.45145713	-8.640580375	1.215255892	14.61243461	0.191218387	1.387029857	0.960288617	4.328770751	2.585490707	-47.79293891	-40.15764993	-13.0755401	-8.073164693	1.936498416	1.74196561	10.54583511	11.53712957	10.7340834	9.910796541	0.692081736	0.052238642	4.692535888	1.615152483	0.992464282	0.181245984	2.752535099	0.889611056
-11.37740233	-8.812229332	1.194503692	14.57319867	0.206409897	1.334239943	0.95528689	4.474740092	2.577253471	-48.44990431	-38.80664835	-13.72529473	-8.420444888	2.019286261	1.738608131	12.13046677	11.46852656	11.07023366	9.598190349	0.714904562	0.050108138	4.705965398	1.591291655	0.943145135	0.1786331	2.689762369	0.875212882
-13.14725827	-7.727372947	1.082733367	13.62085016	0.199701822	1.401914231	0.932180947	4.371082094	2.51513294	-49.86325933	-41.3659512	-14.09381679	-8.487994736	1.899772165	1.791827585	11.38834621	10.99191903	10.40384414	9.649780136	0.699035375	0.051118596	4.687755568	1.509342103	0.993331312	0.18534309	2.624156309	0.862321849
-13.10392218	-9.224512896	1.262015856	12.80507883	0.19526593	1.352558426	0.923772516	4.540061085	2.511291281	-48.58252062	-41.37456454	-13.16970304	-7.668414701	2.077659901	1.796422985	11.85355618	11.53891134	11.06264063	9.767682864	0.739625838	0.049926124	4.560952937	1.569806807	0.968144679	0.195018383	2.762632872	0.832391865
-11.86528261	-8.5740441	1.150211444	14.7454698	0.180273245	1.357967655	0.929489279	4.39149224	2.599040057	-48.84991832	-40.27041249	-13.61994414	-7.929980046	1.951573598	1.775235985	11.85732012	11.6321583	11.34046302	10.12653455	0.724102485	0.051829325	4.822762388	1.573393346	0.990979082	0.175999101	2.732048381	0.779355654
-11.16619919	-8.212904945	1.116453326	13.93675511	0.201788142	1.354415913	0.882851102	4.275380565	2.570701642	-50.4772314	-40.56659442	-13.9479152	-8.125237753	1.946073744	1.681579796	12.31187671	12.19378829	11.16907422	10.13137516	0.726006515	0.04965485	4.673414581	1.631608995	0.936740787	0.179010942	2.653377435	0.877044202
-11.83369171	-8.362015319	1.284787973	12.61334017	0.188872271	1.347816143	0.943235993	4.42194284	2.543242023	-46.98073984	-39.75293547	-13.82361902	-7.997495852	1.960824185	1.72563555	12.52261397	10.37601426	11.25299263	10.12842341	0.725267229	0.051713707	4.656126765	1.611549198	0.971448569	0.189156503	2.632645973	0.839524196
-12.4931928	-8.975826422	1.122120305	14.24520128	0.199643789	1.337735767	0.9472893	4.231320258	2.628071292	-49.26968336	-41.459496	-12.99144942	-7.634746319	1.791765551	1.795578754	12.61151089	10.91855317	10.86535773	10.09927193	0.721627682	0.0501872	4.838996646	1.563425053	0.92300186	0.184466203	2.725585764	0.846400081
-11.91875329	-8.444230037	1.168642612	14.11745475	0.1997458	1.327498754	0.949081069	4.251935236	2.607807783	-49.87051526	-40.50612138	-14.15259871	-8.140894465	1.757136653	1.810079662	12.08530324	11.8134063	10.69380804	10.03021969	0.703626027	0.049447763	4.81261036	1.607526361	0.95538376	0.187226097	2.687056026	0.871415458
-12.02626548	-8.389210591	1.142281913	11.89446781	0.174434061	1.375272702	0.963887971	4.350042441	2.548536211	-51.68980249	-40.67322432	-13.4015733	-8.104726788	1.920108791	1.786938506	12.44825193	11.75799232	10.74002992	9.410789403	0.733098707	0.050093472	4.713439996	1.608413183	0.917098214	0.181534924	2.783328738	0.878119668
-11.85717277	-8.082817894	1.06086974	13.01161623	0.205441711	1.339577554	0.940222189	4.40639464	2.58331696	-49.18062648	-41.09480874	-13.3524031	-7.738910986	1.833716494	1.830898096	12.44293243	11.68821942	10.61052506	9.890985399	0.745459199	0.049150391	4.883019564	1.498419497	0.972314686	0.191078973	2.671502801	0.846627203
-12.50583476	-8.977901649	1.280125542	14.49655461	0.187887486	1.401073166	0.979922257	4.36550663	2.60256439	-46.46423837	-39.82185376	-12.43088558	-8.052922213	1.930872645	1.79371016	11.4806056	11.23253683	11.39176384	9.930248321	0.699854469	0.049542583	4.774084751	1.590869928	0.974520705	0.182393548	2.711826893	0.843772818
-11.86441576	-7.280896536	1.13819008	12.88282976	0.182216595	1.367867851	0.956846826	4.359044435	2.555258159	-47.29934461	-41.05154318	-13.5914684	-7.526155316	1.87767949	1.765894511	11.05871938	11.41895597	10.62479089	9.733971543	0.736258842	0.052927944	4.763460832	1.588612727	0.963056669	0.182708306	2.545880255	0.822324376
-11.52964816	-8.648794087	1.065748361	14.66831245	0.206554442	1.309351904	0.927879186	4.492832581	2.644869753	-47.81547567	-39.81262249	-12.93425952	-8.18009352	1.900654346	1.824146214	12.18561955	11.92112685	11.21605819	9.922762123	0.728393184	0.049078692	4.737696823	1.58312812	0.938077394	0.181498215	2.709009542	0.875342309
-12.49288379	-8.683434884	1.1546414	14.87376465	0.172480787	1.371330858	0.953578587	4.418285537	2.527139027	-48.02016323	-41.08931022	-12.57506809	-8.439473824	1.927464238	1.786688558	10.97318024	11.92827794	10.9434349	10.09054116	0.716920004	0.04963328	4.799976386	1.596017634	0.951095134	0.185659859	2.687935668	0.853506389
-10.92390182	-9.364673201	1.244518903	13.4466494	0.194680422	1.370080438	0.963895231	4.453308173	2.540265972	-47.56912001	-40.26352842	-12.6896441	-8.673452942	2.037239501	1.794956645	11.8869484	11.11256483	11.03300771	10.0821571	0.707250761	0.048730601	4.885888033	1.517349454	0.938164047	0.189088522	2.765463456	0.851983743
-11.8529582	-9.174862645	1.278141305	14.60898574	0.171705181	1.413343446	0.926134465	4.533163309	2.520948239	-48.81857686	-40.62116941	-12.93284828	-7.860450347	1.894652766	1.726444691	12.53406345	10.82763042	11.0572167	9.814848963	0.731870451	0.049987469	4.774337902	1.578525847	0.9086304	0.1856948	2.654403504	0.862257661
-12.03800339	-8.959875358	1.198838811	14.46465935	0.191512872	1.452582201	0.935931443	4.34812928	2.480102522	-48.68018978	-40.59281805	-13.08904127	-7.986901666	1.926612809	1.735006883	12.15791729	10.94162168	10.36843651	9.646624077	0.73439542	0.050968173	4.717875899	1.55912516	0.904354259	0.187464682	2.601193216	0.820615821
-11.60196632	-8.829601158	1.112879497	12.60598894	0.19393913	1.336350924	0.983411251	4.363013655	2.553757895	-49.51193686	-42.11269186	-12.57997055	-7.967089026	1.909062281	1.781279706	11.62696508	11.32837777	11.60790951	10.39530152	0.70058236	0.05044914	4.618579517	1.573672109	1.031640168	0.199522317	2.803302323	0.837180083
-11.27180869	-8.506373854	1.250410895	12.00292931	0.195526289	1.320383263	0.937773175	4.290191341	2.579123659	-48.21619981	-39.4282999	-13.7635249	-7.700344776	1.865231814	1.862789201	12.2915935	10.92016185	10.7959599	9.625953378	0.716974739	0.052838706	4.717133805	1.623525332	0.977323379	0.183971973	2.818215082	0.857148654
-12.41010134	-7.368646402	1.22090625	13.22044543	0.171292661	1.422879536	0.947283559	4.241872775	2.592180471	-50.25254843	-40.55798043	-13.64567664	-7.753486888	1.735544545	1.969422278	12.61735524	11.62398863	10.82190092	9.252717676	0.733092155	0.051905655	4.801452671	1.558874388	1.041060322	0.172697184	2.753099849	0.836898754
-12.35898544	-7.907726529	1.178179438	12.87921267	0.200968455	1.327763274	0.9213386	4.394339484	2.668471954	-49.9913662	-42.03035956	-14.27550218	-8.072775018	1.862619062	1.859439275	11.3108888	11.22929927	11.09682171	10.08877616	0.7381406	0.051043141	4.660809642	1.623457679	1.002905524	0.175465829	2.776439458	0.817716899
-10.7257857	-7.807905513	1.069846399	14.2495787	0.187774703	1.37847431	0.978579767	4.576346073	2.46146831	-48.19908345	-39.84444936	-13.03394469	-8.27324057	1.923371573	1.850896412	11.44184204	11.98270591	11.4502751	9.65709543	0.727203389	0.050123119	4.794382047	1.5696285	1.026222852	0.178135316	2.663952439	0.780581828
-11.54054927	-8.492627794	1.245733693	13.43654641	0.1898896	1.334916836	0.914526759	4.474191314	2.501758046	-47.7822021	-39.85207885	-13.34669005	-8.32250075	1.984990014	1.798229532	12.17279278	10.81040413	10.76696742	9.939468205	0.748255794	0.049821415	4.88271593	1.562058471	1.000266397	0.18485637	2.787607465	0.899419886
-12.2161833	-7.129827908	1.193688892	12.74976979	0.184410172	1.343484055	0.966064682	4.23545888	2.578272106	-50.32773476	-41.97967604	-13.8247735	-7.795253505	1.772650813	1.897798266	12.24906564	11.87829987	10.32685815	9.745388442	0.719190951	0.051538404	4.905791303	1.575256184	1.053969684	0.184000552	2.685186405	0.875559767
-11.79740721	-8.825861154	1.114470162	14.33944328	0.18115276	1.41198518	0.90106985	4.500510235	2.578024306	-47.74576855	-39.02700666	-12.59660794	-8.566929198	2.022512198	1.707738173	11.94318114	11.01529315	10.69568358	9.810968211	0.718605714	0.050903364	4.669392171	1.616585036	0.923619541	0.181978953	2.712038416	0.858711239
-11.79452343	-9.167633263	1.209253643	12.94516047	0.18648296	1.366639733	0.921369711	4.412182453	2.640943129	-48.22902647	-39.66024238	-13.1782068	-7.895549347	1.917090245	1.739191862	11.75857337	10.64606453	10.9457892	10.01082801	0.733022622	0.05162837	4.67141623	1.587013525	0.891183494	0.175878844	2.863981331	0.884373008
-12.1462926	-8.513028289	1.15844551	13.35767404	0.203647883	1.311608441	0.943328749	4.544981264	2.557785757	-46.60344972	-39.40082869	-13.14704572	-7.893261476	1.874768142	1.81096351	12.00565632	11.89960293	11.50159029	9.467259561	0.74392706	0.049153323	4.962316682	1.518131618	0.872844611	0.188420992	2.502826625	0.809015564
-12.84205675	-9.083724382	1.247031552	14.60571622	0.196378047	1.401498551	0.946435284	4.373310128	2.584598648	-51.85213339	-41.53006937	-13.78131513	-7.579112939	1.730954567	1.80899851	12.48962185	11.66279488	11.13409659	9.658856473	0.712386438	0.051288678	4.698058825	1.574318932	0.932613562	0.181313046	2.760239303	0.887224675
-11.53093298	-8.207583743	1.155888572	13.5865886	0.185958337	1.389759053	0.993996566	4.369746674	2.549225904	-50.53687433	-41.7065187	-14.14492798	-8.127738162	1.811796643	1.81998082	11.7102969	11.88348522	11.46503872	10.43717751	0.722619284	0.051254883	4.612995331	1.62852301	0.996867185	0.179642244	2.7594216	0.818659839
-11.20855384	-9.139184074	1.064080401	13.69206688	0.195603016	1.314606222	0.941406472	4.591955217	2.583926844	-47.81515991	-39.72809591	-13.17235699	-8.23891698	2.040765916	1.732103623	11.48581001	11.79876032	11.10501232	10.3026845	0.722083227	0.049611207	4.75643425	1.577768061	0.89686182	0.180304009	2.762825487	0.778962679
-11.88677915	-8.213686127	1.163299751	13.47712144	0.199957446	1.32257728	0.910847105	4.485678634	2.596368172	-51.18334776	-39.97724579	-13.42763563	-8.167765823	1.950403387	1.712854129	10.93451463	12.46982889	10.54918167	9.796700831	0.732745784	0.051468179	4.866033119	1.646544162	1.021017909	0.174999286	2.840699078	0.877655989
-12.6792392	-8.593083456	1.184679761	12.35669913	0.216260147	1.350923755	0.933410204	4.319905668	2.510391009	-49.83454809	-40.70299891	-13.37473442	-8.060232809	1.907783496	1.780031022	11.37959143	11.80951543	11.06869588	9.444686289	0.711468908	0.049352018	4.833147839	1.50883829	0.963194755	0.195627396	2.648270202	0.818421914
-13.16308099	-8.705603498	1.16022447	14.05059903	0.204838175	1.301029249	0.942183354	4.490596155	2.581108592	-51.73596867	-41.5193925	-13.0229871	-8.295164843	1.929602727	1.812847456	11.89059909	12.37013102	10.92135361	9.813257883	0.7026781	0.050001455	4.447372609	1.607000876	1.010315459	0.179870487	2.7699654	0.790235162
-13.05271069	-7.807344835	1.04420071	12.34991525	0.192183104	1.312527459	0.919418113	4.502436082	2.647185993	-50.6379491	-42.00071826	-14.42948245	-7.825318772	1.937226832	1.688495187	11.2422145	11.94484327	11.31369196	10.12796137	0.71626448	0.050944711	4.521691371	1.579989425	1.010747099	0.202910672	2.628764729	0.856104426
-12.25106583	-8.189898295	1.115933758	12.89203589	0.186978235	1.368254611	0.907388761	4.46906396	2.607373683	-49.70296714	-39.24523794	-14.0881563	-7.96013971	1.84239306	1.756484581	12.19902081	11.45435465	11.18490197	9.419105853	0.716723676	0.050705045	4.861342607	1.577971088	0.920502919	0.185670893	2.692057383	0.908777275
-12.55039316	-8.418416677	1.220622046	13.18782687	0.180863228	1.322413784	0.982891824	4.450820612	2.451702052	-50.70063452	-41.85468876	-12.59497547	-7.866320641	1.861620715	1.774569486	12.32684057	11.93444501	10.82073577	9.64430394	0.7365175	0.048525217	4.896404704	1.494716476	0.97274481	0.192304622	2.627830496	0.817347407
-12.87854877	-8.660754483	1.128967699	13.69572456	0.190599918	1.328585155	0.933049275	4.235600921	2.687583141	-50.21846186	-40.90800216	-13.54256916	-8.398543153	1.945817231	1.790050737	11.74752109	11.82742248	10.56903165	9.811992699	0.710078409	0.049936184	4.758138269	1.597832419	0.927660323	0.180603017	2.768213957	0.898480795
-11.3508288	-8.295419243	1.130153337	13.09471069	0.206076894	1.341706681	0.927626019	4.292495152	2.561931952	-49.81243259	-40.44251065	-13.78156018	-8.184617144	1.924746566	1.750053165	11.81221079	11.86508342	11.37473949	9.949806547	0.727669176	0.049427896	4.824324312	1.573215433	0.935820476	0.177107294	2.676917018	0.817868296
-12.08804824	-7.957580722	1.181883381	13.12878038	0.204834156	1.382574386	0.887999338	4.31637375	2.54926871	-48.2248871	-41.48092014	-13.19437891	-7.632078831	1.952919819	1.725681298	12.45424257	11.75886082	11.25883452	10.15339516	0.718840689	0.049787895	4.609364583	1.603239214	0.964395263	0.187770871	2.571994756	0.848152932
-11.89364493	-8.761148362	1.221925486	13.04599235	0.187506027	1.354143452	0.953547631	4.424763337	2.588370892	-47.86918046	-40.90633119	-13.55437973	-7.721377014	1.890426353	1.709881111	11.95474375	11.49951763	11.7622592	10.33669051	0.723969103	0.051507208	4.859988132	1.61448034	0.93776152	0.198758029	2.597166895	0.835227229
-11.55376431	-7.673689505	1.176106699	12.41706471	0.182208029	1.375897764	0.978281277	4.542561367	2.590200237	-47.95389709	-38.17278837	-13.99356042	-8.356141435	1.93192872	1.826093246	12.19732373	11.09419705	10.68353935	9.193077814	0.717397354	0.051912345	4.814205915	1.5321647	0.935625127	0.171680832	2.649503831	0.805681348
-12.88624818	-8.480868335	1.148426995	13.62261856	0.192063067	1.357694536	0.941700655	4.286968535	2.536868776	-48.25670361	-40.53254905	-12.84736789	-8.002387538	2.007201317	1.733954293	11.40826538	11.10228855	10.15798379	9.373493613	0.701113611	0.049979734	4.728599807	1.543198262	0.918548964	0.182590611	2.613745799	0.832533351
-11.4753901	-8.201618836	1.225689634	12.59969175	0.203660874	1.371003732	0.928595225	4.353361017	2.579758178	-46.96617192	-38.8736716	-13.23690942	-7.821584999	1.858041194	1.827559605	12.32693038	10.79165646	10.86285888	9.740713974	0.730473808	0.049734483	4.892325084	1.566861117	0.983221957	0.1805509	2.737589554	0.836830656
-11.75207656	-8.932228458	1.131255779	13.43252161	0.202942099	1.334375019	0.960552499	4.507354105	2.488721501	-47.33865695	-40.51018099	-12.82119807	-8.130707191	2.018855782	1.809232507	12.45612345	11.52274542	11.6270026	9.779666313	0.725539925	0.048921212	4.964406215	1.565508541	0.873808877	0.183653374	2.613238014	0.797728634
-12.26796091	-7.919924479	1.212712621	13.15968513	0.181023752	1.347115409	0.966096913	4.473893184	2.449044278	-49.95265673	-40.90822324	-14.17750033	-7.568434792	1.826138489	1.789474557	11.18354519	11.75603039	10.6493391	9.532074145	0.728488164	0.050458341	4.689912039	1.587593977	0.993326048	0.185480912	2.68668185	0.873261077
-11.14663604	-8.066238687	1.05899997	13.82807873	0.19658268	1.336867584	0.909878727	4.637164773	2.597835591	-51.10182871	-40.59235418	-13.67124555	-8.410443827	1.915000477	1.773569464	12.25423456	11.90526365	11.18566688	9.827065977	0.75188861	0.050959549	4.60850403	1.588812499	1.00061763	0.183186865	2.742439995	0.886208061
-12.15895081	-9.514384706	1.172426037	14.43154653	0.206904651	1.320555437	0.965245642	4.494221628	2.543452273	-50.63965712	-39.97985503	-13.51795288	-8.365233498	2.088616523	1.71577391	11.46083571	11.72612829	10.54974306	9.515749837	0.72189659	0.049781904	4.534876334	1.516545668	0.94005179	0.181563382	2.774056114	0.80088496
-11.87767092	-8.416101921	1.131531179	14.39907366	0.185599199	1.357914467	0.909143579	4.155298725	2.506509474	-48.92488556	-40.05215698	-13.33882896	-8.177687725	1.915639546	1.793901381	12.65927013	11.43939922	10.61956571	9.97478624	0.728170634	0.048664368	4.826062538	1.545786502	0.9182175	0.167878718	2.727702519	0.871927498
-12.71551185	-7.895659797	1.18105729	13.28991448	0.207534742	1.332195681	0.94473239	4.333915956	2.501477384	-47.64570645	-41.19108216	-14.72602055	-7.798025023	1.956330376	1.853568147	11.40119387	10.89695782	10.79874534	9.773724997	0.736255149	0.050968166	4.667480562	1.536457923	0.987909142	0.182320408	2.631235809	0.786693426
-12.12834605	-8.7375781	1.110326816	12.86965039	0.202864102	1.344580319	0.940748269	4.507194383	2.530895443	-50.80529529	-40.50862209	-14.2486233	-7.932515347	1.929136849	1.724800257	11.4355188	11.98124605	11.08506225	9.760166272	0.741599103	0.049916144	4.723529169	1.580521785	0.928736696	0.189183252	2.687749107	0.789529136
-11.46948807	-8.480849198	1.173618157	13.0679778	0.195704596	1.347207431	0.90263144	4.483763011	2.54272976	-47.88994008	-40.88378085	-12.91816842	-7.886389463	2.004465247	1.654558438	11.77644266	11.01444448	11.43555493	9.953148227	0.728253155	0.050372917	4.702397978	1.613712414	0.89634137	0.184021339	2.571184622	0.831967231
-11.66069785	-8.304319719	1.095055817	13.78721824	0.190582437	1.308807136	0.938924231	4.476948653	2.523120472	-50.71757748	-41.32079667	-13.41049536	-7.498014178	1.836506653	1.833170695	12.08212556	12.45216062	11.2616502	10.11746468	0.726724459	0.049767251	4.643533066	1.545201963	1.020445081	0.179767539	2.815147023	0.823243373
-11.80470332	-8.259195477	1.159082006	12.97095526	0.200798423	1.353799021	0.907910201	4.471822831	2.547431694	-47.63187875	-41.16111448	-13.93906486	-8.040338615	2.013083004	1.764160452	12.08072147	11.1174383	11.76668354	10.19901688	0.743024845	0.051219559	4.625576098	1.605348711	0.945628644	0.186156946	2.603390544	0.812354259
-12.4312733	-8.263477165	1.122263075	12.73675703	0.186913535	1.408600462	0.956291998	4.265574626	2.586814082	-49.63936354	-41.82336851	-12.42475975	-7.789588544	1.84663718	1.748733573	11.71322246	11.4401735	11.31044633	9.702701671	0.706772353	0.052553747	4.79975231	1.590427421	0.962897196	0.19564673	2.623207814	0.839252009
-12.6088705	-7.612286146	1.086054894	12.69025231	0.188241612	1.379166265	0.928224566	4.315267642	2.568057296	-49.17187962	-39.27613947	-13.87419396	-8.270277624	1.912482642	1.82000387	12.03457427	10.97788593	10.68372392	9.587750524	0.701520533	0.049641878	4.662635177	1.578373094	0.989442233	0.169798435	2.746511701	0.808675379
-12.83791605	-8.282135535	1.117318553	14.86485372	0.170195572	1.397956749	0.923204083	4.509680626	2.506336583	-49.22192744	-41.99171642	-13.05209145	-8.135337527	1.843159623	1.770603392	12.1182596	11.11585428	10.68882453	9.886301852	0.710307459	0.049713857	4.699674203	1.58148308	0.869088029	0.176068408	2.536782724	0.79897582
-11.52180802	-8.218233785	1.198534864	13.27697024	0.170587342	1.383384567	0.945078242	4.407621244	2.50949788	-49.64563257	-39.10724987	-13.55890553	-7.896203096	1.852154933	1.739941284	12.20209912	11.38705553	10.87539516	9.457982076	0.716316575	0.050569486	4.63996433	1.58033576	0.931494291	0.175660592	2.661668019	0.825831423
-11.4615449	-8.764188781	1.098522049	13.041692	0.201661357	1.3319829	0.920904763	4.493169318	2.465085804	-50.0262587	-41.46879902	-12.61429087	-8.335330965	1.96583544	1.776701447	12.47838636	12.15536445	11.36892833	10.30563322	0.721261714	0.04777832	4.955076205	1.571616179	0.925425017	0.182637694	2.745407802	0.818472277
-12.46655537	-7.792808754	1.108845021	12.95285912	0.198373316	1.370565279	0.93686815	4.369223985	2.620914817	-47.64127608	-39.02222524	-13.45989853	-8.828102579	2.104651948	1.724695028	11.5814343	11.12928946	10.09151782	9.398727139	0.718633216	0.049325726	4.872787062	1.515397417	0.983294403	0.189113474	2.606340101	0.875578268
-10.79601825	-8.6226383	1.324997832	13.81537445	0.205582319	1.341431844	0.927315626	4.399073411	2.519170626	-46.66113675	-40.74305634	-13.24621701	-8.115007633	1.880324854	1.940852535	11.45989608	11.29328052	10.45583336	9.875746587	0.734807073	0.04897487	4.70216393	1.588701202	0.974980897	0.179643944	2.762784875	0.858528405
-11.62064551	-9.212716919	1.164061417	14.33266839	0.206683992	1.303502683	0.924058442	4.570504542	2.607590726	-49.36892299	-38.83511924	-12.62481836	-8.343987091	1.915049347	1.765127947	11.32449862	11.51084473	11.10306489	9.553080231	0.732332145	0.049228599	4.809097967	1.542086799	0.974615782	0.177809531	2.783460724	0.772627004
-13.08202108	-8.695225753	1.17448431	14.16536397	0.196488067	1.4013308	0.990556646	4.399865951	2.540705513	-46.4776546	-40.28531524	-13.81170463	-8.079516027	2.020308363	1.869600761	12.73073327	10.60378409	10.99587689	10.08494648	0.705232076	0.051849027	4.657796089	1.518915744	1.001295931	0.187823406	2.713061058	0.811490706
-11.55192011	-7.606540614	1.124885724	13.21747252	0.174750777	1.381193754	0.939466317	4.539110644	2.572401088	-48.30037073	-39.94682741	-13.41656473	-7.958480657	1.966408809	1.727239624	11.56383818	12.05894271	11.5078539	9.529785675	0.744899986	0.05113079	4.836710682	1.61652669	0.942608486	0.181027265	2.574960946	0.874260997
-13.61608238	-7.7726655	1.170869956	13.5621319	0.191409894	1.356937949	0.930427544	4.319958281	2.464262505	-50.05563704	-41.78865201	-13.31643637	-7.997423369	1.886906528	1.759387524	12.36065117	11.75021258	11.14748767	9.784747629	0.710970593	0.049877624	4.837960382	1.548706763	0.960909031	0.179888011	2.524914721	0.794679656
-12.57909124	-8.294333389	1.112597343	14.35860397	0.171614751	1.377031023	0.949931196	4.566682938	2.55461438	-47.09117582	-38.28932244	-13.41410424	-7.854142394	1.985665254	1.762221297	11.24729242	11.39486246	10.8654873	9.117020142	0.711970529	0.050393875	4.657234915	1.549476779	0.925676278	0.175289914	2.638502094	0.812861355
-11.46503862	-8.812924576	1.218035959	13.31380248	0.198712925	1.382878388	0.932451157	4.499554849	2.557536441	-49.31270363	-38.91924074	-13.78456507	-7.541635117	1.835741664	1.787947372	12.21372971	11.44139793	11.12213969	9.551662082	0.735277459	0.05074457	4.820363991	1.554223374	0.992029297	0.187873526	2.748303081	0.808280431
-12.22046831	-8.714450973	1.199759432	12.84063268	0.196528457	1.385472541	0.949895447	4.522799083	2.563098257	-48.87932046	-40.02395996	-13.95201103	-8.022111564	2.035744816	1.773281938	12.02730065	11.70807104	11.41521415	9.616270518	0.732553834	0.050587364	4.911242656	1.570163664	0.954054888	0.19171102	2.690456831	0.834884581
-11.73521192	-8.637699588	1.150187281	13.44045629	0.20109746	1.364628507	0.926520557	4.474326519	2.541862415	-49.36501778	-41.19554284	-12.59301471	-8.119653135	1.824890569	1.762379958	11.49033749	11.55789135	10.87562383	10.02400274	0.729872999	0.049646809	4.677527621	1.549842949	0.975878753	0.19369699	2.68438283	0.830224094
-12.5568869	-8.271995572	1.096909078	12.37802412	0.209185902	1.373712361	0.948360633	4.218736509	2.607713318	-50.57098809	-40.9430401	-13.8267436	-7.74983612	1.8751786	1.764034448	12.90912218	11.14642624	11.06133599	9.872862719	0.715434489	0.050984562	4.610869075	1.610601177	0.968963813	0.188197441	2.742373126	0.877238113
-12.5558431	-8.860363797	1.185119463	13.1237735	0.205709989	1.321647645	0.930395489	4.390264694	2.583694552	-49.15048973	-40.3464219	-14.09069093	-7.869308935	1.950555807	1.755856747	11.75793671	11.12222864	10.84751246	9.666513461	0.735941602	0.050202801	4.905866527	1.604644545	0.912133999	0.184731719	2.739833372	0.886834214
-13.40440007	-9.149499886	1.198731398	13.03498854	0.194234054	1.307920616	0.959363799	4.274433331	2.501994051	-51.92489721	-40.64678216	-13.35858982	-8.005096598	1.938569625	1.748006451	11.58984811	11.81003356	10.34080013	9.563045531	0.705405478	0.048663024	4.853592315	1.569098645	0.965055647	0.185108098	2.858788576	0.84217562
-12.44300722	-8.727110437	1.146976387	11.94392359	0.184318844	1.350827485	0.9762415	4.523096944	2.603832834	-49.96906454	-41.2094568	-13.96390131	-8.45531744	2.004860479	1.77759639	12.20858185	10.6954418	10.65869106	10.11987033	0.723801334	0.051810297	4.859121046	1.560069825	0.915197954	0.183269112	2.762626094	0.774929681
-10.65212464	-8.569643394	1.230809287	14.13487016	0.178414151	1.380845863	0.947695818	4.56870877	2.576581975	-47.29612944	-39.75081079	-13.52955855	-7.696667558	1.854665747	1.842974194	11.77407219	11.98796589	11.17551478	9.756563669	0.765511618	0.050814361	4.890460888	1.60753067	0.920606237	0.182378323	2.676805382	0.850357941
-12.40585841	-8.267328167	1.134608034	13.66771295	0.188967466	1.334835078	0.944263117	4.562698428	2.551803217	-51.26832086	-41.8740593	-13.09959465	-7.609594005	1.927708355	1.777110954	11.64408229	12.32477041	10.8849703	9.828528152	0.70944988	0.049874111	4.687567798	1.639152077	0.955214001	0.167449328	2.803441375	0.820578261
-11.59478093	-8.815585259	1.139875453	14.84611296	0.192647665	1.40539542	0.923113562	4.29105146	2.658304422	-47.70671937	-38.94629752	-12.79126037	-8.354006144	1.839489815	1.874918112	12.6431356	11.48409876	10.54277183	9.396946908	0.739091226	0.049223252	4.880532362	1.605997154	0.841450178	0.169183442	2.684353431	0.852986536
-11.80535564	-9.027878709	1.118820303	14.24980853	0.183665681	1.345034206	0.949250558	4.602891958	2.634973594	-49.75171591	-40.78015556	-13.37430272	-8.238716388	2.03245165	1.74506453	10.9360068	11.91314196	10.84025937	10.19687055	0.734708915	0.050778114	4.598868708	1.605639198	0.962719341	0.177033404	2.837530428	0.802320295
-12.94050312	-8.031647678	1.203268552	14.00162008	0.191052091	1.314693054	0.968940811	4.423232786	2.493238702	-51.43495923	-40.11915765	-13.81028917	-8.385327315	1.896374212	1.82073351	11.90702628	12.12875907	10.30896871	8.986446273	0.720132678	0.048704018	4.60597839	1.512958228	0.987944306	0.178167463	2.634640075	0.828247501
-12.09877296	-8.356262072	1.192259997	13.23675867	0.207500472	1.32183623	0.954881036	4.28257365	2.53661759	-51.10660384	-42.69737578	-13.68437315	-8.035035769	1.932147962	1.785812498	12.57790721	11.5884551	11.6518713	10.42323079	0.709212221	0.050360818	4.691614433	1.636353876	0.986918001	0.175137401	2.765756659	0.847521899
-13.03243854	-8.879507986	1.293466155	13.88104986	0.204386638	1.305615362	0.965773422	4.424846148	2.535516742	-45.98668024	-39.76844818	-13.56894992	-8.285385023	1.872379566	1.968845819	12.93097307	10.71879378	11.05348222	9.990266985	0.7266953	0.05020215	4.763118706	1.477395846	0.959190715	0.181303161	2.692818133	0.767752234
-11.490871	-7.692617958	1.246069607	12.7985959	0.178667755	1.385988812	0.958300741	4.214151808	2.569598922	-47.61918013	-39.07665162	-14.37774727	-7.396581732	1.938728659	1.818477501	11.91819189	11.15065392	10.93456366	10.07221176	0.723764117	0.050207422	4.715924143	1.588014275	1.026862255	0.159374685	2.869947431	0.842413126
-10.65292057	-8.690215211	1.245874409	12.85962957	0.180617769	1.36002063	0.986314283	4.465619886	2.519103282	-47.54457873	-39.36834456	-13.17670422	-8.296414251	1.960985761	1.765283086	11.83900614	10.85370633	10.41480165	9.943852242	0.730192409	0.051786844	4.718837358	1.53186818	0.987571936	0.191288905	2.736767248	0.825956634
-12.57067227	-9.332154433	1.145551489	13.24856086	0.186350108	1.328304257	0.884708707	4.570582347	2.564704993	-49.39332804	-40.41172465	-13.41439203	-8.122946992	2.067752082	1.528256789	11.25576425	10.92847561	11.25962977	9.976429749	0.72756931	0.051726031	4.612719979	1.632456924	0.870044706	0.196945002	2.63733312	0.880782749
-11.21523951	-9.528134259	1.271889844	13.12775613	0.175635592	1.385762998	0.940652538	4.757746934	2.511975247	-49.6560606	-40.31636054	-13.27288275	-8.654994981	1.999189465	1.761632632	12.08525625	10.99040842	10.90480491	9.797540894	0.7348403	0.052226104	4.645948148	1.597589349	0.887569604	0.187613385	2.761694554	0.846788999
-11.86139909	-7.067678925	1.09160789	12.72092884	0.203282372	1.357962974	0.925893078	4.353933694	2.560959604	-51.57903384	-41.6292392	-13.97285115	-8.092772857	1.950005132	1.759656141	12.02638227	11.53462031	10.93451127	9.645484581	0.741647914	0.049686859	4.628242368	1.61116478	1.051807217	0.175137125	2.680552762	0.864359181
-13.0827938	-7.860366721	1.153093011	12.92698405	0.190453837	1.33379534	0.894948465	4.348059486	2.593588591	-50.4923541	-41.94982889	-13.79833843	-7.860430913	1.952392593	1.71447267	12.38088255	11.63018165	11.04290991	10.10460657	0.720869376	0.051341449	4.895878961	1.581582378	1.01068205	0.190402096	2.6445981	0.879494005
-13.27092079	-9.021165891	1.178885247	13.59942333	0.195106059	1.312768057	0.928161596	4.50407523	2.549632425	-48.36708137	-40.30480849	-13.91747796	-8.649089811	2.123255325	1.766623135	12.40196506	10.93278916	10.6349041	9.922880038	0.710049176	0.04991765	4.533815641	1.580407878	0.933600389	0.190349828	2.741994002	0.891718363
-13.08085004	-7.486028188	1.127040289	13.42642968	0.205416481	1.373226603	0.966446301	4.263098311	2.554647233	-48.67520842	-41.27606983	-14.35476392	-7.971077313	1.786575118	1.854064753	12.20825061	11.10653737	10.99582617	9.808210241	0.724585285	0.052343237	4.895158292	1.574244119	1.015796375	0.19171604	2.528576265	0.802116856
-11.42154089	-7.765491839	1.090908699	12.66010782	0.199644563	1.38525139	0.955906182	4.308823073	2.567284105	-48.09482724	-40.24204664	-12.90237339	-8.030699929	1.832972836	1.845316016	12.35895787	11.385037	11.29050022	9.680662975	0.707104994	0.050862008	4.861447127	1.597034274	0.95973772	0.181225197	2.689440272	0.907947128
-11.49286048	-8.35956945	1.119898143	12.46284444	0.18535899	1.373381145	0.956484477	4.406645246	2.657798153	-50.42420291	-40.55739435	-14.05283076	-7.903012051	1.923350983	1.694249546	11.68821634	11.68443826	11.90908823	9.962627614	0.71236389	0.052493767	4.580640165	1.622478929	0.930855205	0.182448671	2.678578477	0.799746451
-12.59070357	-9.026038549	1.099780588	13.36407865	0.179898199	1.309384504	0.944274338	4.538079102	2.509763694	-48.45123272	-40.44588159	-12.64508355	-7.635416851	1.871626281	1.680138889	11.97970395	11.43670381	11.03160495	10.14466597	0.699708093	0.048579737	4.659844373	1.512529069	0.909111447	0.195909437	2.630816416	0.793769764
-11.60830176	-8.385341927	1.19717619	13.48820686	0.179331297	1.379977204	0.93692317	4.424536454	2.540158199	-49.84826166	-40.62004941	-12.90675878	-8.277771746	1.887979604	1.872460014	12.16090695	11.60571638	10.14512857	9.789120022	0.746786162	0.048533857	4.810184391	1.557453045	0.946440514	0.16737878	2.83007597	0.829763797
-11.5561123	-7.541656186	1.269575434	12.4088878	0.1921424	1.38254885	0.968602687	4.204632149	2.429681421	-48.87154644	-39.71724044	-13.61779295	-7.551702022	1.795690812	1.741393657	12.1356478	11.450969	11.12262795	10.04937336	0.711576874	0.050244599	4.911201412	1.58470954	1.039047276	0.176509231	2.726523343	0.890239348
-12.31206237	-8.768750083	1.162388897	13.18244392	0.211584984	1.363545691	0.940730728	4.338037363	2.633349189	-47.01888797	-38.93436195	-13.86597578	-8.195649979	2.036471573	1.800062487	11.63972501	11.12989084	10.54673302	9.206036152	0.721058719	0.05063581	4.656166638	1.540606002	0.944840002	0.198267749	2.655697356	0.873985314
-12.13598319	-7.429194541	1.164840338	12.86790406	0.174169436	1.368749571	0.977429427	4.294602732	2.587903621	-49.21046065	-39.20451152	-14.47798817	-7.636455973	1.888260759	1.776833644	11.9625563	11.42373099	11.17382258	9.393609945	0.730102611	0.051385797	4.564131521	1.555670322	0.99730876	0.172711409	2.673721832	0.846812963
-11.0204363	-7.472194547	1.202323685	13.62813224	0.184316272	1.352917427	0.965402782	4.270222065	2.546404863	-49.5013326	-42.18275536	-13.28627519	-8.135428443	1.69577734	1.951969371	12.23056337	12.22437159	10.81316472	10.25527769	0.722917366	0.050430636	4.828316415	1.576495329	1.036872789	0.182342889	2.71590795	0.861817415
-10.40778117	-8.384632655	1.185719509	13.55611664	0.194727841	1.355194091	0.95406448	4.370874553	2.545868808	-49.75696478	-39.84044961	-14.17372772	-8.156032237	1.873326282	1.872708369	12.88301044	11.69225479	11.19578907	10.00982411	0.728232791	0.050406496	4.515997157	1.582908624	0.999680093	0.178210524	2.824840687	0.866795293
-11.99325286	-9.055245025	1.243732378	14.44124734	0.192266656	1.379973979	0.951523658	4.385976214	2.556148551	-47.39556488	-39.34687126	-13.33879487	-7.764543471	1.836733697	1.76598853	12.77721698	10.68438048	11.13278917	10.22431805	0.702110908	0.050384639	4.630127512	1.590430783	0.96863757	0.18501597	2.742939453	0.869281588
-10.56410501	-8.668943812	1.285344117	13.46701811	0.175866653	1.417379526	0.961829396	4.233767952	2.531347485	-50.13125538	-40.12553256	-13.76517575	-8.218625956	1.833720363	1.731497023	11.77287341	11.23335227	10.85223886	10.43807521	0.715676938	0.051310333	4.687954586	1.645447858	0.983635655	0.174138053	2.837438473	0.856235422
-11.68024943	-9.07753961	1.224204545	13.54888113	0.1757143	1.343075684	0.946345012	4.659692673	2.589750387	-48.95301491	-39.67275999	-12.5697027	-8.511749541	1.955189898	1.753546758	11.78686057	11.65777542	10.90034862	9.754943721	0.724220408	0.051998291	4.681707449	1.614081576	0.908146377	0.181941881	2.744579875	0.851494219
-10.90556436	-9.070588075	1.235875404	12.95119883	0.184069461	1.336337184	0.945035707	4.306778805	2.491980937	-47.01781789	-39.19799517	-12.71294996	-7.41391008	1.974989624	1.702311834	11.82692726	11.11019746	11.3382963	10.21624956	0.722428827	0.049523248	4.799026007	1.570360077	0.979662532	0.185122972	2.858600735	0.883401335
-12.11084826	-8.731304596	1.188444597	14.30922764	0.194422213	1.379481268	0.927664724	4.380924654	2.512548795	-48.02926738	-39.92010648	-12.59231952	-8.110893906	1.972093323	1.756696654	11.66304926	11.17612327	11.06306463	10.10739396	0.730640362	0.049879404	4.87261748	1.587744734	1.019213384	0.178493363	2.813929833	0.844173396
-12.02328482	-8.722660417	1.162071133	14.1689073	0.175972605	1.32934139	0.920612574	4.497651271	2.4804894	-47.78490353	-39.17244275	-13.38743485	-7.793247864	1.998873771	1.699464366	11.61146799	11.93624697	10.80614632	9.56603458	0.731295498	0.049339655	4.619663751	1.562496973	0.8916321	0.184559873	2.663306685	0.900645104
-12.43653911	-9.664152112	1.219146478	14.24565933	0.194070519	1.360577709	0.925991081	4.577083552	2.486870627	-48.50292343	-40.75747029	-12.98664352	-8.311708701	2.016772052	1.723403855	11.39853771	10.84896533	11.18678036	10.30933627	0.704939607	0.050286752	4.77315838	1.566054023	0.955243061	0.187837564	2.804291088	0.823303245
-12.76422296	-8.041632218	1.068900678	12.38440733	0.196973531	1.326215702	0.916110185	4.257021801	2.513305191	-49.91957003	-39.81285931	-12.98745155	-7.852020522	1.874161844	1.672595844	11.89595946	11.60365172	11.43820996	9.520175466	0.719170538	0.049090282	4.711387202	1.541275243	0.997243371	0.198422227	2.572103319	0.81855952
-13.43065688	-8.330172062	1.199938007	13.30878304	0.198037509	1.28574978	0.902408633	4.328624292	2.505039232	-51.30338547	-41.15381258	-12.98792145	-7.800438786	1.921214718	1.758023538	12.09445821	11.49528257	10.58612056	9.388796322	0.740155254	0.050564709	4.967863059	1.598498505	0.983400383	0.17694229	2.757779352	0.854831764
-11.00284887	-8.362014907	1.245362509	13.63131455	0.19368537	1.353216272	0.915251328	4.281168624	2.613928676	-49.71622587	-39.66413536	-12.73209184	-7.899975877	1.849908991	1.811899438	12.82467469	11.21704062	11.1188496	9.814600842	0.716549741	0.050649164	4.906747391	1.599524731	1.045250689	0.173800275	2.808096292	0.831718537
-13.35949498	-8.928549614	1.24069619	12.66805116	0.175214761	1.325504175	0.935281651	4.529155419	2.461525093	-47.61562675	-40.94661404	-13.22189303	-7.402750984	1.995114193	1.849138417	11.71268898	11.1064201	10.70587995	9.562745318	0.706874597	0.049798699	4.652352381	1.551915252	0.913169731	0.183014525	2.785220509	0.825375015
-11.81368924	-8.485504323	1.143011966	12.50621148	0.211816794	1.338019804	0.909801129	4.3436927	2.595404201	-49.33756847	-39.50794989	-13.84003025	-7.98660203	1.926318366	1.746171592	12.04308126	11.33246499	10.58207382	9.629030998	0.735474448	0.048360308	4.908259368	1.548846034	0.914273035	0.181024032	2.736881538	0.880873236
-11.59891733	-9.026582851	1.179497309	14.76284978	0.181344513	1.396878784	0.960497617	4.400987291	2.572326587	-48.5093773	-38.45191252	-13.66916113	-8.034806643	1.921949971	1.794181719	11.69592679	11.41845691	10.44088789	9.300818051	0.715966895	0.050436885	4.7899409	1.582672948	0.920337117	0.177592599	2.791979783	0.905138837
-12.17081306	-9.007183971	1.206569131	13.96262661	0.187276884	1.341640475	0.905734059	4.332759307	2.512950679	-51.51065492	-41.65620679	-12.46512237	-8.052652738	1.980552439	1.705883746	11.90816158	11.71288861	10.63703605	9.864785875	0.707369718	0.051811507	4.563063884	1.614126089	0.970233686	0.180544966	2.803130169	0.855407268
-11.7880996	-8.224996254	1.17846485	14.69621821	0.183164243	1.434730004	0.965026531	4.413393484	2.625740324	-47.40148865	-40.78717083	-14.01215809	-8.617669482	1.979205722	1.826486861	11.54843699	11.54052887	10.97655352	9.906046498	0.728633399	0.05070048	4.749739085	1.561829472	0.922558647	0.181266834	2.590785881	0.860663078
-13.13993817	-8.731214598	1.205448783	13.63284985	0.208592518	1.305557516	0.961106862	4.470329002	2.504595346	-48.79632073	-39.99949875	-13.94800704	-7.647215838	1.900645778	1.931404096	12.06144137	11.07867341	10.39298477	9.208018226	0.715462636	0.051771424	4.653356608	1.539774871	0.987927473	0.179636213	2.79138613	0.779884719
-13.72875874	-8.789010823	1.218648676	12.94204008	0.180327512	1.386175694	0.924338826	4.371563439	2.541138505	-49.59212301	-41.22244517	-13.56801195	-7.535556454	1.989062607	1.782727533	11.62242282	11.367884	11.14253628	9.751416126	0.709814408	0.052491893	4.568191794	1.653110389	0.993076269	0.188517098	2.815943623	0.855225953
-11.38954441	-8.254828885	1.157885198	13.32815816	0.187989726	1.393423801	0.914693403	4.416916197	2.553744021	-51.41223781	-40.46491018	-14.44782521	-7.978895296	1.892323485	1.711876242	12.80217309	11.92781748	10.78443033	9.466386141	0.743598837	0.050553891	4.772427664	1.56897056	0.893246021	0.187162717	2.618391237	0.937966126
-13.0144753	-8.393078779	1.223179201	14.29903243	0.194059009	1.356670909	0.927539608	4.386096915	2.517870546	-47.97387413	-40.32105827	-13.16386401	-8.305583756	1.959356771	1.811555627	12.13025128	11.32808689	10.79685318	9.521227993	0.69806693	0.050933415	4.721037354	1.579284718	0.916142151	0.17421512	2.635740317	0.869767017
-11.49192631	-8.245806253	1.092233857	14.10922723	0.197499622	1.371783311	0.96547164	4.426776706	2.677687651	-48.57870568	-39.02983934	-14.07416502	-8.648812462	1.9344827	1.781921995	11.46172446	11.46094762	10.58214342	9.377879968	0.709337571	0.048665413	4.67460142	1.539593127	0.964219592	0.190784996	2.624420606	0.888825355
-11.62925617	-7.920592706	1.08416657	13.25655088	0.18532051	1.402429215	0.92742751	4.234549618	2.587853619	-49.49637484	-39.86942148	-14.14548284	-7.681576304	1.810542853	1.824664456	12.28606134	11.73587476	11.28770111	9.641898219	0.740048458	0.050647665	4.705015158	1.59452345	0.935121979	0.175961389	2.692454367	0.848189072
-11.53822307	-8.510973055	1.08044875	11.88464759	0.184801917	1.410333789	0.960197919	4.430091435	2.642373709	-50.66297033	-41.0336439	-13.58653102	-8.528118365	1.956319665	1.752610888	12.1500125	11.05408847	10.89274994	9.735645103	0.712619491	0.051314096	4.641614541	1.596702436	0.883654442	0.18709097	2.708305285	0.84118612
-10.38396444	-8.285552996	1.138143265	13.68888853	0.186523715	1.409638578	0.930531046	4.556691934	2.603832198	-47.30718384	-39.42013675	-13.01343462	-8.359948845	1.914100671	1.778586617	12.39594949	10.98394788	11.02478755	10.31055848	0.750108821	0.050964123	4.750772959	1.571566418	0.963291931	0.176317222	2.750270744	0.856672914
-12.03212277	-8.356459246	1.214494557	13.15815429	0.18252539	1.317770968	0.923390213	4.38257739	2.464604793	-48.53079052	-40.18625165	-12.58043012	-7.584675996	1.927290327	1.756336395	11.84795793	11.57677518	10.96210853	9.771913076	0.733262146	0.04908427	4.800599427	1.592457172	0.9860831	0.179149636	2.769945379	0.870869897
-11.57770787	-8.241812648	1.172117037	13.48118349	0.183852804	1.343859986	0.925807068	4.310454496	2.624821243	-50.7229467	-40.20294145	-14.22657254	-7.837121442	1.790899695	1.802088263	11.70251312	11.44968196	10.94574845	10.12883465	0.728391576	0.052803141	4.715709874	1.592029968	1.018653917	0.172458569	2.873441701	0.835466523
-12.90980395	-8.754138337	1.204874923	13.88129431	0.191745171	1.384755726	0.920418728	4.297770301	2.625349842	-49.33130627	-41.71698281	-12.63517814	-8.352533533	1.990556267	1.692022822	11.88825767	11.03361951	10.3055689	9.668081364	0.725151129	0.050984726	4.627450646	1.54701776	0.920398563	0.194290375	2.565853869	0.863690055
-11.90166229	-9.157944543	1.255792185	14.25897696	0.20607338	1.385805127	0.93148206	4.584329025	2.47776444	-48.23013026	-41.21721134	-13.20945959	-8.065553291	1.934438567	1.832244783	12.42063678	11.20084728	11.21147619	10.00232122	0.727994032	0.049645946	4.627031507	1.550169512	0.966538343	0.192153805	2.657643292	0.801201046
-13.43147294	-7.918160121	1.11289369	13.16264509	0.16683821	1.363048542	0.915053836	4.453169315	2.505138752	-51.72994204	-40.77559149	-13.55166336	-7.300222427	1.856429132	1.731758471	12.2609026	12.04583673	11.34418458	9.508571935	0.735549356	0.050626683	4.55478681	1.584680261	0.978877612	0.176280336	2.714012993	0.827937023
-10.8050282	-8.477100284	1.181242398	13.18130224	0.205606235	1.331057947	0.953147807	4.443357448	2.579428105	-48.27265856	-39.7154304	-13.51799928	-7.823687911	1.785540107	1.811798774	12.33913164	11.30736876	11.88890372	9.841114454	0.709874356	0.052218668	4.74241196	1.643095955	0.959928341	0.186949939	2.670931051	0.845927348
-12.92352282	-8.752656476	1.194746902	13.47604919	0.200334666	1.31925685	0.90405998	4.440759566	2.469826784	-47.06907557	-40.82918638	-13.39443029	-7.985404475	1.974610602	1.789604596	12.10608502	10.47544283	10.90791192	10.13520388	0.739256306	0.049145425	4.858904415	1.544865117	0.965332366	0.189364381	2.651977428	0.790620088
-12.5112974	-8.649338073	1.212396183	13.9178974	0.195274688	1.359427716	0.963477737	4.538179737	2.55280983	-50.08220883	-41.35250224	-14.19346414	-8.781768411	1.883474544	1.911202895	11.818325	11.35981814	10.49233489	9.740066917	0.721054286	0.05141003	4.609214285	1.589855865	0.992394981	0.191778319	2.715726309	0.829757865
-12.78183303	-7.813470192	1.115413008	12.90617521	0.184115954	1.348498645	0.93482307	4.498107741	2.579041819	-50.02068476	-41.09098075	-13.91704379	-8.00273271	1.869832061	1.810858263	11.8230316	11.45874222	10.21531325	9.46548043	0.748071849	0.051687	4.825735294	1.557627581	0.935624024	0.182915178	2.684129529	0.892601618
-11.90677708	-8.764383382	1.075525911	13.34694323	0.200715142	1.299754702	0.943109297	4.348161511	2.604569384	-50.16270209	-40.49359895	-13.58917121	-8.080467509	1.827802491	1.764220197	11.81777523	11.50499439	11.20726073	10.02252613	0.708890188	0.05066783	4.727983179	1.59643145	0.928486381	0.183040785	2.718346041	0.802345564
-12.2775089	-7.951693405	1.152626263	12.30008802	0.189302837	1.293227185	0.921076984	4.337081354	2.600497543	-51.54112067	-41.14938665	-13.63193198	-7.815046515	1.945850326	1.717637943	12.21576354	12.34763008	10.83380905	9.598779599	0.744103477	0.050109049	4.958146954	1.643236388	0.947724959	0.184696413	2.674014088	0.861207151
-11.05074154	-7.940694913	1.112812599	13.06322874	0.185180617	1.377846324	0.921375864	4.322414732	2.492589902	-46.38742155	-40.05809184	-12.5382033	-7.911477965	1.973233595	1.735711467	12.42974458	11.56346794	10.86488904	10.19038357	0.739963643	0.049224277	4.976092248	1.551584385	0.920446956	0.181084628	2.604155366	0.850406892
-13.19211976	-9.178019772	1.125257273	13.54497637	0.191082179	1.310130317	0.927651931	4.52880684	2.498887447	-52.05765137	-40.92764727	-12.84337308	-8.356467771	2.047946268	1.707405236	11.47418388	11.7225003	10.45283547	9.551858305	0.723177945	0.050867765	4.677904467	1.546470444	1.002471078	0.191368126	2.79903677	0.801203403
-11.3267656	-7.792281581	1.153796648	12.81295036	0.177930234	1.370622064	0.945388462	4.42520186	2.634081734	-49.13966881	-40.68918984	-13.74802231	-7.389281084	1.830254516	1.775487716	11.43460401	11.90471039	11.23975599	9.742452849	0.741196119	0.053453113	4.627373258	1.615304105	1.000479208	0.189633451	2.654927043	0.82594037
-12.57439534	-7.713118639	1.258046134	12.87244867	0.172256059	1.39061554	0.957667696	4.190730217	2.573101844	-49.84953415	-41.55290939	-14.55943062	-7.500421341	1.884571197	1.841575022	12.21924119	11.89157408	10.87924118	10.16829563	0.708232747	0.051848389	4.634705796	1.575317937	1.022088988	0.175214422	2.775959843	0.865276336
-10.61366867	-8.429315604	1.061855207	13.53369119	0.191292046	1.35850802	0.945520385	4.555241754	2.549486398	-47.89847079	-38.18006897	-12.7073303	-7.912936858	1.923887241	1.752570729	12.29391724	12.07685734	10.77385458	9.728872425	0.740905912	0.04968126	4.682767668	1.571404018	0.901679499	0.171907354	2.757747502	0.858120017
-12.68760137	-9.386039301	1.247331473	14.14923038	0.197354777	1.324613939	0.967801651	4.507797857	2.55595161	-51.81120315	-40.85629421	-14.23740645	-8.276928146	1.993072759	1.668762821	11.24931223	11.73515853	10.78275416	9.950633441	0.733986352	0.050553267	4.792412678	1.611166646	0.962202368	0.187609512	2.812276493	0.874285012
-13.37423296	-8.65240938	1.26367437	13.96983349	0.18319392	1.385516062	0.908907575	4.328190659	2.583706957	-50.79824306	-42.16530994	-13.16739341	-8.201088262	1.77151483	1.873544942	12.3422969	11.21124531	11.27945518	9.740190068	0.701239906	0.05238285	4.78989719	1.620587298	0.974452165	0.185165946	2.72190421	0.861647702
-12.07247823	-8.742533948	1.168217319	13.17745986	0.204838794	1.303654341	0.97501633	4.320482566	2.47987349	-50.21270573	-42.37925328	-13.79625058	-7.919569919	1.894144758	1.795232023	11.62686453	12.11539411	11.08673614	10.01373428	0.727398861	0.049319396	4.709673633	1.554669948	0.906351364	0.188911835	2.675351201	0.852469977
-11.89647675	-8.9489774	1.124491723	13.80303114	0.174022933	1.397483236	0.950843636	4.362093283	2.664390199	-50.76314865	-41.65090241	-13.15419102	-8.465354708	1.85002431	1.791212173	12.18595204	11.47788205	10.7144347	9.917565685	0.735430056	0.05269795	4.832355932	1.645202432	0.870249955	0.18585884	2.717603403	0.863215943
-13.06986607	-7.939390861	1.133580733	12.58420489	0.186190823	1.341747871	0.898169721	4.449753322	2.636732741	-47.73453978	-40.97772061	-13.79423673	-8.311977235	1.90471064	1.77144528	11.76471217	10.37867301	10.80481362	10.04115185	0.705328085	0.051230357	4.947028542	1.623779399	0.901366615	0.179487499	2.619711452	0.836340855
-11.1798746	-7.623637336	1.170543819	13.75284677	0.180744371	1.372429265	0.951557397	4.494904898	2.574010053	-48.3924642	-39.67961744	-14.15576514	-8.258662521	1.898638249	1.814572676	12.28432003	11.46493816	11.20858285	9.602788804	0.727405465	0.051882234	4.79101892	1.564887583	0.952966426	0.17468662	2.581745615	0.827493958
-12.62337329	-7.435203092	1.258983713	12.73331042	0.182895552	1.375444443	0.924902854	4.315756605	2.443955428	-51.23509445	-41.59365251	-14.36751121	-7.712859283	1.863886511	1.870650683	12.72970345	12.11127305	10.38538793	9.443408573	0.757292123	0.049663174	4.812878388	1.568213654	0.975388993	0.173027003	2.690792109	0.876516561
-11.85720168	-8.955342357	1.143523041	13.62070974	0.207627505	1.353750028	0.940224669	4.544812908	2.48323818	-50.88627889	-42.81328554	-13.2925568	-8.383233725	1.939850766	1.717320077	12.59993071	11.68309133	11.42253762	10.37225308	0.7081381	0.050582825	4.703236029	1.543866403	0.941647508	0.200755905	2.556110875	0.789309716
-12.3085886	-8.29902082	1.168403641	13.43867061	0.183035643	1.325410184	0.913303025	4.33249212	2.571048009	-51.68841842	-40.36047109	-13.55465432	-7.949310048	1.801118468	1.700749434	11.32956619	11.97899081	11.05211232	9.329311172	0.70679748	0.050323828	4.627716791	1.650589845	0.923753221	0.181237738	2.659929587	0.870240304
-12.28739377	-9.388475213	1.129096064	13.13120148	0.187949003	1.30080555	0.939393599	4.478459346	2.660414877	-49.79870855	-40.81012988	-12.97351035	-7.850040499	1.961784679	1.697434896	11.46864315	11.28620001	11.13676937	10.25978646	0.731940891	0.049215733	4.653712358	1.570277441	0.948501819	0.18848204	2.855848941	0.840990037
-11.7999837	-8.262358813	1.169753029	12.89742296	0.182288056	1.358788235	0.961543317	4.558770435	2.52229932	-47.99379439	-40.36656636	-13.44664985	-8.070595099	1.953563094	1.790499585	11.42737143	11.44424657	10.85077072	9.693170444	0.703022722	0.051537709	4.613356358	1.6036826	0.904834766	0.177842711	2.69674994	0.87049485
-11.24601549	-8.482362863	1.116404637	12.74054356	0.205766477	1.342714141	0.959416485	4.368544636	2.495366935	-49.10622407	-40.45225222	-12.85269639	-8.661415003	2.031299357	1.679223712	11.70540142	11.04472586	10.83067107	10.31772565	0.710293898	0.049471731	4.89633821	1.568153503	0.96169926	0.178668732	2.751939312	0.848267852
-11.82259091	-8.55812783	1.09429878	13.34149376	0.195947996	1.385507966	0.953260147	4.422789629	2.525260632	-50.63582863	-39.6502097	-14.17666501	-8.991877383	2.075012164	1.67682329	11.97952057	11.30519567	10.33973409	9.904760953	0.715805968	0.048148539	4.715154243	1.597926096	0.924959284	0.179346075	2.713400506	0.852562546
-11.6134616	-8.679598025	1.118373186	13.35436181	0.213679495	1.346949765	0.904009556	4.252754989	2.534809598	-48.82101804	-41.1582928	-13.78724711	-7.780901717	1.836273615	1.778395288	12.50481806	10.9335011	11.12846567	10.25686612	0.733095319	0.050734615	4.683264426	1.584366805	0.915677884	0.185022126	2.669541791	0.833968139
-12.104462	-7.19314655	1.14744833	13.13971811	0.181956483	1.338906877	0.939719175	4.240753437	2.52638142	-47.70860215	-39.96829834	-13.85562248	-7.833260528	1.8002725	1.926432947	11.42611254	11.175771	10.74825816	9.568838904	0.73609437	0.04949028	4.891364719	1.557212562	1.02966414	0.16938653	2.766965134	0.87782239
-12.11725992	-8.950350757	1.228702474	14.1077688	0.209463807	1.336399108	0.898241775	4.406637388	2.575507843	-51.47898473	-40.75229126	-12.62017515	-8.3014351	1.856903758	1.753240876	12.86649223	11.75092581	10.43005346	9.489384663	0.73060892	0.050898552	4.806165719	1.57514742	0.902896353	0.178844306	2.66722121	0.845737884
-11.29048635	-8.201072086	1.141616961	12.96276603	0.194936869	1.383601335	0.951091188	4.231984209	2.576427545	-49.03144214	-38.70873067	-13.37797385	-8.506828511	1.952928067	1.739494357	11.7770356	11.18262169	10.16812719	9.621621489	0.722807104	0.050760936	4.898557115	1.622762899	0.971118112	0.178607326	2.775256924	0.893662441
-12.05627281	-7.683176345	1.129489165	13.01537773	0.190319481	1.363715085	0.881951717	4.319879857	2.633061401	-49.82968364	-41.34488319	-13.34434756	-8.113009347	1.81158865	1.816115398	12.72087705	11.90059368	11.11102859	9.937082996	0.738249856	0.050167769	4.666922266	1.632021652	0.992582801	0.193601543	2.604782319	0.866172431
-11.16404214	-8.110129315	1.24949176	13.6269183	0.189029445	1.422936192	0.9551854	4.357839379	2.602166889	-49.2436166	-42.63296504	-13.25792221	-8.191829753	1.920186699	1.764290319	11.77510544	11.4725699	10.27471629	10.20631923	0.743973999	0.049119306	4.998059671	1.574251609	0.939348917	0.181974227	2.59600782	0.835245107
-12.32113716	-8.543981634	1.103220977	15.06647247	0.182998821	1.337111323	0.893844634	4.51904845	2.567011214	-49.14844339	-40.26337237	-13.7466814	-8.190328016	1.931565097	1.760936394	11.60038317	11.98492471	11.32272692	10.01548444	0.739754794	0.050351063	4.661784415	1.597853569	0.974055861	0.18411905	2.692549927	0.848091999
-12.06939345	-8.572039268	1.243241003	11.65010101	0.20846875	1.330357366	0.948339407	4.519360985	2.462369759	-49.82685913	-40.14507141	-14.23315314	-8.207969972	1.931138416	1.821896032	12.30593595	11.06874458	10.52789584	9.40270202	0.720055942	0.051752042	4.664241696	1.531914764	0.994653302	0.203079294	2.662861543	0.802784046
-11.0400415	-8.535020573	1.129961049	13.61494508	0.186774709	1.366200504	0.956031679	4.239961563	2.513184775	-46.80144789	-39.79427987	-13.74261287	-7.666662093	1.832107103	1.851677205	12.52805464	11.21059342	11.28770751	10.27018731	0.70420275	0.049070419	4.663663636	1.546729626	0.902044946	0.17522942	2.746884927	0.854539492
-13.40920259	-9.368885708	1.211225518	13.03528648	0.17791475	1.361221993	0.935929025	4.584195192	2.590563626	-50.8197688	-40.73590812	-13.31537629	-7.817856505	1.945450355	1.757021559	12.45370323	11.99148669	11.07728002	9.483573086	0.728203391	0.051658908	4.682428599	1.595851461	0.908192557	0.197929213	2.691872524	0.82239563
-11.69999732	-9.323069659	1.250028075	13.8170644	0.210575249	1.35162689	0.935719501	4.637248068	2.480012078	-48.87745	-40.86817586	-13.38041076	-7.945829168	2.0348416	1.762087385	11.90235486	11.14947326	11.89624965	9.89832713	0.725502711	0.05205427	4.565036265	1.612166711	1.01569225	0.195617318	2.736235909	0.823306724
-11.06930613	-8.700422842	1.10089721	14.75564047	0.17071269	1.363075673	0.949532836	4.557897647	2.487335083	-47.32587076	-39.12198403	-13.11431265	-8.252410779	1.94922392	1.747845923	11.43672973	11.73335674	10.67560651	9.513953977	0.737839281	0.04981122	4.790140364	1.55138865	0.85367325	0.180244318	2.61169921	0.866177299
-11.43152396	-7.917008799	1.134785585	14.47634063	0.193483803	1.399910253	0.918724902	4.339553119	2.661519948	-50.07712164	-39.3052297	-13.72765608	-8.273720576	1.764478317	1.798157333	11.95605557	11.88789033	11.17696474	9.583536307	0.720088129	0.050578975	4.804213845	1.61302551	0.94752011	0.166849918	2.636277238	0.81274378
-12.94767265	-7.917572999	1.137713256	12.1452613	0.202333261	1.327615932	0.900843856	4.4596709	2.616344743	-49.8081879	-42.32976419	-14.16964729	-7.735397363	1.800817012	1.817919318	11.74707147	11.43863764	11.73532181	9.820886623	0.736855243	0.05171814	4.710840923	1.618666097	0.935063601	0.192453155	2.58831291	0.835168584
-12.65530338	-7.892993092	1.196385432	11.51637176	0.198136861	1.297047839	0.928674152	4.458766341	2.566766357	-51.54765093	-41.41178979	-13.26968213	-8.422084173	1.85238574	1.821248237	12.1747831	11.6281075	10.08081523	9.43758325	0.733872097	0.052052766	4.874457244	1.610038042	0.937589354	0.181309488	2.736671165	0.885400811
-11.57246079	-9.265324307	1.232068662	14.37354977	0.170127303	1.378356289	0.967239798	4.356348376	2.604125523	-48.62870055	-39.48787912	-12.47358689	-8.075441946	1.955186214	1.674451163	12.06322702	10.9458456	10.707784	10.07976522	0.711978094	0.049970441	4.722812019	1.575919036	0.940303058	0.177800385	2.804918404	0.885751569
-12.22157368	-7.28015031	1.198596097	12.0038781	0.199143213	1.327277274	0.924915703	4.44535468	2.525977061	-49.64653234	-41.15930386	-13.81973035	-8.084264629	1.889186987	1.829234048	11.50900266	12.09953659	11.30136082	9.838299898	0.745340654	0.051655065	4.881898993	1.551462289	1.082799114	0.190802416	2.648481063	0.802188908
-12.42335436	-9.055006119	1.151147652	13.23575017	0.211368189	1.358290247	0.933744806	4.4361088	2.531339237	-46.83637938	-39.1667721	-13.49975981	-7.911968403	1.910663908	1.849233566	12.42053392	10.43328464	10.60049328	9.56578098	0.727325344	0.051216733	4.695271541	1.488568174	0.959386675	0.197950623	2.706822948	0.817657864
-12.29307884	-9.144103412	1.15489447	13.25924165	0.198197631	1.389601911	0.966456508	4.354147131	2.578573288	-51.71120408	-40.79194517	-13.39367717	-7.609438004	1.880737548	1.783799855	12.72481277	11.77659803	11.5935679	9.391500148	0.716050961	0.048855046	4.472550852	1.563559497	0.946539752	0.190115238	2.749450338	0.840531053
-13.03222458	-7.878223433	1.120250817	12.952364	0.185832043	1.33748881	0.929398697	4.374487964	2.594883268	-50.83399666	-40.35828162	-13.50910448	-8.313992277	1.981927258	1.799184386	12.83350293	11.67503682	10.42915116	9.311463305	0.740547672	0.048962183	4.755759362	1.598291708	0.93631548	0.173542275	2.717948131	0.89208513
-12.24578652	-8.263604177	1.082866889	13.7653674	0.191068347	1.317118783	0.888830587	4.390454355	2.628288443	-49.74589228	-40.23191693	-14.03799221	-7.99522868	1.840151139	1.722351926	11.97013838	11.2578766	11.10486211	10.0851613	0.731650029	0.050542247	4.943632393	1.599018676	0.96198687	0.185309448	2.698346415	0.868211708
-11.28617057	-8.720709966	1.115329124	14.23532169	0.186869926	1.373554534	0.951578705	4.56035811	2.556138094	-47.631576	-38.91851345	-13.57206363	-8.351974415	1.885556188	1.870755851	11.46330862	11.09828128	10.73389403	9.554326266	0.711556691	0.051777482	4.774561348	1.527563725	0.949500539	0.180496829	2.749657357	0.800324046
-12.3186622	-9.499123084	1.236336511	13.85721584	0.214245876	1.262551428	0.943114436	4.365241285	2.486625628	-46.91664901	-38.8737514	-13.2357559	-7.534993923	1.901220315	1.803006775	11.76207965	10.95992139	10.99154929	9.869557164	0.698968441	0.050285012	4.733965563	1.536746121	0.946582281	0.179389727	2.859189483	0.861123894
-12.28439234	-8.969975987	1.173810525	12.2005814	0.205593631	1.294742763	0.917439154	4.307203339	2.604103504	-47.09196333	-41.06554384	-13.32354556	-7.596920555	1.883983189	1.859364326	11.85862836	11.13106606	11.28278636	10.00728238	0.717869832	0.052446999	4.801280174	1.597693004	0.914972868	0.196107526	2.74638197	0.840496776
-12.45741815	-8.937083155	1.201482182	14.32370605	0.183262658	1.401117846	0.946962841	4.320571795	2.44484874	-51.49231622	-41.71186172	-14.10083244	-8.228713425	1.988029336	1.764214664	12.48025682	11.40659678	10.37044032	10.00291039	0.709724906	0.050890223	4.546704094	1.572394184	0.922055364	0.173471568	2.753785799	0.820566751
-12.5048395	-7.850254575	1.077059674	13.23881292	0.183871814	1.338853347	0.933268408	4.305945894	2.527146725	-49.10508865	-39.83065746	-14.13831493	-7.593713671	1.769503619	1.838415015	11.78204625	11.7742861	11.03266752	9.286759099	0.730086369	0.049790663	4.642175514	1.559560909	0.92291511	0.182249437	2.603745738	0.831151733
-11.96418229	-8.212107096	1.227550463	13.63387884	0.185971968	1.40755987	0.924938961	4.456835479	2.601819087	-47.01673522	-40.98241199	-14.17664124	-7.989877095	1.924430541	1.854270956	11.7496396	10.9676283	10.89897875	10.01586321	0.741768294	0.050402303	4.71930082	1.606033635	0.928561015	0.178684857	2.653041496	0.832637025
-12.6616776	-8.133005851	1.137339194	13.25752625	0.186535729	1.357536692	0.933929557	4.290412856	2.626192084	-50.68408948	-42.43254044	-12.50659755	-8.488971858	1.814421015	1.842936244	12.93216742	11.6867797	10.71907988	9.771639003	0.706058826	0.049739436	4.704002596	1.565297029	0.923793265	0.188495309	2.577956934	0.826032456
-12.20604017	-8.174787104	1.262263816	14.19141785	0.200650248	1.376723116	0.945219467	4.422662216	2.56343045	-48.40631286	-40.84904622	-14.02900993	-7.913701429	1.739412863	1.972453716	11.92116894	12.00219571	10.94786409	9.715558694	0.725169645	0.049035026	4.772243224	1.568860786	0.989194978	0.18215383	2.680274312	0.836353604
-12.58121248	-7.829966595	1.202093396	12.34049749	0.171732085	1.373012794	0.991371638	4.200677062	2.504672573	-51.81748079	-40.57703836	-14.56789663	-7.80468465	1.896766291	1.834060302	11.95706868	11.38376957	10.13881485	9.771376717	0.732214077	0.050632905	4.74359838	1.554646645	1.049739795	0.168976755	2.912367174	0.820419247
-11.29607927	-7.854049056	1.078737818	13.8982298	0.191232864	1.377574052	0.957275296	4.28444338	2.707533047	-51.33997351	-41.19595848	-13.40008303	-8.248676956	1.781122871	1.810896318	12.01887774	12.75567524	11.5677123	9.870739895	0.713937025	0.048926625	4.66849954	1.624366746	0.987634647	0.182876285	2.636442232	0.839716469
-12.48735585	-8.548638433	1.214562521	13.31348311	0.196384512	1.317763742	0.949103754	4.285544852	2.506456045	-48.43951657	-39.02419068	-13.23779896	-7.771007916	1.844362909	1.868965278	11.384145	11.51722913	10.5804347	9.327614842	0.701438805	0.04942245	4.813093565	1.569540905	0.982193803	0.175172353	2.806962022	0.816904931
-12.41147123	-8.109096747	1.21391786	14.23951012	0.209278124	1.352379623	0.938768196	4.296210934	2.541555195	-48.522926	-40.41212147	-13.57515671	-7.698561736	1.946472755	1.851287695	11.934147	12.11661616	11.18475544	9.592250639	0.729888256	0.04971476	4.684260395	1.514899874	1.057227228	0.184528118	2.70114403	0.852238945
-12.48901873	-7.86636502	1.063108589	13.95297225	0.192766667	1.380318238	0.909611506	4.548704632	2.626154005	-47.00298302	-40.69307182	-13.84149052	-8.006964564	2.011102938	1.761878287	11.19403924	11.49145182	11.38684406	10.04876717	0.712437073	0.052704714	4.577714531	1.591574142	1.003519372	0.190371281	2.597338714	0.820852493
-12.94048998	-7.986315361	1.198643489	13.13845303	0.172054885	1.372614512	0.94240958	4.407149836	2.522840476	-48.58667688	-39.26879119	-13.2963289	-8.167016341	1.967651863	1.726836924	11.74428309	10.76431427	10.05377982	9.208712326	0.713557703	0.051881243	4.72848117	1.605568486	0.97247769	0.183984269	2.690253401	0.914208143
-11.5505824	-8.039670096	1.162742475	13.11522352	0.188849309	1.306750225	0.923086959	4.409364689	2.590981957	-47.38675265	-41.07808652	-13.6868063	-7.423457861	1.74272402	1.800856839	12.06677216	11.41077856	11.68304501	10.26427044	0.720182748	0.04950758	4.859576824	1.555443909	0.939151758	0.18898812	2.566104399	0.819497833
-13.09441013	-8.260747732	1.263976698	13.45877753	0.196995103	1.344039228	0.875977719	4.393167315	2.58859671	-49.46000947	-38.75778516	-14.12181188	-8.08844761	1.924141623	1.725909164	12.96045033	10.99393701	10.90754573	9.204284723	0.726444113	0.049960315	4.895164476	1.604927462	0.919255644	0.175919021	2.589926976	0.868291269
-12.60774744	-8.089016137	1.287012416	13.12807812	0.182245831	1.353222643	0.916662953	4.282587397	2.607782382	-46.92810311	-38.5273315	-13.58835332	-8.146794551	1.919007163	1.882865043	11.96048364	10.9811012	9.850623788	9.21351499	0.716540245	0.051105331	4.935783435	1.53997758	0.979257727	0.17803744	2.7506211	0.900229252
-11.0950312	-7.964858588	1.174542288	13.97879127	0.198967679	1.385760659	0.918480512	4.363317437	2.515436014	-46.99544671	-39.00186926	-13.59321769	-7.901856283	1.756733886	1.778798229	12.30925772	11.09276071	11.36293159	9.62290387	0.712703086	0.050362637	4.883723606	1.543417361	0.945052098	0.186514084	2.490437601	0.845506578
-11.84129267	-8.291459573	1.08347047	13.30347633	0.184184864	1.328063419	0.928183824	4.596938482	2.480030241	-48.43123354	-41.24312398	-12.52135364	-8.362363027	1.896707365	1.742401489	11.70981103	11.17357906	10.80003267	9.885669463	0.723464109	0.04842666	4.75600106	1.513554691	0.9350566	0.195873445	2.563269139	0.835159475
-12.92588501	-8.019559144	1.19952583	12.13291276	0.203674735	1.309107932	0.94424378	4.381994374	2.594623038	-50.14538079	-41.97813883	-14.22521935	-7.686769655	1.874506061	1.79801621	11.50804924	11.75887202	11.08035029	9.733418038	0.714494967	0.050379066	4.797141648	1.597215318	0.949845515	0.186826346	2.646187536	0.821838067
-12.09295939	-8.257748916	1.083838681	13.04350264	0.189338368	1.322338904	0.92599392	4.578004906	2.529721907	-47.38422099	-38.55636429	-13.33092693	-8.114965357	1.982061274	1.771955916	11.36768274	11.16602718	10.4084506	9.651612445	0.737371453	0.051351057	4.755868993	1.619967263	0.972557334	0.182290325	2.793957647	0.848225499
-10.08847526	-7.715429288	1.102750679	13.71493368	0.182689245	1.396529862	0.922896037	4.44531923	2.591943113	-47.54190087	-38.69015077	-14.05942051	-8.038740667	1.790133317	1.773385842	11.90767862	11.19912837	11.31408817	9.933888492	0.71369403	0.050815612	4.654599644	1.604569189	0.934784568	0.172884549	2.645813367	0.858588406
-10.99751543	-8.982121979	1.274027669	13.32729175	0.197837099	1.350051848	0.949457042	4.436381679	2.552627031	-51.73962057	-40.6677958	-12.93660492	-7.647094534	1.700357573	1.760855514	12.93433306	11.67624122	11.35610284	9.608744551	0.739244041	0.050692922	4.74656138	1.640053566	0.890031172	0.177199512	2.717463531	0.858969217
-11.52161222	-8.651813579	1.175869445	13.15187339	0.188482485	1.348623081	0.934950314	4.437123793	2.489562016	-48.40713673	-41.62101892	-13.33832841	-7.658945834	1.914602129	1.725303299	11.77150804	11.35344349	11.23395763	9.957744416	0.711601834	0.051244007	4.625284965	1.551970577	0.883281522	0.189249534	2.603651555	0.873722954
-11.45559529	-9.199538784	1.218209741	14.37932611	0.208295989	1.370559669	0.92637344	4.393599437	2.475223904	-48.27421436	-38.89130881	-12.92964779	-8.44851558	1.97908501	1.771616071	12.59903538	11.19223423	10.38471268	9.190296211	0.745187316	0.047313013	4.837835998	1.486189311	0.888128518	0.186898334	2.620938227	0.855957838
-11.06596644	-8.21952552	1.249277064	12.94378087	0.19047206	1.348102903	0.947047507	4.303152003	2.538191482	-48.30564384	-38.39761063	-14.15834108	-8.027052315	2.035828577	1.779032179	12.19816005	11.2701024	10.87547579	9.830680643	0.728952418	0.04998497	4.638463863	1.571030991	1.051508899	0.177053299	2.825529319	0.838628322
-11.60281592	-9.22933095	1.138265386	13.14380719	0.21023558	1.343412323	0.916544343	4.458114907	2.587664839	-50.59544182	-39.74515068	-12.91128321	-8.152550693	1.908213689	1.711109396	11.83009734	11.61729773	10.13136614	9.452531583	0.743648413	0.050584546	4.77723382	1.581936171	0.926327565	0.19645052	2.728764314	0.838559843
-11.34928911	-8.718947604	1.276090831	13.12861171	0.201134543	1.287157903	0.962590897	4.44736795	2.485700253	-46.88699235	-39.66947081	-13.90527924	-7.836692537	1.908428921	1.817932357	11.66900022	11.64236513	11.44845805	9.964078358	0.721714995	0.049749155	4.867729252	1.54827367	0.975404017	0.192378834	2.692042668	0.866408078
-12.42317182	-9.171148355	1.121106077	14.36394635	0.199198656	1.312469087	0.940011666	4.583058617	2.519484435	-50.49607701	-41.60408752	-13.60756176	-8.044653137	2.035013792	1.649385243	11.48984631	11.52143503	11.29488832	10.52895398	0.701158893	0.050458543	4.579464293	1.623310042	0.999862239	0.189315826	2.764999239	0.804848416
-11.40557115	-8.742053818	1.189237355	14.47485337	0.185053436	1.370208716	0.948424847	4.624703197	2.571314868	-47.44136503	-40.477389	-13.80235795	-8.078222959	1.97329778	1.8177694	10.89132607	11.48530443	10.84912799	9.918353065	0.739447274	0.051814222	4.590930298	1.607364753	0.934001107	0.178812063	2.713728017	0.812060055
-12.68401728	-8.905817161	1.275769329	12.31573591	0.180635628	1.336924088	0.919694544	4.368253499	2.582845135	-51.16978608	-39.94776256	-13.04062949	-7.607644183	1.857126653	1.740101689	11.82857103	11.4305341	11.19716093	9.575405447	0.704033902	0.052733325	4.638328167	1.683036812	0.979936778	0.179604558	2.884673447	0.858318532
-12.32305419	-8.747333557	1.148508551	12.96790849	0.182500305	1.38108387	0.939699324	4.374537181	2.611484311	-49.34649146	-41.44161158	-12.99284506	-8.766352604	2.025103214	1.775418601	11.9905806	11.00268166	10.45865932	9.865567404	0.727193678	0.049727428	4.83200249	1.586044363	0.882541258	0.183244711	2.73869215	0.904686264
-12.50708652	-8.012326247	1.15722801	14.47174804	0.192918172	1.356545905	0.894250856	4.239312582	2.475462281	-51.79896621	-40.35781425	-13.56167604	-7.984648275	1.831037494	1.749436571	12.44711598	12.55097546	10.50723256	9.261789529	0.720641307	0.047953927	4.510961705	1.589134811	0.942570497	0.176892507	2.605120802	0.895216631
-11.5639654	-8.436571844	1.235762248	13.72873659	0.180651443	1.364694499	0.948418151	4.48221591	2.559007539	-48.5978395	-39.87135005	-12.86348135	-7.597998328	1.862410686	1.770960622	12.04472001	12.00695179	11.31262277	9.824514685	0.712730911	0.049304863	4.735356133	1.529842838	0.987931983	0.182004199	2.696357328	0.830984137
-13.19226385	-8.361174552	1.02999991	12.2293515	0.19976706	1.336102773	0.928066429	4.525308306	2.547009026	-51.50216222	-41.56048063	-12.98976623	-7.989704987	1.90686551	1.73683331	11.90245804	11.08884688	10.76370353	9.355546517	0.738070031	0.049529639	4.768178414	1.525789323	0.963267374	0.196503981	2.665195539	0.807801841
-13.42068538	-7.867913085	1.264051736	13.40387203	0.179841867	1.367743253	0.955427737	4.387083598	2.571355197	-51.21130078	-42.17543714	-13.41016477	-8.056446013	1.773591491	1.869492688	11.70110275	11.45011058	9.835716076	9.384835162	0.70251748	0.05116368	4.707547949	1.587913896	0.995866627	0.18079496	2.74559065	0.926084281
-11.72551842	-7.90216131	1.103163678	13.23518336	0.183552571	1.365149526	0.936473855	4.462194258	2.593990685	-49.47554725	-39.59290312	-13.12420812	-8.051060128	1.838990637	1.680607602	11.52447902	11.58107862	10.87703069	10.00371307	0.704590171	0.050775944	4.701479233	1.634233818	0.97179917	0.178482123	2.741118685	0.890576014
-12.43937877	-8.262946558	1.128122215	13.7775907	0.180138987	1.348525177	0.960453954	4.493873213	2.528433661	-48.12464842	-39.43505069	-12.63898189	-7.892445356	1.902714994	1.795604148	12.26323368	11.24016041	10.8329313	9.415589722	0.722965946	0.04992328	4.903381995	1.536151791	0.953161378	0.178098735	2.686118099	0.841957554
-12.64218458	-10.16650643	1.186862598	14.21582438	0.21328848	1.293356996	0.901209207	4.489258333	2.657751577	-50.31561193	-41.03418497	-13.1627759	-8.314884723	1.920688688	1.800306847	11.51535959	11.2283199	10.9102781	9.996695832	0.725401256	0.050767522	4.736639754	1.586714784	0.928552746	0.192390043	2.857248006	0.800904832
-11.20391884	-8.638420771	1.137664276	13.61922875	0.204631218	1.381160738	0.969596901	4.230537832	2.630383695	-50.48786489	-40.10574881	-12.69012545	-8.241000437	1.809326503	1.780896753	12.45896929	11.80350744	11.03932353	9.784577179	0.740158797	0.048733788	4.881440312	1.578888056	0.972595068	0.185957127	2.727755365	0.840675072
-12.59583713	-8.757841412	1.125477568	13.70274876	0.194032627	1.335754584	0.929196061	4.559020224	2.535164452	-48.27070465	-41.49095145	-12.75490913	-7.735457374	1.883170998	1.783095126	12.37743025	11.12984977	11.42394158	10.35453758	0.73773692	0.050721454	4.694246587	1.553799479	0.935522386	0.181232443	2.68703254	0.778364674
-11.00978132	-8.362563171	1.22772639	13.80859604	0.183103714	1.314987071	0.984775655	4.498894183	2.450751236	-50.71057089	-41.91000054	-13.93451391	-7.929207049	1.941315742	1.748123526	11.67622989	11.61541472	10.80682791	10.38656102	0.716787627	0.05174535	4.749796046	1.509189771	1.033917089	0.178856071	2.767584488	0.797888225
-13.63301164	-8.286983133	1.173827765	12.77169914	0.196845713	1.40453241	0.910090814	4.360377466	2.412730724	-50.34618137	-41.39934852	-13.24610284	-7.978488682	1.924224028	1.723173662	11.24760059	11.35253457	10.95552952	9.307793753	0.698850519	0.051949386	4.635962337	1.587005301	0.953312429	0.191243056	2.618092295	0.852953136
-12.68669645	-8.116371567	1.156220523	12.71789606	0.182172384	1.401631672	0.944570431	4.571790584	2.508053425	-49.45326327	-39.80157047	-14.34960833	-8.527549899	1.96775341	1.80918798	12.06099399	10.7796113	10.67524192	9.308198336	0.740712529	0.051519213	4.631375393	1.50914616	0.948894654	0.185801532	2.670213063	0.845170476
-11.89155358	-9.094999687	1.227952244	13.95562946	0.184629362	1.377439199	0.914786887	4.428790299	2.582416028	-48.31359786	-40.2968189	-13.45904587	-8.590209314	2.020544073	1.79089109	11.50966853	11.00640973	11.10183548	10.06917133	0.726297698	0.049511286	4.654009733	1.621446889	0.919000094	0.173869407	2.789971419	0.836311168
-13.15965789	-8.30637763	1.171679837	13.55281895	0.196973084	1.301672988	0.918309141	4.332185022	2.518822294	-47.26568866	-40.02079521	-13.10253857	-7.596514752	1.825091822	1.79222874	12.01140328	11.29744001	11.45538188	9.607891557	0.719869999	0.050493278	4.916789328	1.597956279	0.935008937	0.187449682	2.591768481	0.84584681
-12.2846695	-8.28497479	1.187677828	12.12379772	0.214096927	1.299610484	0.961187404	4.219400475	2.549775438	-50.53432021	-41.22912816	-14.39743237	-7.546374417	1.794158413	1.83863727	12.44470527	11.70143058	10.94673015	9.896923831	0.723267776	0.049314649	4.743737566	1.58292876	0.943532308	0.18245623	2.727853911	0.815894198
-11.72527259	-7.260731708	1.100028794	12.73921565	0.212013304	1.379521999	0.934415533	4.264670936	2.525402493	-46.61895879	-39.85953398	-14.0022057	-8.103933308	1.923256631	1.80764061	12.34242284	11.20034869	11.02500802	10.10801472	0.721508367	0.048451839	4.763269789	1.533637091	1.029032494	0.188052558	2.553372305	0.826655644
-12.19032315	-7.923780697	1.302613297	12.29040094	0.189759655	1.356960058	0.910183717	4.202018041	2.620921305	-51.73124466	-40.66578279	-14.6859548	-7.742924543	1.869950777	1.699551862	12.02837324	11.24752621	10.74726838	9.69212411	0.737389486	0.051204748	4.801124032	1.61510613	0.996724198	0.178818185	2.710308961	0.865220051
-11.68835585	-8.659341391	1.168378599	14.08985841	0.197507459	1.402056283	0.961835529	4.216455298	2.544269499	-49.71444336	-42.34268803	-13.73501093	-8.116931934	1.904076014	1.816389665	11.26348285	11.67616188	10.63819472	10.23938487	0.724735167	0.048524057	4.740061987	1.509341871	0.936205179	0.178213984	2.740708223	0.831771579
-11.6748167	-8.492421686	1.241349687	13.32016649	0.184149331	1.352500305	0.927058204	4.457778323	2.548084123	-48.90999194	-39.49163096	-13.69889271	-8.06645747	2.009233518	1.807794014	12.38803617	11.37838382	10.79440172	9.422288033	0.748524291	0.050453634	4.703900832	1.564198162	0.928221875	0.171801547	2.770788948	0.873957541
-12.02331125	-8.939480714	1.157492208	15.00631436	0.195882612	1.363504565	0.945331007	4.362343613	2.639227598	-50.08727506	-39.55435577	-13.603441	-7.760446757	1.975956423	1.686893747	11.8075773	12.16887642	11.11790026	9.676283771	0.720457854	0.0490995	4.749223268	1.542479746	0.974917243	0.182685194	2.722624816	0.85901438
-11.56976504	-8.37613752	1.181059346	13.61438942	0.183207903	1.37195515	0.960785203	4.468737539	2.671563692	-49.49019774	-41.41729612	-14.03166022	-8.24710483	1.882292931	1.797028598	11.92864151	11.55245071	11.45829014	10.20399702	0.723534916	0.052215652	4.642921297	1.592286969	0.968117563	0.187599919	2.682532184	0.860206229
-12.82683072	-8.134471591	1.236303141	13.96550417	0.187836501	1.346560354	0.943880048	4.530046918	2.498377086	-46.70966503	-38.89533456	-13.91347768	-7.59107883	1.931098564	1.799791134	11.13804531	11.32045225	11.04718315	9.440246124	0.727198677	0.051992056	4.815825196	1.521332843	1.019390834	0.183179456	2.662438203	0.81651552
-12.89117139	-8.410303251	1.2486156	12.70788497	0.191512391	1.309460663	0.944103062	4.489326136	2.461473496	-48.88409888	-38.9575439	-13.32584413	-7.562169825	1.801141928	1.885603759	11.67095957	11.81713164	10.80922642	8.963338965	0.706443279	0.051488017	4.686825976	1.608865812	0.957886424	0.178429978	2.754002173	0.818857801
-12.74136871	-8.790148824	1.276783823	13.41228532	0.191979473	1.310250177	0.952007317	4.380345036	2.531968995	-48.91411217	-40.97081704	-12.79047946	-7.768002637	1.905086416	1.766371902	11.92346296	11.40365759	11.41307516	10.23197907	0.705673354	0.049306824	4.816592444	1.581050344	0.990624734	0.177534559	2.79776248	0.836643724
-12.58765318	-8.403583728	1.135356058	14.57184253	0.186834422	1.439131213	0.955910231	4.24158407	2.594107201	-48.84713526	-40.09356546	-12.68076271	-8.066708408	1.796036972	1.819278552	12.47881192	11.26322563	10.96870681	9.483332061	0.704266194	0.050592336	4.811341926	1.597238215	0.946115358	0.181262603	2.61830741	0.842584096
-11.36276445	-8.90717567	1.177668839	14.63759822	0.187939195	1.341883707	0.939121105	4.385506592	2.552062639	-48.28568102	-38.33140377	-14.04701439	-7.959136412	1.879825932	1.736311662	12.58387535	11.16876241	10.9393595	9.788454054	0.722063445	0.050845572	4.620551515	1.588554795	0.916013605	0.180164119	2.661960906	0.81707817
-11.95989814	-8.747326297	1.148396734	14.33534218	0.17825257	1.354768815	0.954596089	4.456635862	2.665907088	-50.56951331	-39.80246486	-13.60067606	-8.363254127	1.905403227	1.798849548	11.40137766	11.41191987	10.96881044	9.542451738	0.697436385	0.052131126	4.501791753	1.610928327	0.992376073	0.178381095	2.785948543	0.795501744
-11.49158261	-8.834656557	1.198566641	13.27405822	0.201620241	1.312209305	0.935466311	4.431238314	2.511217675	-48.20506682	-41.43149905	-12.49601266	-8.39112038	1.999773992	1.83346526	12.47316296	11.60137763	11.31545963	10.52918188	0.741216288	0.049586741	4.898675107	1.616490398	0.986714586	0.185120894	2.802240706	0.826420579
-11.45568369	-8.319542918	1.125583206	13.09899123	0.200273789	1.334506903	0.92482839	4.413303768	2.507701042	-48.10713985	-40.86602844	-13.26270655	-8.182287586	1.956813468	1.799058004	12.17069047	11.81087741	11.17111325	9.793891102	0.736215164	0.048054806	4.852086879	1.603336834	0.892877111	0.187207076	2.600810483	0.868088267
-11.65428425	-7.928306848	1.177816155	13.58037064	0.186319542	1.321121723	0.942009718	4.452052731	2.560989508	-47.75233863	-39.76252162	-13.58798468	-8.29460178	1.953869223	1.787168952	12.29844967	11.54961433	11.41442009	9.733534933	0.72771201	0.049043453	4.831401756	1.584991149	0.965958943	0.183904961	2.621551658	0.910093391
-12.52874688	-8.846069739	1.22419692	13.16197186	0.183497205	1.355003516	0.940653551	4.283747319	2.525328823	-47.75262667	-40.69142487	-13.01234747	-8.004123176	1.887445818	1.738825075	11.26617636	10.81260108	10.90480822	10.12431137	0.713430833	0.050244476	4.902859177	1.610708576	0.887512953	0.178557746	2.718557673	0.831934398
-12.3709634	-8.244337119	1.170645868	12.77889097	0.199588979	1.408581078	0.947082031	4.398537681	2.469647118	-47.88095878	-38.10875154	-13.59923255	-8.427834253	1.996200171	1.834503206	12.53100731	11.21638109	10.94657823	8.998687596	0.714618611	0.048528909	4.76964218	1.493115815	0.931549864	0.17854127	2.631100501	0.826090418
-12.98383779	-8.278122627	1.163021704	11.96335754	0.205643205	1.265706112	0.970875223	4.408962933	2.493136744	-50.61465913	-42.79197512	-13.93715055	-7.963624276	1.97570624	1.927904368	11.92000012	12.23956427	11.2600302	10.33893176	0.726730225	0.050838848	4.723619808	1.570978536	1.076265309	0.189562352	2.851048788	0.760422247
-12.10368546	-8.092238269	1.159245545	12.4714664	0.187326057	1.385331381	0.951808474	4.307783468	2.565279162	-49.52591602	-39.27984968	-13.43505011	-7.994445469	1.940015388	1.751092919	12.15329164	11.19228134	10.75644001	9.093831028	0.728438067	0.050554455	4.900548879	1.524349352	0.975922181	0.189559981	2.659303836	0.857809338
-11.39901327	-8.422019101	1.287360149	13.66294897	0.202044943	1.339915432	0.954154908	4.501045989	2.486293602	-48.50909144	-41.57697353	-13.29575898	-7.897348852	1.946242095	1.827781037	12.20495537	12.16691382	11.45117228	9.987656384	0.727566501	0.048939022	4.675420409	1.578495859	0.967107113	0.182973765	2.67640857	0.895261288
-13.30556234	-8.992094336	1.196151314	13.67918219	0.203098553	1.337379958	0.913725123	4.524090675	2.589760033	-48.64316632	-39.89712534	-13.86651345	-7.762215386	2.039526917	1.785863046	11.56088918	11.09270388	10.8792535	9.521101526	0.735314065	0.050967295	4.654338803	1.543606804	0.986084108	0.184013806	2.777704243	0.817115063
-11.52935815	-7.615612542	1.089296145	12.5584868	0.186886599	1.361385166	0.902955591	4.422037059	2.73192647	-50.83849693	-40.48332017	-14.16924782	-8.576316596	1.857464859	1.69126565	11.65341138	11.36559465	10.65570328	9.912032822	0.73965005	0.050515778	4.91328122	1.572474645	0.9729498	0.189246832	2.616012473	0.87020464
-11.87097839	-8.164726415	1.103111297	11.70181688	0.214708842	1.327705502	0.928029363	4.368717361	2.486827072	-50.77949753	-40.63238215	-14.67626184	-7.28717974	1.833165767	1.719598035	11.38008411	11.57802096	11.24257625	9.541864621	0.739661917	0.049017107	4.57976716	1.542463719	0.948186909	0.191568545	2.643289193	0.80394303
-10.94376948	-8.1022391	1.125427926	13.97013934	0.190839458	1.429321305	0.930014184	4.301737412	2.654114606	-48.6429837	-40.52055656	-14.1401283	-8.084847288	1.821500923	1.777455574	12.25585398	11.30226449	11.03198976	10.35066832	0.745376311	0.05082181	4.589693611	1.578704158	0.946954221	0.178727323	2.643117771	0.849732063
-12.07623428	-8.015814447	1.13965489	13.17325893	0.186980717	1.323828641	0.884991999	4.500701783	2.589587407	-48.26374054	-38.6743134	-13.20300506	-8.029081167	1.891641979	1.779372878	11.33215421	10.90698376	10.52666773	9.088837549	0.748741379	0.051133109	4.963653127	1.608222607	0.960647215	0.178681295	2.712606718	0.862222182
-11.38301813	-9.05805502	1.220110779	14.60415454	0.181546117	1.307414643	0.952224703	4.618846308	2.541293265	-47.21167841	-38.5344921	-12.51076467	-8.757213006	1.945405763	1.757430063	12.50179215	11.00083064	11.02561561	9.784080523	0.701000809	0.051036859	4.70922564	1.546863669	0.91063503	0.180092972	2.664705138	0.843373299
-12.12089021	-8.482676481	1.256339252	12.62699069	0.197144923	1.299538168	0.921962834	4.317736219	2.472134805	-46.3211241	-40.17744225	-13.31532106	-7.331234582	1.844199995	1.931665621	12.17691318	10.70725959	11.17661756	10.02799981	0.720941849	0.049694769	4.789408415	1.563082539	1.02726316	0.183627422	2.879567168	0.87553874
-12.33918848	-8.770470459	1.218528281	12.44266251	0.200972556	1.319125141	0.95695379	4.339813453	2.507834545	-50.75249196	-42.02612557	-14.1456889	-8.182580563	1.945092215	1.878108235	12.13856375	11.08181626	10.4130532	9.836211007	0.72224795	0.050388889	4.768958819	1.525701544	0.962516168	0.185552016	2.811488301	0.803689729
-13.08021452	-9.296472222	1.210725928	13.42053732	0.198842073	1.309083501	0.950815184	4.367472493	2.621424776	-51.3578423	-40.94698151	-13.58871607	-8.168267268	1.901427586	1.799633003	11.73634465	11.37609006	10.52366205	9.447303906	0.71892855	0.050242503	4.636125376	1.562019975	0.947715947	0.189636158	2.823467768	0.8879669
-12.38743588	-8.691058656	1.211354916	13.93063981	0.179526979	1.340934578	0.934880007	4.457235027	2.557846438	-49.70942091	-39.10777206	-14.03836506	-7.911500985	2.056394989	1.698880576	11.33045637	11.53532114	10.54163091	9.602013259	0.742118699	0.050322406	4.652676482	1.606665561	1.027538425	0.184338716	2.812818653	0.85450711
-11.33219338	-8.990901086	1.17137022	12.63663608	0.198459454	1.313006063	0.921100282	4.536934854	2.534219944	-46.10328497	-39.81096	-13.77321169	-8.289930774	2.077236479	1.803019876	11.81951666	11.33375155	11.58591401	10.06840174	0.71142096	0.050032088	4.658922895	1.604008452	0.891509679	0.192100422	2.717850041	0.875379732
-11.00720356	-7.901046726	1.153611136	13.62482166	0.204804901	1.294385445	0.937442857	4.371325844	2.527161692	-49.1377512	-39.84432236	-14.19444252	-8.129983892	1.920992907	1.684114415	11.90589349	11.18839961	10.81408907	10.21494033	0.727131768	0.049736793	4.864044044	1.57307696	0.963463705	0.168503467	2.702231591	0.88392727
-11.25429581	-8.492841074	1.302973568	12.29833863	0.182937587	1.356997168	0.944609345	4.480051252	2.513976107	-49.21220457	-38.96668267	-13.76574802	-7.92939481	1.973366878	1.709800989	12.38078874	10.89228668	11.30465513	9.480959337	0.714441167	0.052182513	4.70184342	1.592535727	0.963108229	0.181401534	2.765281058	0.91140666
-13.61141905	-8.095394294	1.120021465	13.42076273	0.194513529	1.357292463	0.896315478	4.362932618	2.562270201	-50.38266875	-41.50740043	-13.04608175	-7.190512647	1.811893628	1.747422559	12.23348895	11.80465749	11.10865336	9.293223699	0.722091939	0.050762677	4.79478897	1.572853863	0.946962226	0.189509288	2.569757496	0.859876312
-12.32608265	-8.501493987	1.169129044	13.96029868	0.185015197	1.377874351	0.94890926	4.426748399	2.625556165	-52.03826784	-40.53092074	-13.41215921	-7.904998013	1.825178089	1.801449118	12.76688141	11.7389785	10.38463144	9.603155782	0.749391348	0.048889581	4.816557811	1.577210487	0.972847387	0.174675842	2.834863305	0.890661256
-11.09843706	-8.185325405	1.139725722	13.51275603	0.199185349	1.389457163	0.895154014	4.284426715	2.558962372	-48.59959017	-42.05541832	-13.26756888	-7.721992265	1.945079513	1.767015776	12.63648612	11.95787778	11.13173664	10.60082478	0.748068935	0.049626153	4.713726651	1.625573851	0.909420997	0.173041118	2.681815996	0.858449469
-12.76469115	-7.989633166	1.212300546	12.98264566	0.172016752	1.375500839	0.977905109	4.309312565	2.521272378	-48.0001364	-41.36592665	-14.05208595	-8.282981468	1.894097989	1.841106213	11.32586731	11.2667234	10.6478674	10.17123703	0.697401356	0.051524731	4.741825937	1.594928102	0.967917154	0.184473096	2.71786481	0.889766972
-13.53834414	-8.820698494	1.169678173	12.81290309	0.20994039	1.343781532	0.897374016	4.402348348	2.501370028	-50.51102774	-41.57498956	-13.06422408	-8.166928336	1.987012492	1.703528313	11.93813911	11.26480745	10.55962329	9.860004409	0.719149797	0.048951017	4.806081096	1.53462743	0.937272546	0.188515434	2.651935408	0.787350021
-10.83744237	-8.511633377	1.130556331	13.01263545	0.200647263	1.308078928	0.970836023	4.50605461	2.59487072	-46.68204614	-39.08583392	-13.62185317	-8.342054313	1.93773913	1.793357444	12.49068419	11.04700822	11.40766511	10.10969901	0.730441632	0.048119003	4.808425748	1.523601215	0.910733425	0.182130022	2.648619499	0.823283532
-13.1207929	-8.724528234	1.199119046	13.61613937	0.1985965	1.361405685	0.926695601	4.304949798	2.461606232	-48.54299503	-40.93816209	-12.93305788	-7.914715216	1.906594719	1.832456847	12.06623823	11.05235815	10.16129939	9.46188749	0.707615576	0.050813941	4.655618134	1.523412774	0.9548469	0.19158173	2.709361651	0.887228474
-10.93459526	-9.070673471	1.249893152	14.28427222	0.169169891	1.3971558	0.987427339	4.51711736	2.68805067	-47.58540524	-38.0950259	-13.48459772	-8.445736499	1.91323373	1.772589819	12.55763362	11.03621926	10.86392661	9.84327058	0.736292386	0.051053658	4.859437223	1.554970025	0.922855193	0.181751443	2.746476604	0.87675597
-11.71677537	-8.341194378	1.143228902	14.40832025	0.197461966	1.385501581	0.952055039	4.588410492	2.523009495	-46.84847526	-40.35411082	-13.48197491	-8.513565606	1.916226091	1.863337225	12.47219049	11.53429251	11.21761097	10.29819375	0.74417908	0.049571392	4.908317168	1.479219385	0.973860564	0.187712612	2.61148717	0.80166184
-12.77961817	-8.272013527	1.187221431	12.62495078	0.187582733	1.32045879	0.904128745	4.492237034	2.592197377	-49.9344814	-40.6690722	-13.5207214	-7.732562014	1.991298624	1.764736321	12.42844107	11.80573064	10.76188776	9.19487081	0.741496447	0.049058443	4.791306204	1.534032778	0.906604101	0.184010694	2.612531332	0.845498373
-12.02116408	-7.839659858	1.096937708	14.26194003	0.194522285	1.353409798	0.898880505	4.357945077	2.496539324	-47.50418781	-37.98675809	-13.42901153	-8.063303174	1.903987478	1.69829878	12.41832046	11.09818242	11.08087818	9.604863465	0.733534153	0.047950307	4.79309829	1.550562118	0.983583677	0.180357585	2.547643967	0.820804062
-11.35711929	-8.924883964	1.279848581	13.27913616	0.194606788	1.329626643	0.91080433	4.241404083	2.460767814	-48.73502128	-40.53591829	-12.64999543	-7.742136912	1.873875541	1.765818511	12.03443615	11.94409728	11.39842664	10.35450786	0.726248019	0.047622021	4.717076366	1.600247962	0.982702159	0.182930261	2.778898685	0.837644032
-10.70273048	-8.179457995	1.249223277	14.14044595	0.202234117	1.36924762	0.934223168	4.365648719	2.460753056	-46.9827437	-41.24078957	-13.52361003	-7.896891654	1.870443368	1.905493645	11.97029354	11.52702616	12.01225669	10.27866561	0.709753275	0.050004306	4.677517214	1.609771446	1.032288338	0.181983725	2.722387587	0.870549629
-11.7747104	-8.659368794	1.282965867	13.68556582	0.188144011	1.373810025	0.954819478	4.556745974	2.545787732	-47.41884468	-39.08111296	-13.09674789	-8.641871747	2.022506843	1.761030084	11.84538142	10.84390582	10.5624847	9.660878673	0.738337912	0.049313369	4.869984113	1.522242769	0.92879548	0.173261643	2.656295546	0.801474275
-11.20383676	-9.113655404	1.228668617	12.75846718	0.20305501	1.332599924	0.953376864	4.488353479	2.524297337	-50.73000895	-41.01661908	-13.77614984	-8.329102013	1.994028471	1.776983941	12.05054229	11.5249085	10.68546424	10.08257217	0.741859636	0.050129595	4.884408374	1.541455611	0.931846732	0.179317731	2.872035565	0.874708804
-11.24094349	-7.860291455	1.201370147	13.52762339	0.188757576	1.383957431	0.985532981	4.287904258	2.528862012	-49.73516913	-42.46222454	-13.46476686	-7.867723323	1.788741378	1.78436964	12.18051984	12.18197797	11.40880013	10.29010116	0.729885312	0.050286115	4.858873919	1.561724472	0.924743257	0.178342383	2.575439415	0.843487919
-13.18470435	-8.406933539	1.203185972	13.75506878	0.181841572	1.38678905	0.94077944	4.442647302	2.60281836	-48.90743568	-41.71071981	-12.71117864	-8.157500848	1.921135695	1.773260871	11.9832716	11.55157761	10.87046961	9.733591156	0.720762045	0.049468153	4.96604306	1.524146851	0.949346107	0.193394673	2.578945809	0.844655151
-11.75385841	-8.562458999	1.229611655	13.34691517	0.187133925	1.343124239	0.9256148	4.485805818	2.485415798	-51.3757005	-40.77674494	-13.21841622	-8.241961085	1.914712918	1.706700729	12.4296329	11.93824668	10.7694533	9.756998916	0.704638181	0.048519324	4.741876339	1.576181513	0.936008674	0.181839793	2.692249755	0.888874315
-11.76437839	-8.018945261	1.177470413	12.97796774	0.187024552	1.401164814	0.958883419	4.185213713	2.581955391	-51.05817915	-41.87577031	-13.47925617	-7.953580509	1.730996569	1.809630708	12.65260066	11.5877975	11.40105348	10.28657146	0.724711699	0.049461882	4.762626577	1.601318744	1.016512044	0.187308472	2.65712262	0.791667203
-12.961281	-8.298835625	1.19135529	12.64307552	0.204790009	1.319448717	0.964022988	4.397264599	2.483195766	-50.62866676	-40.07857932	-12.73247616	-8.046735621	1.873410845	1.785315619	12.40231574	11.27816703	10.8617207	9.37132352	0.704537325	0.049275662	4.824934386	1.558744728	1.05426811	0.190130417	2.74251597	0.848809867
-11.32515952	-8.784178891	1.183213359	13.69033972	0.193158908	1.376833539	0.968968302	4.267834819	2.589740583	-47.33438391	-39.46171337	-13.66917935	-8.035224589	1.863984295	1.888822569	12.91597495	11.32452624	10.91155012	9.863122307	0.725660779	0.047542073	4.778557356	1.505642308	0.888965607	0.177000002	2.700067473	0.832879993
-11.47315601	-7.780974599	1.135384369	13.70246803	0.201171486	1.375247631	0.938870928	4.406773536	2.505173315	-46.81295989	-39.6852833	-13.67085948	-8.285408177	1.87658993	1.848082871	11.91822387	11.44609129	11.05517694	9.573368043	0.733861369	0.05094325	4.759812019	1.601223979	0.945081881	0.185267459	2.569579804	0.883562612
-12.34370445	-8.381143472	1.103179477	14.86997805	0.205453688	1.371779486	0.936932744	4.447821703	2.63025636	-49.64890172	-42.23583522	-13.5832661	-8.054245752	1.951872068	1.674564524	11.88883211	11.60098027	10.99735687	9.935613575	0.712502453	0.051630081	4.623801812	1.572478385	0.923615601	0.19215977	2.511674963	0.896566713
-11.53456992	-7.900587948	1.049374912	13.130437	0.19646327	1.426890703	0.935883087	4.190866228	2.576031989	-50.55985038	-41.49781993	-14.34525902	-8.454164599	1.826669629	1.741577702	11.94187998	11.05781425	11.09923096	10.41095985	0.72013995	0.050435676	4.70608808	1.593294218	0.951905704	0.182120217	2.652252452	0.821287623
-11.77443795	-9.701116571	1.131207824	14.99771953	0.190581568	1.417773532	0.944102266	4.592068819	2.560543068	-47.87377586	-38.49303776	-12.98879582	-8.103646216	1.890183778	1.743222562	11.66390142	10.93255454	11.28093463	9.533558221	0.708493076	0.050895872	4.553016908	1.553276316	0.921971188	0.193567075	2.688176305	0.804708981
-11.68659543	-8.064628482	1.111777015	13.36353945	0.1975222	1.291793462	0.965417538	4.425395793	2.555563784	-50.14388495	-42.65865933	-12.77397561	-7.932127945	1.882293663	1.781025986	11.57761694	12.50042297	11.24558433	10.42406005	0.729668779	0.049906623	4.903985785	1.544160508	0.992941923	0.181632008	2.71398958	0.830775826
-12.20349929	-7.837722952	1.15466376	14.08816351	0.172433289	1.386465861	0.931176702	4.573371235	2.557179225	-49.45373038	-39.38520506	-13.93599341	-8.255729281	2.06118628	1.72736226	12.09116971	11.92712537	10.6028338	9.187469969	0.717392697	0.051968408	4.658373116	1.575667371	0.969410983	0.181081884	2.579441844	0.848471151
-10.40327134	-8.579916626	1.254107453	12.93323484	0.182589884	1.395845081	0.953273429	4.349772333	2.52809663	-47.33523856	-39.33983841	-13.3093482	-8.260415073	1.860617829	1.83369458	11.66792379	11.03306757	10.43759973	9.665833844	0.746940277	0.050200526	4.839379112	1.608856084	0.935369097	0.188649007	2.739540355	0.89014467
-12.73611039	-8.346761398	1.163020372	12.60078595	0.206180711	1.300087343	0.955300761	4.365996717	2.449630408	-49.56855517	-41.49951324	-13.93367833	-7.217130203	1.917973923	1.756180893	12.2790071	11.96841545	11.14958032	9.785703522	0.73160727	0.048436728	4.800903608	1.52068995	0.947172199	0.193451599	2.625812269	0.830706356
-13.7656427	-8.227005366	1.09858712	12.94022501	0.196225366	1.358726335	0.94635916	4.435401565	2.454480611	-51.10706714	-41.40982927	-13.86953806	-7.443777468	1.963613929	1.765283679	11.27658512	12.12042424	10.48313387	9.283308446	0.736995148	0.048478489	4.649286229	1.511386392	0.965814607	0.185454921	2.708088784	0.822459572
-13.53616412	-7.870024268	1.135083307	13.50374615	0.193130991	1.362029659	0.928325202	4.347074935	2.488706374	-49.49163018	-41.43028408	-14.36237797	-8.043470061	1.95276138	1.791353501	12.54463839	11.42940607	10.60596315	9.851680371	0.717622056	0.049834947	4.958061188	1.590879669	0.940925674	0.181047812	2.605222084	0.861706644
-12.72857241	-8.18455317	1.136628756	12.0248736	0.194842625	1.348031012	0.964535411	4.303851602	2.506472131	-48.25618503	-41.63192297	-13.07132549	-8.092780629	1.942367028	1.850021114	12.15941835	11.27567128	10.07758942	10.15013657	0.719051541	0.049120868	4.688456791	1.548711604	0.933664433	0.182765952	2.787170941	0.87371014
-12.91099405	-8.65653708	1.200888417	14.5415602	0.178802789	1.388846769	0.95293421	4.373423894	2.551156451	-48.57165711	-40.68084533	-13.02893131	-7.973782554	1.992004023	1.719134617	11.50078449	11.64120722	10.71338843	9.657694999	0.696455289	0.048549436	4.675621806	1.529424124	0.939352364	0.183725345	2.613096045	0.84456247
-12.16618672	-7.995063205	1.15337801	13.55718483	0.198392974	1.412031978	0.961675014	4.205638046	2.520114609	-47.99901409	-39.63985782	-13.49448814	-7.904805246	1.915447445	1.828580777	11.94762544	11.29426718	10.80170135	9.48514225	0.71405767	0.049525386	4.82493706	1.579662846	0.985887646	0.178192212	2.681557624	0.831994895
-11.96711971	-7.990821904	1.255258574	13.48246331	0.206139796	1.347862497	0.954353502	4.568554067	2.432192945	-47.24949013	-39.64524819	-13.24821867	-8.579805937	1.988596546	1.861542157	11.63061692	11.17356105	9.953316045	9.28448131	0.738022971	0.050724763	5.035542263	1.496136721	1.015144338	0.18620927	2.615423822	0.816021924
-12.84625268	-8.166378069	1.221241936	12.77899433	0.182046712	1.316300254	0.890052917	4.509601336	2.579244774	-49.30021116	-42.10462945	-12.78666365	-8.035589647	1.83587144	1.808950381	11.7705049	11.20770073	11.09038464	10.13550554	0.715700647	0.053003006	4.854796801	1.60545092	0.975816811	0.182692839	2.71610564	0.832104119
-13.2414935	-8.982246853	1.162084047	13.7678643	0.176525034	1.36739219	0.939131227	4.416169224	2.560118001	-50.54789901	-40.32313373	-14.38800386	-8.060956412	1.95389105	1.766471001	11.28173412	11.18201075	10.94371522	9.685428249	0.70717756	0.050350249	4.481414679	1.629574452	0.929526361	0.176689963	2.809590262	0.817009327
-12.23686936	-8.805986643	1.173034121	12.80089354	0.193449141	1.400220505	0.945300774	4.389012099	2.593006207	-49.46536076	-41.93403024	-12.90574396	-8.147868297	2.013112045	1.721728136	12.06208007	10.94092001	10.62649491	9.964224991	0.707685358	0.049904274	4.785246754	1.607288347	0.900995143	0.18682832	2.724696774	0.89847375
-12.49032094	-9.304183467	1.207466057	14.03347167	0.187597782	1.349991369	0.904565518	4.621633707	2.557060633	-49.03284296	-40.14504081	-12.81662557	-8.456117082	2.02756223	1.785443032	11.74406896	11.36747416	10.43587642	9.341541458	0.722971718	0.049940413	4.843808528	1.535475405	0.890477873	0.184263438	2.678488088	0.798610457
-12.51584194	-8.263860837	1.078480625	14.30826201	0.204572389	1.359348023	0.901698966	4.256316745	2.581848933	-46.77600848	-39.91172951	-14.03079478	-8.154220916	1.900269883	1.902066455	12.10404294	11.29256585	10.28883443	9.560457092	0.74794629	0.048628861	4.72044939	1.545352577	0.884997029	0.180120098	2.600961823	0.81934484
-11.80112033	-8.322628306	1.176643791	14.28984649	0.180208414	1.323625791	0.942109127	4.464252901	2.586070721	-48.32152712	-39.0749131	-13.2230012	-8.232216487	1.879793384	1.739189321	11.5681176	11.49807637	10.50331558	9.954901591	0.727743873	0.049617822	4.722190886	1.552984664	1.019846418	0.185702339	2.720304654	0.864522392
-11.65222117	-8.500268745	1.180492408	12.38074877	0.196739509	1.336804938	0.942205569	4.418871314	2.47497363	-50.45000157	-40.87299518	-13.25518448	-7.556441653	1.828037796	1.811570604	12.42193769	11.67253917	11.11801077	9.733376001	0.711891782	0.051947433	4.607739777	1.588568178	0.984510151	0.188535974	2.74127956	0.803508924
-12.11665649	-8.903862658	1.193238367	14.17229765	0.182263221	1.35938271	0.953076365	4.571084062	2.532945853	-49.5762044	-40.25378348	-12.605162	-8.218015355	2.02870343	1.70242032	12.04323097	11.05705855	10.48353632	9.862480247	0.728433608	0.051778444	4.696589284	1.583572995	0.980039992	0.178656339	2.815916487	0.885958644
-12.69774435	-8.373034976	1.184403165	13.56120201	0.185069999	1.383219713	0.950796516	4.315418383	2.562654614	-50.575838	-39.80865312	-12.90655101	-8.223605836	1.817273726	1.831653647	12.83650434	11.51682133	10.80947438	9.497980552	0.71900217	0.048694399	4.765835018	1.511586457	0.96292225	0.173518978	2.747576823	0.831284597
-11.32688619	-8.237745637	1.155427976	13.27617203	0.172733596	1.390566551	0.946112575	4.319295537	2.50116898	-49.95702745	-40.46071438	-13.42207024	-7.227678975	1.795798881	1.773389716	12.34354474	11.72415058	11.43673451	9.644522914	0.726806868	0.04994597	4.632216592	1.601835093	0.925745131	0.175676433	2.659534717	0.794214236
-11.6292464	-8.735198782	1.24077219	14.61388168	0.182048886	1.385805199	0.968789833	4.283938358	2.560855647	-47.89776774	-38.45595392	-12.60213754	-8.198633404	1.935883551	1.828662391	12.95348903	10.93222848	10.82004002	9.597943219	0.722927455	0.050760062	4.72105761	1.522381265	1.008421693	0.172378408	2.776113228	0.828584594
-11.23788378	-8.05781361	1.147396089	13.37610382	0.190248383	1.408199674	0.933943587	4.33951735	2.580579182	-51.85766136	-41.20999831	-13.43051018	-7.967235715	1.778583199	1.703743893	11.00023766	12.36911019	10.67906426	9.779907911	0.711660573	0.050181319	4.847826012	1.578909964	0.958134918	0.180806977	2.695200901	0.889496638
-10.56618441	-8.406672706	1.123680774	13.95590704	0.189754309	1.326656823	0.972339613	4.603394892	2.51366141	-47.91386073	-39.93887884	-13.6877479	-8.124242873	1.97718737	1.829574649	12.42429743	11.66299287	11.04909333	10.08718468	0.750317606	0.048579545	4.654044409	1.536126709	0.945765364	0.175566266	2.734754059	0.824345819
-13.00389577	-8.404214565	1.251133887	13.35349164	0.185032613	1.403463102	0.935084471	4.209803047	2.532893801	-46.91582164	-40.15731747	-13.38902826	-7.599296632	2.000363808	1.737981958	12.62627235	10.70610011	10.67705824	9.999264999	0.717032237	0.050200625	4.664208924	1.598626609	0.944776813	0.179490289	2.688825386	0.892902528
-12.101187	-7.883494036	1.151844736	13.54275242	0.197523465	1.311213248	0.906765283	4.402056934	2.506613853	-49.26751541	-40.4949889	-12.94941623	-8.334887506	1.82365198	1.883586589	12.67008632	11.78683725	10.72578155	9.676574857	0.726051041	0.048853402	4.778237269	1.545415752	0.976105241	0.178525539	2.644234446	0.801217962
-11.84128187	-8.193623443	1.195116901	12.40780403	0.179846832	1.357479561	0.944745585	4.36372184	2.603942187	-48.34343573	-41.07184807	-14.6651512	-7.909489303	1.893582272	1.799316474	11.22905231	11.66429638	11.362859	10.06844454	0.728096506	0.052905192	4.521721731	1.650370475	0.936894749	0.193438974	2.668368989	0.870582341
-12.45388524	-7.990768038	1.128667738	13.19280621	0.206941507	1.331515874	0.8950417	4.340932935	2.507088231	-49.95072137	-40.56305724	-13.10278402	-7.710046332	1.866363885	1.737507543	12.41252477	11.38574526	11.0960341	9.354918638	0.723354745	0.048088257	4.981418409	1.560772857	0.914808664	0.175469218	2.610464092	0.862636315
-12.28750786	-9.105980265	1.136891845	13.75410712	0.192530445	1.384203394	0.941577834	4.548783548	2.498579113	-51.59513335	-41.67589097	-12.36143517	-8.423717168	1.847529882	1.760733959	12.47730334	11.75136737	11.10846583	10.01032073	0.721014958	0.049557716	4.680038857	1.597626056	0.939230839	0.190036597	2.702317643	0.794660453
-11.26945547	-8.02996827	1.155932608	12.25597691	0.203382876	1.29696948	0.931047276	4.412659282	2.575032856	-47.0856453	-39.0827348	-13.09786245	-7.968550821	1.865030474	1.773674201	11.9961055	10.89431501	10.53392819	9.72192462	0.744932518	0.051035861	4.902749928	1.58338508	0.929718183	0.179656195	2.703709512	0.89415647
-10.61783695	-9.138394099	1.235668856	13.59526039	0.211000887	1.336033424	0.916661099	4.695305408	2.41482914	-47.38796876	-41.10704754	-13.41112486	-8.026437829	2.03529221	1.810805079	11.66415945	11.7751501	11.37180427	10.23701224	0.744965132	0.049535996	4.602286811	1.587058207	0.97625664	0.19804029	2.734800324	0.845674362
-10.63168607	-8.542460124	1.188018571	13.53146828	0.19392356	1.317608457	0.945430403	4.641561956	2.481725296	-46.94172481	-41.23316842	-13.43060393	-8.429352063	1.913185357	1.839860226	10.90624028	11.33527754	11.43115267	10.53482625	0.724817086	0.052100879	4.667539617	1.598781692	0.961408898	0.183557642	2.722419118	0.793293293
-13.00083575	-8.137500956	1.145930572	13.9720255	0.175167461	1.382078863	0.894892683	4.581669544	2.568113782	-49.41171302	-40.14283309	-14.26687989	-7.665308012	2.0163382	1.699841867	11.13195672	11.19463024	10.5894012	9.298457421	0.756672829	0.052016522	4.64823617	1.602455463	0.97556475	0.18415532	2.66340601	0.869407919
-11.76000115	-8.354464544	1.173754483	13.0790158	0.192843151	1.332667954	0.935400787	4.446060842	2.632702166	-50.99809186	-42.72451129	-12.7291522	-7.933793597	1.746653651	1.787086582	12.55421518	12.15600424	11.18321983	9.960493107	0.725563385	0.051978577	4.803522874	1.626382907	0.890496531	0.188964651	2.622622393	0.898955751
-13.9588161	-8.438145928	1.151428379	13.36582814	0.197108358	1.380151678	0.895900483	4.302919404	2.53617388	-49.55244513	-41.14223743	-12.64710179	-7.683023977	1.812147865	1.799920647	12.90123322	11.64789088	10.30660257	9.59185416	0.713406304	0.048802892	4.743673029	1.552142681	0.889144151	0.183146809	2.61787519	0.851677288
-12.37883184	-8.673811106	1.193658593	12.91538011	0.199401539	1.396697885	0.946788021	4.380785701	2.553771796	-51.37060499	-41.26838204	-13.75148017	-7.786329618	1.87003364	1.722501391	12.6841277	11.2983406	11.45430862	9.73210792	0.711206967	0.052345857	4.595845181	1.579018822	0.921484628	0.183692349	2.628096459	0.789432114
-12.66864691	-8.505672003	1.107280873	13.76435186	0.192931886	1.345585349	0.940164055	4.443598207	2.53753886	-46.68198549	-40.5680176	-13.19792628	-8.102123783	2.073980804	1.728357515	11.20302081	11.38587543	10.63051425	10.21404944	0.710674897	0.049627629	4.971156434	1.548399737	0.955553711	0.187739475	2.64967217	0.801893406
-12.64264367	-8.366451326	1.174716787	14.42910865	0.211457228	1.331872765	0.916806152	4.38931212	2.566556558	-49.17321092	-40.18683339	-13.83193971	-8.113525407	1.890040406	1.807571707	11.9515719	12.11258602	11.52533155	9.643101156	0.700864253	0.048811719	4.518788085	1.556847062	0.968580953	0.182115861	2.576250984	0.785577497
-10.92408172	-8.386573524	1.113012325	13.32997832	0.214141119	1.323165893	0.974023932	4.379725268	2.644196853	-47.24652177	-40.22617897	-13.75708025	-8.313227894	1.85123532	1.832793403	11.74097842	11.05324747	11.39004993	10.01831887	0.70667929	0.05013313	4.878090043	1.540741425	0.945418826	0.189697493	2.631092799	0.833625464
-12.41326503	-8.158697595	1.102616315	13.50493633	0.177815274	1.394301115	0.927069219	4.456278469	2.457987902	-50.63184506	-40.91450285	-13.89231051	-8.040834514	1.982557222	1.723823998	12.65859374	12.24826253	11.03180345	9.874964964	0.738661545	0.049159015	4.636673347	1.55807698	0.94988211	0.188836075	2.576520437	0.796440882
-12.00338779	-8.940277036	1.152984064	13.51722288	0.18211215	1.397351507	0.927812671	4.403411843	2.546920422	-49.37034885	-40.04542904	-14.07850384	-7.798746165	1.922563746	1.765708954	11.17672156	11.28363372	10.72726508	9.501570369	0.71093989	0.051945698	4.635109269	1.568177911	0.903393591	0.183772734	2.764956407	0.865304651
-12.35445857	-8.832111511	1.206562732	13.34477091	0.203645618	1.405712149	0.922300978	4.307747314	2.582837728	-48.63397628	-40.42017953	-13.00886605	-7.965816362	1.900469636	1.835232102	12.68327826	11.64129375	10.90532317	9.72007508	0.730857078	0.050045461	4.893809874	1.624716153	0.91142166	0.183947281	2.710779947	0.86784332
-13.20113499	-8.691500488	1.262562792	14.24681169	0.192680121	1.298753702	0.944535876	4.384209888	2.504864187	-48.68804291	-40.4824849	-14.30191738	-7.755098086	1.894501863	1.850506556	12.03235959	11.29718105	10.835236	10.17167627	0.727301175	0.050274839	4.780293006	1.511499815	1.068110081	0.188127374	2.776343512	0.804414822
-12.6240784	-8.536418689	1.187342692	12.49804524	0.206154495	1.316512373	0.947535603	4.406783017	2.489876595	-49.12774364	-38.6908334	-12.89216919	-7.727146965	1.876238632	1.793634172	11.63363583	11.43475478	11.14338841	9.096441044	0.727293565	0.05047289	4.8741559	1.512589826	1.02341091	0.189266282	2.765822869	0.835010752
-12.97392045	-7.968902503	1.203260963	13.66147022	0.173853058	1.369127056	0.93979128	4.338852608	2.512704716	-47.88090525	-41.32767137	-12.91275831	-7.879935135	1.943957722	1.821004171	11.59393221	11.20185328	10.7825292	9.876197215	0.722511536	0.051476564	4.70915333	1.595110004	0.984214712	0.174804481	2.714483918	0.831709998
-13.39338602	-8.553085867	1.23501034	12.82886911	0.185807843	1.347324398	0.941738933	4.502125081	2.547884155	-48.60341278	-39.76617867	-13.131321	-8.037456578	2.07911265	1.759013839	11.9833135	11.16004061	9.809537013	9.115443564	0.734396102	0.051337172	4.814225512	1.526910246	0.958388164	0.189420468	2.711904343	0.888124092
-12.7726126	-8.157608063	1.081787092	13.10110852	0.190822029	1.416736542	0.929981545	4.289352013	2.605032764	-50.1426768	-42.61414235	-12.5984461	-8.062131703	1.941473707	1.808862109	12.78681945	11.96462479	10.87478053	10.20376052	0.733095902	0.049816879	4.602013169	1.521590795	0.951494754	0.182948354	2.704614265	0.845860601
-11.82697486	-8.651700357	1.134508231	14.39726476	0.166159868	1.392980616	0.94926818	4.529436123	2.625295686	-49.91667825	-40.23010316	-13.4359017	-8.162672998	2.023665861	1.659150281	12.40056811	11.59533325	10.87376769	9.936908092	0.714688851	0.050427283	4.67203551	1.584940795	0.901633076	0.176277339	2.636217989	0.812322636
-11.60542622	-8.7108081	1.19153905	13.22093348	0.212135082	1.310814243	0.937225551	4.474590449	2.6643746	-49.4671898	-40.28199681	-13.94798363	-7.574559264	1.826465558	1.806922984	12.40488327	11.69954183	11.01674622	9.681747751	0.752281367	0.05074928	4.852288913	1.58869125	0.926631254	0.187059605	2.712375238	0.866318264
-11.51622347	-8.753154294	1.175090468	12.58822873	0.201446591	1.307881375	0.940983517	4.241507762	2.546666151	-51.83598434	-40.45430621	-13.03583936	-7.939480085	1.883466689	1.657014284	12.0032914	11.58917712	10.50711793	9.940107627	0.719096527	0.050599705	4.81546214	1.602138047	0.955927199	0.180749873	2.784312458	0.823732982
-13.04522401	-8.81774077	1.194367973	14.12124892	0.206140806	1.280756636	0.907857857	4.489796633	2.664377141	-50.11141112	-42.08611885	-14.03815234	-7.71933676	1.890051787	1.843960469	11.47316688	12.066312	10.45554207	9.838666159	0.724845699	0.049950518	4.807511463	1.555042538	0.906592432	0.17756541	2.782703721	0.882120742
-10.76506783	-8.882647835	1.170052963	13.1724574	0.18721814	1.364478932	0.984432362	4.665551116	2.530897343	-47.75250681	-40.19195701	-12.49653716	-8.096741611	1.932217069	1.776275171	12.17400017	11.62830219	11.7317719	10.1071594	0.716729808	0.050842221	4.737513388	1.528160336	0.935367115	0.187253761	2.692736557	0.811902714
-12.14023072	-7.779348683	1.165230005	12.44570023	0.200450362	1.341892842	0.911391749	4.448993071	2.563192773	-50.3298893	-42.35486924	-13.98994632	-7.795819713	1.915352109	1.698300694	11.45781675	11.63937022	11.37860505	10.00002321	0.719896117	0.051653939	4.713029024	1.630707447	0.978514784	0.190886775	2.569004778	0.836724408
-13.83948722	-8.064065564	1.177704747	13.19964444	0.195363534	1.385179685	0.926171071	4.362425288	2.529163149	-50.6100101	-41.13312877	-13.55016796	-7.506464759	1.872048945	1.750321072	11.85104952	11.53166513	10.68188288	9.649618133	0.723206934	0.050266157	4.686878267	1.546487348	1.028086133	0.185360163	2.679938542	0.809611059
-11.96471579	-7.804138558	1.124812463	11.97316506	0.189272253	1.360031186	0.970138603	4.323585447	2.593801984	-51.76917206	-40.79465425	-13.7588811	-8.412570063	1.862724619	1.781499307	12.00992609	11.72285163	10.70959891	9.429450497	0.733704006	0.049505859	4.904167335	1.531455199	0.950765499	0.182756759	2.673911434	0.839738371
-11.4032139	-8.104575344	1.226320077	13.00273541	0.199717887	1.349974387	0.937999574	4.392286771	2.600937551	-50.83200372	-42.10821472	-13.98145275	-8.170533426	1.88044498	1.745366134	11.71548063	11.60784466	11.5450472	10.41948094	0.702834644	0.052799213	4.751659422	1.635993692	1.020349609	0.182502629	2.690710166	0.815238757
-12.12026299	-8.941341109	1.338263947	13.87402066	0.196383245	1.348271887	0.94360583	4.40830169	2.595611439	-47.0009505	-39.17167513	-13.39323385	-7.842266104	1.89985198	1.881841996	12.30312436	11.57564497	10.90760603	9.850526212	0.735618334	0.051984556	4.529747751	1.566334603	0.977184708	0.178401161	2.763896339	0.802120274
-11.8959297	-8.097981928	1.133289708	13.6633987	0.181606136	1.340011956	0.944771258	4.403096394	2.477164796	-47.00041112	-38.78232304	-14.32746679	-7.804117523	1.905590837	1.73509127	11.64848099	11.03388153	11.30346894	9.69132139	0.700785212	0.050056434	4.740067669	1.580464704	0.953294966	0.186270735	2.599216003	0.863131045
-11.76671438	-7.662288864	1.172360083	13.04757701	0.208090772	1.278409274	0.922999698	4.437858253	2.462819159	-49.52156751	-39.01336663	-13.73112478	-7.536581823	1.900256453	1.820617925	12.49965892	12.14644633	11.01117271	9.306226445	0.729817561	0.049851909	4.848757496	1.56717826	1.013423142	0.169754208	2.734080151	0.851412418
-11.34754918	-8.033849192	1.208686399	12.40100588	0.199037438	1.339367699	0.932144817	4.343183355	2.472618747	-48.44093822	-39.22460894	-14.34938924	-7.662370851	1.920702636	1.886359939	12.57155036	11.85477779	11.31907755	9.545961022	0.747985024	0.050902075	4.607501986	1.606196717	1.004071632	0.182848879	2.792335879	0.898718291
-10.64314727	-8.329024971	1.163513725	13.22263593	0.189453859	1.356383626	0.950422911	4.252815036	2.523075409	-49.80104533	-40.30443159	-13.82847898	-7.764780663	1.770271908	1.788346301	11.35610129	12.10605763	11.37586547	10.19145081	0.709399028	0.04905575	4.700959184	1.614512988	0.994695086	0.183138976	2.8072414	0.888713405
-13.35767299	-8.192812758	1.307485272	13.62946943	0.187681239	1.370544048	0.964956094	4.392760667	2.530744384	-49.14843044	-42.09761369	-13.77983279	-7.335943022	1.814061448	1.916228316	11.77032289	12.22803266	10.89156285	10.02064964	0.734788705	0.050933281	4.834851308	1.531699227	1.032483951	0.182486763	2.759144954	0.814137307
-12.74071143	-8.379066224	1.204675658	14.41576395	0.173052208	1.385046552	0.931209906	4.386013799	2.567106794	-49.42356123	-40.66051831	-14.18205745	-7.817656606	1.859896134	1.844315948	11.94899663	11.85714212	11.65178486	10.03320388	0.697073098	0.050779714	4.512378897	1.602326845	0.990721704	0.175446488	2.77008659	0.846323173
-12.78539546	-9.023260264	1.216751211	12.94675415	0.20194366	1.327529723	0.933723372	4.568222495	2.473795751	-47.50298139	-40.71899482	-13.62978102	-7.410293455	1.968095489	1.84929879	12.05502402	11.04723441	11.09677449	9.755991668	0.748416538	0.050568002	4.737873491	1.504966426	0.946164069	0.188005861	2.72751445	0.787173847
-11.20887217	-7.787873228	1.126694356	14.1973459	0.184097427	1.376430665	0.928818498	4.472768903	2.63774885	-50.58125513	-40.37740237	-13.93780997	-8.12346401	1.794470336	1.700369206	12.60292285	11.67407547	10.8895319	9.764854579	0.739831487	0.049894888	4.717862357	1.658418247	0.929034245	0.182174997	2.550111432	0.905719036
-11.79784234	-8.703414003	1.255618689	12.39223603	0.188557663	1.306373198	0.950099595	4.382378876	2.548086868	-51.47178573	-40.96206126	-12.94971503	-8.077086821	1.90978988	1.766889895	12.56869493	12.06623331	10.95616792	10.01639969	0.72252139	0.051293026	4.731229028	1.603169199	0.965591511	0.177766884	2.825035274	0.84020169
-12.84367997	-8.765016305	1.125322314	13.51076759	0.187805335	1.343936494	0.932735359	4.340717803	2.591966323	-46.82289079	-39.98630654	-12.77148515	-7.175829213	1.82379911	1.792525895	12.22891002	11.22381841	11.48908842	9.677247396	0.702226588	0.050708512	4.658083968	1.566088442	0.906066012	0.190318286	2.657970186	0.864093692
-11.21959496	-9.224559554	1.232832829	12.93055933	0.175274486	1.403396309	0.988736342	4.547994212	2.512781296	-47.99947819	-40.67285738	-13.10687933	-8.574656599	2.044385374	1.801751769	11.95943537	10.88060104	11.17870407	10.11241165	0.693950078	0.050606635	4.536366094	1.572252572	0.919937016	0.18623608	2.783658158	0.838863118
-13.28535785	-8.499387057	1.129516302	13.42840893	0.199164629	1.333305125	0.904990397	4.530522118	2.545119721	-51.52778797	-41.21751799	-12.71044533	-8.090574541	1.854929102	1.822590853	12.71173688	12.08651858	11.04862934	9.261875159	0.735666204	0.049552862	4.813173295	1.571460733	0.96414849	0.192130115	2.665007745	0.851394923
-11.85484584	-9.131232012	1.194810935	13.69847887	0.180399209	1.405212117	1.001711555	4.383683523	2.563515794	-47.88574503	-41.28538498	-12.90705475	-7.979894853	1.841172336	1.863584196	12.61485517	11.14815289	10.9728396	9.79059441	0.737827671	0.050956423	4.751424945	1.518805834	0.894103211	0.198869395	2.629745625	0.849966034
-12.22900982	-8.097461046	1.230328157	13.19156568	0.185789464	1.392327542	0.945737795	4.391371281	2.468326319	-50.3249194	-40.94807849	-12.56650787	-8.264706637	1.817627568	1.802865152	13.08861139	11.36997687	10.96024893	9.606819286	0.722312575	0.049608869	4.985768984	1.561927977	0.95125533	0.178778843	2.619218364	0.840691198
-11.15466629	-7.99417711	1.07235229	12.51649578	0.206304526	1.307867964	0.893800227	4.306199867	2.551803088	-48.24921762	-39.19615365	-14.61155527	-7.7934958	1.915824607	1.817271737	12.50845904	11.64679545	10.76832238	9.72697048	0.728075376	0.050239321	4.645005648	1.56476952	0.92119725	0.181928309	2.680094867	0.852635949
-11.84197485	-8.24322015	1.222330845	11.90039671	0.188821564	1.320858128	0.920385893	4.413468405	2.563837722	-49.03108281	-39.93247851	-14.33188866	-7.875503781	1.993975203	1.710341814	11.47668305	10.97118085	11.26542386	9.725246715	0.741093599	0.050210399	4.761537215	1.58743716	0.97676588	0.18835405	2.676209363	0.807369583
-12.11246092	-8.353300635	1.021298408	13.96996982	0.172112681	1.345832734	0.967669494	4.513547032	2.522985096	-47.26520898	-38.12234499	-14.36343581	-8.280732557	2.08192059	1.631190182	11.14508989	10.77395	10.88187309	9.936773648	0.712049654	0.050445708	4.765378683	1.53752127	0.94161979	0.179950362	2.686915562	0.848481354
-13.09738217	-8.40781672	1.249262264	12.98543957	0.173904754	1.408031978	0.978380965	4.278105688	2.512626528	-50.95200658	-41.43450611	-13.8179695	-7.940299429	1.859609072	1.782201194	12.76504164	11.09458841	11.24321757	9.691952807	0.707462051	0.050352297	4.618424595	1.593241601	0.924585517	0.177761794	2.621922541	0.77860161
-13.38659883	-8.447291498	1.234298692	14.22606622	0.19082555	1.335462972	0.937511683	4.358771267	2.682266794	-50.49310179	-42.31344844	-13.96510369	-8.251314814	1.901422073	1.942405637	12.52744467	11.64779651	10.68847407	9.771950015	0.722209615	0.051041314	4.672452663	1.537957286	0.96943241	0.174911031	2.776587898	0.862692067
-12.71220186	-8.379794222	1.118575536	14.37383359	0.19775413	1.38971493	0.921661481	4.28603484	2.646424572	-49.91228092	-39.04032732	-14.18097315	-8.38088562	1.94144716	1.805456542	12.6758144	11.62193239	10.5330017	9.442539224	0.718775084	0.050251172	4.669211309	1.557640015	1.006123134	0.188040223	2.655879286	0.823328255
-13.02550111	-8.857761221	1.19050342	13.39728459	0.198868313	1.326486179	0.940282074	4.552940443	2.5690119	-50.62267106	-40.88534525	-12.54911642	-7.883639172	1.915423301	1.782491547	11.95391932	11.9529149	10.99147063	9.4791817	0.708326849	0.049927095	4.758157036	1.589446595	0.951736949	0.181214092	2.758228223	0.828394404
-13.32352206	-7.797642178	1.220458284	12.81904436	0.189111109	1.368399899	0.943928717	4.298997278	2.437934306	-50.24706928	-41.36917131	-14.22703651	-7.903107013	1.841742006	1.893999178	12.44551352	11.4309081	10.19491122	9.583213837	0.712753965	0.051347278	4.632282815	1.557617166	0.941905501	0.169515941	2.722507235	0.831486904
-12.71637384	-8.61918447	1.121508724	13.03976057	0.205539289	1.316898269	0.956608586	4.477909616	2.58911546	-46.41049244	-40.05119684	-13.85353431	-8.050269594	1.999151028	1.852451062	11.1450332	10.84557954	11.06668965	10.07146881	0.700333257	0.05219393	4.599852479	1.599442577	1.00376873	0.189585552	2.812453979	0.837195237
-12.41889299	-9.150273802	1.084362327	14.15432874	0.191272638	1.393136245	0.934712062	4.635702771	2.62076044	-51.51065374	-40.4258504	-13.84781045	-8.012430901	1.905182967	1.716612531	12.10057486	11.96605338	11.40393422	9.799371593	0.744378409	0.049366426	4.510966135	1.597736098	0.925924204	0.188226484	2.71443709	0.822381241
-11.99523752	-8.377182179	1.17115586	14.30713965	0.206830807	1.350036772	0.918577557	4.350728349	2.605064611	-50.20548686	-40.23141101	-13.57554243	-8.314261367	1.905014341	1.789270871	11.45197738	12.31746935	11.17899028	9.84168407	0.71770669	0.04907105	4.708335957	1.606939672	1.019084281	0.180201323	2.72707759	0.83073912
-13.0901461	-8.84727228	1.232697634	13.47207576	0.186391766	1.324669521	0.908756423	4.44208878	2.506694305	-50.14256051	-41.09707602	-12.4413687	-8.130508858	1.849856495	1.781657543	11.28457934	11.69269394	10.82479837	9.861403574	0.697773117	0.051215048	4.82253824	1.623529283	1.02358372	0.193151861	2.785587964	0.846914539
-11.49872731	-8.242348327	1.092595016	13.54216385	0.19969669	1.335551012	0.898264028	4.35516848	2.565525105	-46.73898268	-40.23364447	-13.11313161	-7.585918253	1.869890064	1.800925802	12.0320161	11.19992248	10.96675324	9.955858391	0.719744838	0.049111716	4.778108098	1.599243458	0.912775931	0.180706587	2.659386579	0.849857216
-12.06781201	-8.109289437	1.165395149	12.47724228	0.193312426	1.324463421	0.938107346	4.31602526	2.556146007	-49.77304614	-42.18336487	-13.47344787	-8.070138587	1.851983063	1.785544323	12.07388202	11.33909375	11.53035519	9.9097363	0.723866149	0.051194688	4.902466181	1.639861478	0.918541775	0.188593456	2.594995912	0.833489382
-11.58236014	-8.362567775	1.195211071	12.12247652	0.201040489	1.375154858	0.948987882	4.458866338	2.433432402	-51.52523397	-40.80051576	-13.72326331	-8.302663162	1.92426637	1.81988221	11.56608315	12.0878926	10.83485389	9.378895179	0.718360184	0.049972388	4.535696103	1.57105749	0.994286281	0.189439256	2.763298584	0.852756724
-12.80256964	-7.996444172	1.095929796	12.72869937	0.191255969	1.379101331	0.893162651	4.356730454	2.454841011	-47.52481208	-40.36803233	-12.97652804	-8.208180677	1.897965175	1.785615242	11.25958185	10.83593283	10.7095193	9.548271987	0.715425743	0.049220644	4.650350629	1.599699536	0.961215481	0.193988461	2.611165624	0.862237836
-13.48232975	-8.793849447	1.294738437	13.2343629	0.210165023	1.314167103	0.924475535	4.343058242	2.489489803	-48.47454491	-39.70332964	-13.31223326	-7.366452698	1.862867924	1.869311532	12.57973869	11.9252207	10.84674502	8.957866216	0.741455018	0.050921269	4.732390226	1.60258951	0.943913531	0.191833288	2.678124083	0.903824774
-12.83950212	-8.861750443	1.184696857	13.79690286	0.200328458	1.355764872	0.913988428	4.451911121	2.663824311	-49.17357572	-41.06181198	-12.62124208	-8.384248238	1.8850602	1.724356635	11.81326113	10.83992049	10.65078785	9.907738072	0.726858411	0.050316717	4.6900959	1.591062258	0.959367005	0.195520243	2.637534805	0.83163605
-11.19635108	-7.850592288	1.209914759	13.3473582	0.184955054	1.344054302	0.979211024	4.411897272	2.636692652	-50.29950809	-40.8502411	-13.17160937	-7.736131118	1.759923177	1.838462272	12.34346874	11.61393752	11.30558402	9.879244752	0.730552848	0.05268281	4.858119144	1.595952617	1.037950981	0.174501694	2.773846619	0.849748158
-11.62891418	-8.303419297	1.215698529	12.41287335	0.214703989	1.344518728	0.92146392	4.320287432	2.605984784	-48.16131136	-40.32151326	-13.97655117	-7.723715079	1.763436157	1.824542117	11.6441609	11.02232673	11.02909301	9.774602355	0.730869904	0.051410399	4.78459992	1.58791214	0.967491109	0.193946197	2.64032789	0.813042342
-12.32799586	-7.938250985	1.146728605	13.83058309	0.178302388	1.334531928	0.969987326	4.297474372	2.663590803	-47.41851365	-37.82141986	-14.48960365	-7.849682878	1.934821999	1.738547496	11.21823738	10.73582188	10.03670051	9.525744335	0.734107884	0.049932171	4.894514109	1.529604871	1.031404154	0.181972973	2.742439249	0.867909546
-11.41308705	-8.656073643	1.223033345	13.48001091	0.202050748	1.310539443	0.967091054	4.463708064	2.429400036	-48.07524715	-39.17111619	-13.39132365	-7.848431143	1.902260104	1.754859591	12.26797639	10.97840253	11.01775539	9.787385678	0.724391379	0.049131522	4.671572506	1.557007302	0.989702096	0.185443377	2.715749882	0.851575516
-12.55049055	-8.357535884	1.035275965	13.45089125	0.187908017	1.367301258	0.922545795	4.314713235	2.538372303	-50.62955733	-41.53377054	-13.23614078	-7.924745227	1.951129226	1.73985011	12.08379189	12.33753864	11.48827801	10.19217141	0.738193182	0.048710623	4.875084356	1.557774211	0.978497208	0.18719356	2.676256924	0.785790556
-12.2615763	-8.7410569	1.209431026	12.52591557	0.19912508	1.313365682	0.918958664	4.461214653	2.465147014	-51.46836435	-41.40743885	-13.49571508	-7.750454299	1.901628678	1.663743456	12.06642249	11.70944627	11.11434266	9.823048686	0.735163237	0.050714409	4.811554596	1.59328323	0.952441807	0.195747209	2.646463741	0.845930309
-12.09592066	-8.159543422	1.291865464	12.50971963	0.191422104	1.378563734	0.958021609	4.361154764	2.571493231	-48.58760246	-41.74520451	-13.18806066	-7.580533839	1.831332667	1.877418296	12.19662586	11.85162297	10.92197177	9.904072548	0.727144377	0.050623335	4.745924155	1.562247803	0.946897564	0.179178065	2.690858282	0.83773691
-11.85801044	-8.817770071	0.994546281	14.45180922	0.184946599	1.363098181	0.926769486	4.382314052	2.539361026	-50.58453955	-40.38421776	-12.83620463	-7.680574447	1.769905448	1.72743401	11.427974	11.75092015	11.08778317	9.514251075	0.716487604	0.050142215	4.636352637	1.63893357	0.93038867	0.193062061	2.686876786	0.844561479
-12.91863735	-8.073413388	1.201747975	12.26124529	0.195847374	1.385285578	0.985539496	4.382586029	2.446847475	-49.9273038	-41.86415995	-13.58120585	-7.863912738	1.921951044	1.781905165	11.99412799	11.58415828	11.24120753	9.922648055	0.715861996	0.050069104	4.738886968	1.535283478	1.004250319	0.191498204	2.675285286	0.832214373
-11.45402391	-8.105990372	1.077136243	13.44651988	0.19870834	1.344918579	0.955841157	4.240371727	2.527394388	-48.10292626	-39.04315346	-13.65394763	-8.116768025	1.953656713	1.691841161	10.75449297	11.43146947	11.17474516	10.00927719	0.725407651	0.05108002	4.851438882	1.638576124	1.025845354	0.184117783	2.73594556	0.855761135
-11.93217417	-8.850845156	1.252218251	12.75040426	0.199794347	1.340362291	0.898125317	4.317418216	2.656452884	-51.77381648	-40.61327706	-12.76956656	-7.984240699	1.871340584	1.77155647	12.10046818	12.1012722	10.62773025	9.674092286	0.715549729	0.051692154	4.738310843	1.604037961	0.952464341	0.175130833	2.823693703	0.815817694
-12.51039542	-8.663635881	1.073964355	14.0043001	0.206996406	1.325520879	0.964991328	4.444993872	2.589131477	-52.06332386	-40.65771037	-12.94724175	-8.915317055	1.85575217	1.876409784	11.58235383	11.8258726	10.36399009	9.217160328	0.730249807	0.048891226	4.788587795	1.585980015	0.982564429	0.183328174	2.792609194	0.828632102
-13.01258988	-8.23821714	1.092596916	12.56967175	0.183094597	1.333060134	0.904390743	4.515907449	2.592118125	-50.63452396	-40.38386505	-14.16958425	-8.427320741	2.049379497	1.660091032	12.01279299	11.04128595	10.36189701	9.897528796	0.711474698	0.05062078	4.653917387	1.547800063	0.948566972	0.185738928	2.652367878	0.785356018
-11.79460654	-7.701044326	1.172902696	12.3781562	0.188532804	1.322550853	0.917662598	4.386838387	2.503427048	-50.17035501	-39.61885452	-13.7010728	-7.861030789	1.935798114	1.739621355	11.83775807	11.96035673	10.39278458	9.340694159	0.749506374	0.049386716	4.925859407	1.630608249	1.001863775	0.185652074	2.713649719	0.897563778
-10.81504804	-8.19803416	1.264849478	14.34540479	0.18570808	1.407201424	0.979914428	4.480853267	2.581430556	-50.04885699	-40.05682996	-13.92710514	-8.224809369	1.895260512	1.735481543	12.1065779	11.40201487	10.79818327	10.09981487	0.74137259	0.052819283	4.792902561	1.604640642	1.018978813	0.172666151	2.715105594	0.812386347
-12.18573217	-8.604221101	1.203789644	12.66311457	0.19317418	1.322218066	0.924737551	4.584920589	2.420732137	-46.77951833	-40.23156768	-13.21901637	-8.276048646	1.990874517	1.789055108	11.2216727	11.40465603	11.30050708	9.695285714	0.714412832	0.049136685	4.860070261	1.552652748	0.916829257	0.194653006	2.615127517	0.852380183
-11.77505692	-8.870958579	1.287386004	13.50594668	0.185887719	1.352844608	0.966589798	4.483319846	2.545232999	-49.47089948	-39.40926322	-14.22780877	-7.937699953	1.9023789	1.840762253	12.40100633	11.88532701	11.00000127	9.931470464	0.710288407	0.050111027	4.527601276	1.55807577	1.012312314	0.18579899	2.790829517	0.786520538
-11.56014146	-7.534991368	1.094235753	12.70446803	0.182459166	1.353047365	0.917991864	4.42624368	2.531332554	-47.87323045	-41.55464177	-14.03563446	-8.151304318	1.852848538	1.762462365	11.67686589	10.85611369	11.17103127	10.08805702	0.732058405	0.050233185	4.927219742	1.599790118	0.927311071	0.192156495	2.496954288	0.827717483
-13.80802358	-8.422484709	1.049408396	12.57589285	0.192396109	1.348046904	0.924532143	4.406845638	2.500292268	-50.69592853	-42.66590909	-14.59158542	-7.699744599	1.955258476	1.813059392	11.14782517	11.59955373	11.0388086	9.705463639	0.729710626	0.050010135	4.496594739	1.567511173	0.962011794	0.200491282	2.723161253	0.857487516
-12.06265455	-8.808479798	1.150928264	14.62015119	0.175039938	1.359607489	0.961495009	4.404442644	2.524971311	-47.18837841	-40.38114525	-13.45379964	-7.791330866	1.984558462	1.761261439	11.57335063	11.72839538	10.80843138	10.31962242	0.722597078	0.051254492	4.599446486	1.573827051	0.971264401	0.1881807	2.715963963	0.826555905
-12.13375053	-9.373711175	1.127836861	12.89279836	0.192968098	1.330365832	0.947027009	4.473059918	2.522435301	-49.63514516	-39.81368851	-13.53158076	-8.306183837	2.018230921	1.793325809	12.34132967	11.62404343	11.43952064	9.81362083	0.721580661	0.04892425	4.464154648	1.579226939	0.932300003	0.1917636	2.805436727	0.832118933
-12.97717538	-8.559294935	1.205416476	14.09023909	0.20679223	1.307027982	0.951716428	4.382274927	2.479625349	-49.93907629	-42.29194409	-14.2835354	-8.003386663	1.920068125	1.88946972	12.59605103	11.82825545	11.065667	10.1179166	0.731118603	0.049733887	4.703459583	1.575016381	0.9893024	0.185478291	2.735342762	0.870616611
-12.09358207	-7.522274955	1.145556902	12.84001939	0.18641535	1.307846704	0.953427485	4.493767971	2.443930585	-47.89948608	-39.90730171	-13.25116783	-7.419223481	1.894052452	1.815891009	12.34661951	11.40500771	10.85218737	9.462448679	0.720012161	0.052032167	4.738716606	1.508232515	1.013827256	0.181750354	2.649676418	0.831822555
-13.22803982	-8.369408772	1.09903098	12.57894961	0.177976666	1.321834779	0.91315229	4.461970171	2.585862409	-48.38561734	-40.59218796	-13.93705448	-8.047589047	2.089559313	1.659342591	11.55331949	11.06113357	10.58838885	9.982990322	0.720680314	0.051016187	4.778285498	1.628336479	0.901301493	0.188065649	2.65960955	0.846629233
-10.90315704	-8.063864129	1.120307676	13.75283677	0.19602604	1.351251107	0.91279729	4.497134962	2.618679738	-48.3200185	-38.87304866	-13.18688752	-7.967138967	1.857061011	1.781690044	11.67384459	12.31323654	11.50227979	9.319981559	0.739248079	0.049345962	4.940099483	1.565349992	0.964153757	0.188676231	2.614700745	0.877349474
-10.89424987	-8.462258312	1.127062191	12.896702	0.180589094	1.375061907	0.918451789	4.402147144	2.519927711	-47.64724741	-38.49704355	-12.82184953	-7.624421025	1.967983684	1.690238667	11.48138362	11.59133988	11.06592437	9.46605871	0.737595274	0.050382188	4.6670379	1.561842443	0.885137769	0.173670979	2.715831005	0.858782231
-12.18466967	-8.19665427	1.134304196	12.6110962	0.202496976	1.303215795	0.933770758	4.265421246	2.51259646	-46.49822732	-40.33425835	-13.01766162	-8.00861044	1.958964196	1.777227093	12.30183181	10.35436614	10.7849163	9.988790893	0.725486915	0.048885747	5.059794836	1.503617663	0.955236246	0.187461804	2.622536614	0.816320706
-11.96109435	-7.616642433	1.246000833	12.49320943	0.190117725	1.289671894	0.94737934	4.466085321	2.542259032	-49.01778717	-40.96256266	-14.05877633	-8.027665221	1.835097365	1.868951327	12.02335398	11.73249483	10.42433179	9.732931747	0.747665453	0.049659286	4.948666657	1.577322733	0.98597069	0.184432493	2.688102501	0.902899435
-13.11570442	-8.881057592	1.16450354	13.63717678	0.193770955	1.390337707	0.894949168	4.478280779	2.581422616	-51.84626377	-40.34540949	-13.33904659	-7.993520731	1.886346558	1.714597646	12.35928799	11.642766	10.64519114	9.340453142	0.723485527	0.051883625	4.888846672	1.623550834	0.920285014	0.185658385	2.715240706	0.862499426
-12.86073571	-8.656610838	1.180254295	13.18257533	0.184152126	1.395588868	0.956501949	4.288566211	2.653337516	-51.26744985	-40.57560084	-12.89711071	-8.402558494	1.905069418	1.783659712	11.52607975	11.28636443	10.458574	9.532378649	0.712868447	0.051951845	4.7553747	1.592216118	0.992470981	0.179707644	2.806812803	0.800087518
-13.92630466	-8.952792088	1.225280657	12.6406423	0.186427699	1.358890312	0.965665871	4.639511162	2.555101646	-50.75172918	-40.95967592	-13.92337074	-8.412405668	2.072152129	1.75930081	12.48989773	11.06965936	10.42754483	9.547380577	0.700317097	0.051548847	4.610293379	1.515035583	0.884635948	0.177719923	2.716185229	0.801796561
-13.45996969	-8.788837223	1.159286025	14.34132763	0.200014529	1.379979309	0.913464311	4.550271515	2.602122554	-50.58188509	-42.58890451	-13.08491251	-8.143995798	1.893805466	1.777866559	12.44150307	11.76107362	10.98752031	9.788228011	0.748226863	0.048818213	4.768799271	1.530135233	0.913397748	0.192750299	2.570822102	0.842057178
-10.71252638	-8.433082983	1.135661761	13.41964738	0.20314864	1.337728243	0.951225131	4.411333887	2.48572307	-48.10562769	-39.98673154	-12.81832622	-8.372190716	1.890758631	1.759193704	11.76963424	11.21043209	10.62038867	9.955073938	0.728268935	0.05017306	4.739376568	1.544853174	0.92977197	0.180174098	2.676968095	0.850308501
-12.91606416	-8.065415848	1.301106178	13.89592274	0.183391261	1.311986997	0.930165504	4.348170372	2.484257196	-46.93421077	-39.3650653	-13.23573745	-7.756527806	1.907039815	1.796297134	12.44964071	10.95908697	11.10636322	9.74638466	0.704593667	0.052003457	4.728104791	1.58873401	1.004758494	0.175586148	2.676004077	0.851908128
-11.00743664	-8.187559732	1.190728829	14.25933099	0.186545529	1.418826774	0.979988537	4.481673679	2.540649876	-48.5618194	-39.71968143	-14.50452711	-8.262865283	1.947666646	1.784258484	12.4250324	11.48101451	10.87815106	9.816284835	0.709558142	0.049612898	4.618194895	1.54840901	0.908790633	0.171472004	2.567116618	0.778443889
-11.65581636	-8.204752376	1.188236249	13.79297947	0.178828132	1.364228352	0.97230862	4.190352779	2.540702482	-49.84664706	-40.78704092	-13.19450057	-8.355363877	1.913150157	1.830575772	12.66352392	11.76383956	10.65550634	9.918513406	0.725915182	0.049123255	4.874362062	1.583104004	0.92794697	0.166986073	2.775994508	0.891865601
-13.31187457	-9.574611287	1.254279197	13.83075673	0.210942613	1.326826443	0.939535523	4.266455977	2.632123429	-49.28090809	-41.00836909	-13.29371488	-7.435493295	1.846947796	1.886212471	12.29894512	11.42393413	11.37720298	10.18814904	0.744299124	0.048898413	4.759395907	1.548484194	1.042735445	0.191683614	2.903946061	0.812749721
-13.62134895	-8.316171261	1.084170349	13.06732436	0.201975393	1.351033984	0.903828004	4.31163492	2.574379065	-51.11443975	-42.28984524	-13.46157394	-8.165006419	1.848228819	1.701727602	11.78094052	11.22238531	11.04542842	10.13386738	0.711535488	0.049476671	4.906864935	1.606306081	0.959873869	0.192778944	2.649423142	0.862915615
-12.57585291	-7.724545833	1.090399396	13.22263244	0.201400133	1.348823255	0.93458598	4.176430201	2.520204835	-49.55913315	-41.42612961	-13.87623431	-7.953935424	1.893866771	1.849753452	11.37797431	11.87497166	10.1460199	9.620283267	0.744835681	0.048425371	4.741807283	1.530655833	0.991874704	0.185437622	2.703312249	0.877839528
-11.03174385	-8.234732005	1.189322313	14.20993838	0.192648223	1.357141601	0.989501624	4.521279569	2.536982332	-48.21530214	-40.94242994	-13.80849689	-8.334996537	1.868003366	1.827717863	11.59627294	11.78212499	11.54055791	10.43972983	0.706441054	0.051973104	4.832009175	1.577855555	0.988803605	0.178004496	2.670253556	0.787660478
-12.68087306	-8.272816885	1.155620235	11.95719487	0.192272903	1.396573835	0.966233663	4.478941772	2.595730705	-51.53775399	-40.56459998	-14.1734931	-8.396351259	2.005654743	1.810438423	12.85732866	11.5935899	11.08199277	9.489264835	0.72907214	0.049897057	4.666054436	1.537715929	0.993359417	0.189744763	2.737068523	0.842509268
-11.85375562	-8.719054641	1.129959581	14.72737906	0.204393473	1.34715423	0.915410827	4.37659121	2.559327779	-47.59310783	-40.28779166	-13.39494693	-8.353387723	1.948126921	1.848648591	11.66865631	11.67912041	10.61847838	9.89092283	0.727620935	0.049508862	4.806292705	1.548300579	0.980651691	0.191289869	2.698521284	0.871543925
-11.3248631	-8.145309611	1.167573148	13.36319972	0.188356583	1.438449717	0.996325346	4.285003877	2.630181831	-51.11766457	-40.1475143	-14.19748346	-8.326911269	1.939554423	1.73013223	12.47393071	11.98269093	11.57466754	9.623771673	0.714984701	0.051183117	4.651819959	1.591607262	0.937726079	0.177024106	2.644164337	0.872759942
-12.59331488	-8.239296703	1.243899545	14.01559516	0.191403511	1.347317532	0.934462931	4.448599564	2.42127668	-48.41745242	-40.34196045	-13.19653006	-8.11267753	1.952125252	1.799303115	11.16222254	11.31971202	10.59389115	9.501138973	0.726981745	0.050419691	4.703632491	1.549634099	0.971934712	0.17043528	2.706058363	0.849047107
-11.73684543	-8.257851595	1.18212155	13.81678275	0.164296736	1.41706031	0.918708298	4.503657745	2.600793051	-47.02145422	-40.59640298	-12.02836439	-8.087752791	1.940399205	1.779313257	12.52418676	10.90600842	11.09299201	10.34760011	0.732834468	0.051852875	4.72063626	1.564702183	0.972613971	0.174740911	2.705028135	0.806681711
-12.53827818	-8.955691331	1.257362861	14.15384982	0.185415876	1.385825902	0.924002776	4.450526867	2.624386342	-50.94690311	-41.51953568	-12.49564052	-8.612484852	1.885525381	1.821361305	12.46403619	11.72843395	10.50477818	9.57602539	0.724524191	0.051047209	4.60526299	1.612299883	0.885540329	0.174582566	2.691047092	0.839751865
-12.96364625	-8.576216611	1.087006762	14.42839597	0.196312404	1.392676197	0.958813393	4.483781851	2.626882336	-47.88762903	-40.54579967	-14.24911183	-8.099003963	1.975419252	1.845719064	11.13044959	11.73378944	11.32379274	9.680910214	0.721689591	0.049491371	4.555494063	1.536570565	0.940407539	0.186378813	2.68686698	0.844915715
-11.6514387	-7.905959295	1.211879412	13.58146016	0.192359938	1.392124782	0.95720135	4.402103026	2.495238495	-48.61067291	-41.22343114	-14.61060011	-7.985450621	1.963034327	1.828651208	11.98725791	11.34614679	11.33405458	9.979073268	0.727528622	0.05156075	4.552592924	1.548138173	0.97747692	0.17519724	2.651444963	0.827121763
-12.38203419	-8.935860003	1.286486211	13.49582728	0.173293299	1.373893149	0.955416628	4.462632388	2.412480224	-46.27061529	-40.26630911	-12.90811633	-8.041493519	2.079421238	1.853900078	11.68272495	11.15741992	10.3406877	9.547986833	0.715259194	0.050325219	4.627989746	1.539978528	0.881182083	0.17446658	2.769358188	0.882288053
-11.87544075	-7.496322086	1.234669798	12.70392924	0.199698819	1.344176636	0.975124129	4.40273388	2.570251809	-48.34614878	-38.88311031	-14.43930958	-7.709882867	1.852580058	1.922811179	12.49097195	11.86651769	10.86285661	9.190574411	0.745119809	0.050944898	4.710589468	1.579335693	1.020753516	0.178539441	2.670289719	0.805982822
-12.57343969	-7.947609302	1.162816325	13.42416117	0.17974132	1.429081017	0.930872713	4.186565165	2.544138212	-48.60748047	-40.25561479	-12.98733852	-7.927312023	1.864441112	1.799020208	12.4626979	11.25605446	10.6371899	9.189322865	0.714837475	0.051250459	4.795676776	1.616806818	0.909324531	0.182487492	2.587915085	0.902568106
-12.57781621	-8.400935158	1.061388172	13.67867605	0.191990681	1.337851739	0.907057306	4.381227211	2.603722873	-47.67679546	-40.80361101	-13.82272431	-8.30790194	1.9340008	1.823474915	10.87086329	11.80828029	10.760413	10.11002748	0.721743233	0.050419949	4.688459734	1.584353246	0.902806703	0.181784569	2.671237645	0.795583079
-12.4881344	-8.276918846	1.145432288	14.94551821	0.176795796	1.392786801	0.957673964	4.44068969	2.499632811	-49.18904229	-40.15287615	-14.06423729	-8.357571345	1.961410889	1.87351675	12.07673215	11.91003031	10.67757789	9.586881555	0.708095021	0.049997743	4.597016787	1.539512895	0.953391583	0.17204452	2.738090966	0.862515159
-12.28610844	-9.767255034	1.249522055	14.88636672	0.200222582	1.376209884	0.957374903	4.586175859	2.459213303	-46.07273894	-40.31371089	-12.36866854	-8.189074322	2.01908019	1.834083805	11.52030622	11.37729072	10.96652737	9.666930244	0.737052242	0.048873047	4.58196085	1.517654885	0.927311434	0.200263574	2.634408079	0.787069129
-12.28223088	-8.778077237	1.26421097	13.13405219	0.183831557	1.403595223	0.946144339	4.514874776	2.539076696	-48.36172201	-38.48734814	-13.26772588	-8.449088771	1.905487215	1.795065933	12.41293191	10.63851502	10.88489441	9.334287925	0.744673147	0.049954272	4.931202846	1.529999031	0.960094156	0.188437146	2.687047245	0.820369191
-12.21593256	-8.177571105	1.101855337	12.75199226	0.204692083	1.318208457	0.9034693	4.2367039	2.635601356	-47.80135293	-40.43769537	-14.46152305	-8.057727646	1.948927377	1.840691535	11.23850058	11.42634995	10.6631608	10.14677555	0.709882991	0.051439751	4.777827107	1.579521628	0.959366366	0.181070945	2.752692754	0.814106321
-12.73637473	-8.828228061	1.203601065	13.45591364	0.189385538	1.345179622	0.939719769	4.473515746	2.551087393	-51.48735964	-40.29291785	-14.70560599	-8.056260942	1.986910155	1.740647251	11.22907633	11.72829963	11.15844224	9.391449563	0.712840546	0.051639095	4.637085828	1.605011871	0.971302051	0.185367807	2.806304445	0.904581186
-12.91618872	-9.258424859	1.276090983	14.03414433	0.192193289	1.313397286	0.925720463	4.672505285	2.530782035	-46.03545176	-40.08866376	-13.50267434	-8.277139124	2.100007961	1.795480784	11.86599334	10.96196929	10.91816482	10.01571108	0.708926148	0.050546021	4.671298859	1.530213681	0.937981979	0.190742054	2.718526476	0.872546875
-10.99091933	-7.920185625	1.173601772	13.57822592	0.204799563	1.346588456	0.938375943	4.344393129	2.560295355	-48.83092184	-39.15222901	-13.72265563	-8.046581935	1.857156041	1.823364359	12.51625581	11.77621775	10.32302724	9.571663546	0.7336856	0.050009276	4.665142883	1.545506982	0.984992255	0.179064212	2.681473267	0.861765144
-12.77565069	-9.118663441	1.160206158	14.05772402	0.189005399	1.372809168	0.951542773	4.611615128	2.448067298	-47.68998933	-40.47251997	-13.40628481	-8.073211793	2.028301838	1.746506987	11.2670247	10.92519895	11.03636339	9.911866877	0.724535702	0.05061459	4.737436061	1.560947062	0.944056907	0.189307227	2.743200103	0.868970732
-12.82679011	-7.550250183	1.105328369	14.27001776	0.17458016	1.411902766	0.916096754	4.414232124	2.6861236	-48.95204218	-40.63671083	-13.61522227	-8.109568496	1.81695528	1.840122976	12.5305413	11.33555346	10.84712011	9.638037998	0.736017778	0.051371281	4.947351211	1.613598944	0.947694353	0.175073581	2.640200459	0.90776935
-10.74708596	-8.253986993	1.175023351	12.78041482	0.18205092	1.378607946	0.935392767	4.348773994	2.541143612	-47.35261629	-38.09967093	-13.9490351	-7.979520109	1.897335486	1.752329992	12.56999735	11.66725598	11.66916157	9.675523947	0.732411467	0.050708648	4.656354668	1.585613659	0.90271537	0.184660111	2.566314584	0.824084532
-12.32778685	-8.15147554	1.186512852	11.99507648	0.20134467	1.365748172	0.936848102	4.221803554	2.580074213	-50.53083738	-41.67873103	-14.35608534	-7.792708197	1.823238719	1.809554302	11.95402534	11.35879326	10.53059147	9.916817469	0.706650325	0.051556464	4.557735143	1.628132954	0.901794422	0.175597551	2.718060871	0.838470879
-12.6165778	-8.849854477	1.083540897	14.69814664	0.186547185	1.324356697	0.931035167	4.593147862	2.638208522	-50.88209415	-42.12999142	-14.19496055	-8.143854994	2.004157942	1.70853944	11.69499308	12.14946914	11.04953003	9.788318696	0.713313887	0.052072597	4.646966616	1.605871944	0.879054237	0.19112349	2.612919343	0.893343239
-11.86526474	-8.796130055	1.225017157	12.2156103	0.195205752	1.365361468	0.953933525	4.514558309	2.557363024	-51.01046745	-40.83085395	-13.57407804	-8.140151016	1.9876695	1.614474276	12.62232271	11.33124978	10.73151634	10.07382632	0.711789098	0.050282654	4.663178982	1.550946466	0.928736193	0.192573409	2.664403542	0.872181796
-12.11586486	-8.847621205	1.267015353	12.69889196	0.202562224	1.333294539	0.935767942	4.584386716	2.491631359	-46.05292525	-39.88612331	-13.61145397	-7.938190195	1.906545781	1.987119723	12.27755041	11.45475723	11.61934788	9.740498723	0.743257692	0.05000812	4.745349675	1.587985584	0.953694146	0.190561647	2.737218245	0.810397292
-12.27906216	-8.801311608	1.233439484	14.11070814	0.201641612	1.27693405	0.954029228	4.540964568	2.51931903	-47.06758522	-38.27479976	-13.62726668	-7.647776876	1.874269141	1.915908004	12.53540107	11.31211883	10.94700976	9.337158725	0.71732988	0.049362377	4.851099606	1.556718853	0.967782589	0.17628117	2.775881118	0.807923415
-11.51627226	-7.616391264	1.212125426	12.61054228	0.172625738	1.385762492	0.948657282	4.227833206	2.540623603	-50.94318495	-40.48953822	-13.75281025	-7.738629551	1.769255764	1.75921354	12.11994271	11.6718501	10.48890825	9.562794879	0.72868043	0.051593322	4.932098592	1.57981236	0.941681276	0.171423327	2.638727952	0.818985601
-11.87761766	-8.328199117	1.188920333	13.82563122	0.192215069	1.305457914	0.906045365	4.433907954	2.53909252	-49.82524236	-40.59208719	-13.85549881	-7.981624514	1.744846791	1.795410344	11.85598642	11.61628942	11.15113512	9.966710193	0.717257921	0.052365045	4.780985165	1.585371296	0.986777887	0.189354715	2.679534251	0.854191529
-11.91998078	-8.681804698	1.029399939	15.49415529	0.186215447	1.357645836	0.927334348	4.343368573	2.518548348	-48.17364852	-38.29977294	-13.54071862	-8.150596097	1.956083868	1.702351411	11.83832	11.87564751	11.54318781	9.830915961	0.695515029	0.050431571	4.5186384	1.620517342	0.94070641	0.176777001	2.657410773	0.830264954
-11.71403162	-8.222764163	1.218509649	12.10158516	0.194259056	1.316165233	0.969131138	4.34582397	2.492584818	-51.00945392	-40.80787203	-14.02531158	-8.345752829	1.926314772	1.812524183	12.66801699	11.59933966	11.17479458	9.496674785	0.706533781	0.051628372	4.832986027	1.583070852	0.96095855	0.186998333	2.710385534	0.899580167
-11.62762031	-7.788585458	1.227659619	11.80326693	0.183483128	1.360389196	0.992631963	4.219820883	2.549648773	-49.43047756	-39.67420119	-14.32809755	-7.890924626	1.808181217	1.857922206	11.97751297	10.96614775	10.74286412	9.714351247	0.719251828	0.052068034	4.878263684	1.581311691	1.002502905	0.174245458	2.819568932	0.848850667
-12.92192723	-8.522168771	1.066574695	13.47571609	0.208808998	1.286944517	0.88688901	4.375249661	2.640622978	-49.88268366	-39.25326649	-13.84714508	-7.856389684	1.924696498	1.703723992	11.34662391	11.68772636	10.07416053	9.613668228	0.72238248	0.048952684	4.870992551	1.622245378	0.935969067	0.180458606	2.777777071	0.863893094
-11.64283817	-8.344746359	1.097709425	13.71707449	0.215531433	1.35183816	0.905033788	4.374120859	2.48836703	-47.9072675	-41.20725847	-13.08464938	-7.526400429	1.901498033	1.722366533	11.94796648	11.77301342	11.99479005	10.36252503	0.718076661	0.048769167	4.855486441	1.583286628	0.994526174	0.194080814	2.630242453	0.853338212
-12.42472441	-7.516964832	1.162386051	13.87887517	0.190537754	1.387141289	0.919889455	4.312686731	2.606170085	-46.25984239	-39.92470658	-13.6169946	-7.917268039	1.944405086	1.799588458	11.403406	11.23259307	11.3022803	9.553573565	0.727320727	0.050172036	4.779168788	1.586273641	0.984884269	0.181263015	2.537551917	0.844318639
-13.15161661	-8.269032178	1.098745445	11.76176145	0.197849256	1.307707225	0.922432335	4.522027852	2.561478811	-50.87100782	-40.92598887	-13.1216841	-7.909093246	1.915036041	1.658496907	11.91901833	11.73146455	11.37571133	9.571388958	0.710041784	0.052177279	4.770427219	1.611817726	0.916463642	0.193427463	2.639347021	0.886222381
-11.67050731	-7.676590963	1.160591494	12.37424949	0.196941387	1.391616811	0.970533923	4.405728156	2.419121889	-46.3659063	-39.53100572	-13.62869078	-7.640087002	1.920558223	1.863104684	11.76863341	11.43345113	12.01831	9.655109632	0.734134601	0.049891643	4.768537115	1.616524039	1.020783313	0.18698058	2.676516443	0.840910766
-12.32676471	-8.242993514	1.167256264	13.23387972	0.187127611	1.315085186	0.929310082	4.439637944	2.617918437	-48.4917451	-39.69376986	-13.07909553	-7.851773344	1.958803803	1.779389255	11.51467659	11.58111152	11.3834764	9.345930429	0.735865859	0.049472535	4.913677993	1.545983388	0.970590567	0.179502465	2.67980463	0.825917466
-11.62170973	-9.493442717	1.248758061	13.81139187	0.209250871	1.343071026	0.931198575	4.432412226	2.480455598	-46.3518091	-40.16409479	-12.99162655	-8.237727526	1.993344507	1.833167512	12.36404612	11.27974515	11.54392421	10.20968125	0.726956131	0.048394563	4.878907356	1.534405083	0.932825518	0.192863348	2.697124148	0.832661397
-12.03213766	-8.700302192	1.209857989	14.04837283	0.189992576	1.316902352	0.946536589	4.484179137	2.497815878	-48.37127457	-38.49047658	-13.21147263	-8.579305133	1.934981769	1.808422897	11.64910087	11.16980906	10.56927426	9.342045526	0.724719779	0.04988203	4.772830411	1.541971078	0.982518867	0.181756093	2.703348455	0.807833187
-11.02005377	-7.96886132	1.147757816	13.62254485	0.175149354	1.392104763	0.922784215	4.565924895	2.50256912	-48.00304513	-39.06026608	-13.01288787	-7.816719828	1.941323326	1.771312879	12.39643211	11.65342439	11.30065986	9.460474437	0.732350819	0.049046939	4.766811725	1.567306433	0.95188759	0.176520167	2.680045746	0.883851734
-13.19314989	-8.189850352	1.203308251	12.68925565	0.200081138	1.320160114	0.954456753	4.345374792	2.460554938	-52.18215972	-40.46884571	-13.25841315	-7.874197262	1.782641094	1.779914432	12.47190085	11.56271047	10.03621259	9.246139474	0.699497639	0.050913086	4.593768689	1.568135914	1.005776618	0.184916565	2.765157473	0.904920681
-11.98704861	-8.080856092	1.108916308	13.73022621	0.171710157	1.361259691	0.958692029	4.514194419	2.448113524	-49.53426787	-40.42917181	-12.92372091	-7.289740384	1.879601439	1.801946801	12.05821017	12.09936953	11.07634266	9.551198733	0.739395593	0.052238717	4.731272561	1.588138683	0.982942471	0.177308714	2.746761755	0.823259542
-11.85660831	-9.222851319	1.237113574	13.7288989	0.201031926	1.354395838	0.931258952	4.537107473	2.554698401	-49.76764409	-42.82779418	-13.31572758	-8.035634704	1.906357861	1.885794724	11.07699182	11.57814687	11.14394026	10.18946162	0.72183157	0.05040851	4.560135036	1.604392381	0.985504683	0.188590009	2.855787706	0.838369419
-10.68847084	-8.677211601	1.228561597	12.65356662	0.210200802	1.323903784	0.924597235	4.460507726	2.489229791	-47.46075782	-38.60530574	-13.1732029	-7.96361716	1.956905933	1.788930377	12.79143675	11.011339	11.4313722	9.66230761	0.744442489	0.049839442	4.791728057	1.592533832	0.938553021	0.177429934	2.722448466	0.841250632
-11.85449622	-9.288045597	1.154412108	13.65315311	0.210278411	1.354420092	0.933770206	4.235017006	2.619223367	-50.31905751	-42.08060187	-12.77460586	-7.963498449	1.918874471	1.764336719	12.62664024	11.42214761	10.81767531	10.34211217	0.73817539	0.049834985	4.716522291	1.558844106	0.943181529	0.187595497	2.776718434	0.851927784
-12.36619181	-8.420000184	1.204382561	13.43623978	0.191784042	1.352572994	0.932971873	4.3967287	2.538300394	-50.21707946	-40.01872941	-13.26016858	-8.272467673	1.971288592	1.800421489	12.55699253	11.18580916	11.26168975	9.342710809	0.736088878	0.051479511	4.787204653	1.574058765	0.984220374	0.177454028	2.736591035	0.838813025
-12.96152713	-8.017605702	1.185315959	12.5670365	0.184641278	1.373636334	0.926051002	4.282638478	2.617147747	-51.93052943	-40.64264172	-13.83108547	-7.94078603	1.875428249	1.777776502	11.62591166	11.89368643	10.00632854	9.036791227	0.741687295	0.050507155	4.883350724	1.592066914	0.943014358	0.18119123	2.726260585	0.872332659
-10.86236497	-8.8612093	1.250332637	12.67524813	0.199051861	1.330632797	0.959376235	4.428141228	2.559689745	-50.71353425	-40.92494374	-13.09408696	-8.216019326	1.851464718	1.760883263	12.14425667	11.56597829	10.87612951	10.08984976	0.707031967	0.049979456	4.630929387	1.615855067	0.894532824	0.170254824	2.819545169	0.879400421
-12.19202453	-8.434135377	1.106254869	12.12002451	0.20006521	1.311305427	0.935461954	4.521010888	2.517063086	-50.31811498	-41.8445712	-13.16713202	-8.140192667	1.877327564	1.810658572	13.04978489	11.77972369	11.28257516	10.1481521	0.720437454	0.050532157	4.734464567	1.492516947	0.916198845	0.188568056	2.656098514	0.792447035
-12.10218311	-9.129001599	1.321109483	13.30979275	0.173780003	1.378626348	0.981947236	4.46885898	2.577341367	-48.2428561	-38.2802419	-14.1995699	-8.408363415	2.030866221	1.813122003	11.79777689	11.20193252	10.36978894	9.632952875	0.708933016	0.052176928	4.677663268	1.575920959	0.975908616	0.182437044	2.870492191	0.873086038
-12.39331796	-8.404606916	1.184011433	13.16235515	0.183692629	1.373323936	0.946426313	4.419702321	2.45426398	-50.90199967	-41.06114329	-14.70166407	-8.101718456	1.948886771	1.766462522	11.990539	11.17366674	10.28663102	9.757738416	0.714500202	0.050448722	4.783911213	1.575020694	0.968162089	0.187603843	2.726098691	0.852441988
-12.92636991	-8.484719773	1.121430491	13.62908334	0.194942199	1.271309382	0.906195488	4.591304667	2.619099052	-47.79255578	-41.31722187	-14.29537803	-7.929471157	1.911556312	1.820500154	11.00494872	11.00454715	11.00332316	10.12218306	0.728189491	0.052675874	4.857392814	1.596626704	0.964578525	0.190883956	2.717430272	0.830574194
-11.85271147	-7.92252464	1.15128533	12.24894053	0.201193433	1.381075568	0.922909491	4.343606405	2.551092783	-50.98169256	-40.76228642	-13.70528367	-7.646100492	1.847390204	1.785977216	11.56536035	12.16096691	11.11086368	9.365557272	0.732591488	0.050819431	4.812357392	1.62423238	0.994767211	0.189532267	2.716957021	0.865586977
-13.20926994	-8.77413822	1.127090753	13.33445845	0.173716405	1.360346421	0.940722147	4.563225934	2.623583343	-46.07657746	-40.11583063	-12.75207923	-8.276157253	2.068758315	1.781891412	11.43442589	10.71842719	10.92822189	9.529532396	0.727396146	0.04989904	4.992111987	1.511323717	0.890075045	0.191399583	2.642048843	0.844991681
-13.1268243	-9.039371106	1.184838466	12.93919698	0.190488591	1.326643891	0.926637835	4.519654651	2.512781156	-49.20382782	-41.30070912	-13.31668361	-7.874363384	1.95549108	1.754125907	11.13766952	11.30858245	10.88302615	9.779496703	0.733262461	0.050510369	4.610516649	1.608106806	0.964862488	0.201626218	2.743175758	0.863002718
-13.26172763	-8.613314006	1.199639082	14.35922371	0.194549703	1.35524413	0.922963063	4.250677824	2.601299098	-50.76773731	-42.85669651	-14.21799879	-7.55529182	1.743695771	1.849310795	12.13181624	12.18920639	10.76876108	10.01323296	0.727676184	0.048715952	4.695134888	1.573811159	0.89026307	0.182919404	2.650732374	0.868363236
-12.42447345	-7.784422727	1.168385331	12.75830708	0.199437347	1.365725996	0.905651513	4.326320833	2.599609471	-50.21388562	-41.55303503	-13.35229098	-8.043770519	1.797977792	1.866916332	11.25704968	11.66502008	10.77672566	9.62043641	0.711725771	0.051171718	4.724655578	1.655988864	1.016624409	0.184161954	2.760668994	0.875456499
-10.74733796	-8.846183396	1.193953837	14.27118543	0.20266254	1.342611769	0.926401328	4.468208953	2.625333438	-48.27806604	-39.20676461	-13.88944551	-8.675260415	2.01855229	1.66846041	11.18153431	11.33547453	10.85355752	10.13868485	0.73713148	0.049174444	4.776398133	1.546259707	0.960458385	0.186120108	2.679981089	0.854342688
-13.44989647	-8.02382062	1.282910574	13.20784437	0.193012278	1.334307966	0.967458876	4.341177589	2.460936622	-49.59798196	-41.9346089	-14.08855792	-7.224356009	1.731252418	1.921665431	12.33030737	11.31443042	11.11182771	9.566023555	0.714430124	0.052861763	4.825333729	1.598700262	1.031544368	0.189388036	2.714582517	0.874540511
-12.86195224	-8.72040461	1.176209511	14.40924719	0.203698683	1.352700522	0.937925301	4.434567687	2.579744783	-49.05585465	-40.41909078	-14.21620468	-8.092849137	1.787830832	1.879999553	12.06722368	11.59367088	11.23597296	9.592276679	0.73379949	0.050215212	4.721876497	1.557501869	0.953102607	0.192355051	2.607557977	0.811036044
-12.34202174	-7.724010112	1.145719184	12.39097759	0.182606327	1.358304766	0.942855416	4.377263126	2.548788504	-51.39887777	-41.15098134	-13.40848557	-8.123644266	2.004128767	1.707609726	12.3113547	11.44776259	10.76518749	9.923035236	0.71304087	0.050617599	4.692782895	1.593557981	0.97861752	0.165558166	2.776575544	0.853419581
-11.67884797	-8.06129025	1.234459255	13.85341888	0.186109195	1.3475537	0.960069022	4.342923267	2.598138357	-46.37024966	-40.5678119	-13.69672085	-7.559256232	1.919429146	1.811016225	11.54033733	11.41577861	11.13976054	10.25254746	0.717812858	0.051360386	4.835799627	1.596495458	0.956630281	0.169626308	2.676899254	0.811958746
-11.33683615	-8.570428207	1.147998311	12.03407293	0.194100847	1.339826155	0.943104637	4.539297227	2.511762606	-49.15505636	-39.62006029	-14.0847502	-7.547851006	1.840222659	1.747970082	11.57211085	11.02307386	11.20757576	9.573905122	0.731337156	0.050088002	4.825417942	1.571400548	0.875075387	0.178599515	2.755008132	0.872762944
-11.94421141	-8.754558108	1.177777036	13.95048468	0.188782807	1.363528364	0.939759339	4.389950682	2.441489094	-46.64168113	-40.15389475	-12.94542785	-7.174113822	1.922309929	1.771381069	12.23537534	11.29432819	11.42522802	9.82803185	0.728888856	0.049222317	4.690963959	1.570094812	0.9328617	0.187044651	2.639320118	0.817635494
-12.61683189	-8.57649154	1.103389401	13.36289649	0.174264545	1.439794461	0.91655162	4.268793247	2.58140575	-50.63780517	-42.0122028	-12.92825066	-8.331183501	2.005796694	1.675575813	12.50852732	10.99697509	10.99944516	10.14891973	0.718979094	0.050587686	4.746385604	1.581354874	0.927872125	0.186642416	2.709441835	0.898705338
-12.24861214	-7.887098649	1.205917827	12.12391288	0.185217944	1.386496326	0.976111836	4.253735665	2.618975091	-48.55458669	-40.98956637	-12.94213541	-7.417792546	1.840475424	1.847461449	12.06779068	11.33413775	10.92371765	9.730492517	0.727037314	0.05184731	4.894467271	1.577165274	0.994089966	0.179582847	2.752741834	0.84173827
-12.38934039	-7.769881642	1.20968836	13.01426773	0.173774132	1.303290114	0.976625851	4.459287997	2.475239549	-49.06101944	-41.25404391	-13.63397938	-7.112441286	1.881742359	1.781859984	11.8819426	11.91153901	11.14156284	10.07136046	0.738036963	0.052325547	4.720875026	1.549891231	1.054724788	0.184379611	2.748600268	0.847098771
-13.17677899	-8.59378415	1.253254356	13.16816466	0.175825062	1.333449498	0.947966123	4.579401164	2.418198217	-48.6073353	-39.542923	-12.99119264	-7.293699681	1.912041919	1.740960996	11.71921575	11.21270305	10.76035899	9.292715291	0.716836751	0.052217338	4.661565337	1.517732413	1.017161137	0.192452569	2.704633433	0.832895173
-11.32805628	-8.389081043	1.233334319	14.28010744	0.19118857	1.369939115	0.955050003	4.498232289	2.421801114	-49.95350623	-40.13074237	-14.25893176	-7.894082521	1.912071455	1.692970037	12.28098255	11.2484915	11.12610082	10.33250232	0.722245408	0.050757734	4.703362177	1.575803581	1.040579435	0.180611089	2.723573811	0.831371496
-13.30109489	-9.030586404	1.19350635	13.53121117	0.196856682	1.384487087	0.92854956	4.350536903	2.666953235	-50.10891389	-41.87553875	-13.21948498	-7.974396363	1.892372234	1.831980796	11.52676672	11.7666582	10.38758244	9.453355379	0.717055206	0.051196246	4.539248913	1.581550751	0.899698177	0.190448034	2.683563648	0.842372727
-12.33584508	-7.914495681	1.179191087	12.23231665	0.173623359	1.369395296	0.968820235	4.221069156	2.560941994	-50.09947474	-40.72319785	-13.29411004	-7.648365091	1.76491623	1.842231224	12.18908506	11.3805389	10.69170487	9.530288132	0.696667792	0.052530102	4.772667869	1.576661252	0.954118622	0.177475118	2.741613575	0.829082147
-12.623859	-8.894107583	1.235979495	14.15945433	0.197377711	1.309553326	0.977859651	4.274424527	2.494914974	-46.94563476	-39.70312891	-12.8909872	-7.880183905	1.912221668	1.885125197	11.44934048	11.132636	10.51639138	9.288290711	0.73397137	0.050554927	4.870846756	1.507346297	0.981909579	0.187861886	2.728566458	0.834220256
-11.45898457	-8.037440367	1.175886533	13.18409953	0.1811319	1.393840626	0.939812883	4.441232792	2.510072371	-47.55662967	-39.23632318	-14.55854494	-7.989919028	1.899019359	1.720725135	11.41907038	11.03338949	11.40090703	9.805503606	0.696386738	0.052445218	4.686143602	1.606176219	0.912760783	0.179371838	2.619925907	0.879838172
-11.42049718	-7.947790966	1.173552259	13.53906577	0.196422954	1.358715956	0.913907137	4.366666442	2.61277228	-48.93497392	-39.44435727	-13.09260615	-8.325148409	1.93156868	1.699856153	11.62340713	11.77413698	10.99727156	9.51029381	0.726123765	0.049542181	4.92407077	1.634865939	0.966322461	0.183874344	2.590360231	0.862861545
-13.33957552	-8.974017764	1.195073309	13.75572315	0.185691945	1.328774444	0.929987884	4.442743818	2.646077748	-47.859145	-40.60079753	-13.3326976	-7.879016049	1.980245725	1.814102802	11.65401602	10.70158468	10.89692218	9.779321288	0.739387621	0.052029279	4.719396762	1.599028606	0.996800094	0.193251942	2.76966193	0.821216956
-13.42081052	-8.189233857	1.151088046	13.9828224	0.183613353	1.407114517	0.942015533	4.330704456	2.591397016	-50.15102495	-40.58958599	-13.39807712	-7.491015238	1.849523291	1.755652083	12.42973775	11.48615469	10.85317279	9.320752248	0.71425151	0.051832333	4.613137194	1.604753227	0.937196621	0.178919553	2.659557373	0.886489146
-10.71456294	-8.152327142	1.049071518	13.34060257	0.193287653	1.356741994	0.905315178	4.376034407	2.625953562	-51.04216242	-40.4353381	-13.67335624	-7.680446242	1.791216031	1.74969503	12.19995637	12.84842076	11.48419384	10.13325089	0.732313866	0.048763172	4.766152343	1.612967347	0.942921211	0.180096205	2.766507918	0.90728611
-12.64337424	-8.355132291	1.253565982	14.01789484	0.187721659	1.424664646	0.936686703	4.301140993	2.599823792	-50.81723867	-41.17091975	-13.857715	-8.179353908	1.856447242	1.855283348	12.50488952	11.40958068	10.58651491	9.599873594	0.722855201	0.051946894	4.85334113	1.577452143	0.985931778	0.178887742	2.732491882	0.869762993
-11.50070929	-8.34627	1.10877391	15.46972365	0.180182184	1.388463746	0.939341133	4.615375108	2.552451578	-47.93951245	-38.81551558	-13.72409429	-8.845046747	2.103113665	1.735298547	11.91553986	11.63893014	10.60798846	9.568766331	0.735995775	0.048452945	4.700889139	1.555167475	0.881892506	0.165150771	2.633005385	0.859995575
-12.29717473	-8.555069612	1.221423236	13.40383201	0.187493871	1.344601577	0.948867113	4.149422949	2.618694721	-49.57766957	-40.79287032	-13.18704218	-8.351385958	1.896431349	1.710317549	11.9655165	10.72759826	10.43829178	10.20811692	0.714904727	0.050419712	4.899090301	1.572420843	0.931990595	0.171804437	2.727987558	0.846681258
-13.5939075	-8.361675157	1.088330247	13.7132048	0.173746421	1.342157893	0.938713353	4.387299957	2.465545287	-49.52846188	-40.9533822	-12.85304427	-7.635148356	1.981625892	1.736284151	12.29651253	11.61330818	10.60050628	9.756121709	0.710927543	0.049601269	4.662573398	1.537000158	0.94607042	0.1795511	2.687138839	0.814116004
-11.45384574	-8.334535983	1.231821076	12.48136192	0.198567058	1.324734663	0.987276372	4.568954261	2.528822736	-50.97388731	-41.47424886	-12.56213166	-8.262929909	1.860414825	1.850910304	12.20577254	11.89012399	11.21111589	9.578582726	0.739190118	0.049418024	4.914039731	1.560789919	1.009237264	0.186559125	2.746677142	0.842237065
-12.06095134	-8.303559404	1.220584539	14.13341204	0.175964788	1.339842539	0.920794356	4.557803054	2.540511932	-48.78289359	-39.86884927	-14.32179684	-8.453667584	2.01818415	1.772382465	11.85764855	11.64352239	10.7180494	9.981146547	0.736207451	0.050394572	4.606889171	1.572117942	0.981793529	0.180452667	2.663279605	0.794023579
-13.03797081	-8.829528887	1.135887613	13.77226534	0.189143207	1.326480075	0.924462521	4.461670372	2.492246687	-49.2607207	-40.00645338	-13.40040188	-8.542695202	2.103576886	1.779290725	12.26462826	11.34240875	10.75181084	9.601879898	0.716098199	0.049202872	4.56097698	1.552128635	0.96695056	0.186897691	2.731095389	0.823210745
-11.99128145	-8.989897617	1.24211596	15.0665806	0.177106236	1.393526998	0.98868948	4.512709735	2.536651115	-46.76146023	-39.9461588	-14.11437627	-8.301410219	2.030514937	1.879272387	12.08896064	10.94324738	10.51409362	9.638180888	0.722312541	0.047811736	4.779815769	1.480204448	0.898369024	0.175553874	2.672233205	0.823063685
-12.11575175	-8.755523852	1.108853748	11.85029935	0.178935655	1.397618215	0.921362977	4.515501219	2.565133449	-50.21914089	-39.72976398	-13.90614754	-7.908666681	2.004239789	1.672861348	11.84051834	11.13041287	11.74677432	9.561315332	0.717380482	0.050966353	4.574404139	1.652692155	0.940034656	0.197439591	2.739451017	0.86731569
-12.63921231	-8.893085892	1.166726489	13.29981297	0.186822151	1.359256952	0.939618474	4.552944422	2.527396148	-49.47227934	-38.96584228	-13.81283953	-8.175473509	1.941672072	1.759171837	12.77712391	10.72658795	10.86303438	9.282168708	0.7326299	0.05007227	4.726245981	1.542641597	0.852807427	0.173197138	2.729456137	0.880734799
-11.48170225	-8.415182508	1.094134538	12.54776679	0.197827546	1.330899754	0.923143781	4.323640315	2.599081538	-49.89683045	-40.67172385	-14.42469167	-8.252318486	1.821548238	1.834871855	11.6949441	11.90218103	11.13299381	10.03052289	0.735248282	0.050008816	4.659748328	1.588867462	0.915882307	0.188650618	2.751554624	0.873018484
-13.54450657	-7.939731749	1.14624775	12.89186585	0.198880737	1.37240959	0.886509477	4.118552229	2.629632887	-51.72137501	-40.94795085	-13.28462604	-7.359407939	1.820190914	1.728795787	12.31755366	12.00250179	10.77566728	9.452270677	0.72122278	0.049778127	4.758580743	1.602759845	0.965756659	0.178055094	2.703705091	0.86504226
-12.39919111	-8.258250703	1.152062463	12.96869376	0.193509755	1.325519817	0.925023212	4.625439071	2.575123527	-48.66508373	-39.82218988	-13.35565375	-7.995860926	1.932960401	1.783483436	12.12542548	11.01909836	11.46941883	9.392086739	0.731347814	0.050162602	4.670938111	1.597841684	0.968355655	0.18646424	2.702891095	0.893773175
-13.08289485	-7.801760956	1.149894784	12.81572972	0.16723919	1.363475604	0.929689235	4.490993	2.530705549	-49.98209412	-42.44019695	-13.06586235	-7.4593298	1.93223654	1.767869169	11.63297783	11.96557373	10.83073512	9.96809432	0.710168053	0.050436919	4.660752278	1.552706288	0.98068879	0.18008584	2.680624681	0.801930338
-12.12905436	-8.44617832	1.122153764	12.39944243	0.197047699	1.327633092	0.90297212	4.537521769	2.594082573	-50.10442569	-40.81785774	-13.77218774	-8.589546335	2.008614206	1.758018644	12.01906938	10.96343878	10.39149541	9.902430024	0.724224807	0.051201875	4.709045609	1.573238526	0.956295435	0.187315486	2.784896605	0.905573329
-12.17732635	-8.61811298	1.206096079	12.99289619	0.193306507	1.332800132	0.922057507	4.484463443	2.53135556	-48.06918455	-41.57455219	-13.78684402	-7.705581248	2.024333818	1.825898628	11.7842419	11.46252979	10.87388223	10.36579733	0.723387204	0.052309573	4.601915125	1.576815133	1.043339072	0.195303121	2.806398947	0.827962917
-13.0356482	-8.379074141	1.137169188	13.3865019	0.177795784	1.285648478	0.922460439	4.457599744	2.409553977	-51.25044858	-41.06762696	-12.81895225	-7.731875337	1.992162389	1.696167209	12.28879689	11.87962715	10.92550736	9.871648527	0.723388556	0.049651992	4.695800788	1.54904252	0.999736202	0.17775882	2.775005955	0.836984244
-14.03730428	-8.035758969	1.11128807	12.89739279	0.185313734	1.348634766	0.940110885	4.448714228	2.553434087	-50.81581804	-41.74748137	-13.52380186	-8.455740772	1.87988937	1.88156623	12.48871711	11.41225024	10.64881472	9.491704407	0.735354174	0.049693038	4.896842224	1.526313889	0.933087191	0.180931672	2.637129338	0.766083379
-13.27326722	-9.128043179	1.081996904	13.85554754	0.190349371	1.331992484	0.916123943	4.470568688	2.567343429	-50.94339036	-40.98604632	-13.48651276	-7.997101904	1.950241692	1.679001797	12.18360529	11.74437563	11.61329709	9.730926012	0.72862214	0.051487389	4.710663654	1.629071142	0.933177158	0.201708149	2.642564741	0.85756522
-12.2077206	-9.282227903	1.219937002	14.07430265	0.190416005	1.396058174	0.91636741	4.314482035	2.586800213	-50.53004799	-40.41777069	-12.45519256	-8.275753259	2.01024326	1.706046758	11.49733561	11.81207354	10.3592063	9.426121415	0.701020833	0.049744052	4.609047126	1.55491123	0.948380677	0.188535463	2.721134861	0.845293764
-12.33859723	-8.86740217	1.1032103	12.10849703	0.212482273	1.335161743	0.972406401	4.415305619	2.488579513	-50.02206248	-42.50350514	-13.73920497	-7.94480043	1.904270396	1.846427612	12.06304822	11.94343029	11.36962261	10.0242478	0.727314853	0.049612165	4.549566178	1.554138581	0.890835411	0.194590384	2.66754886	0.784338906
-11.09151265	-8.134531289	1.08520321	13.62693126	0.191122374	1.340238925	0.901874733	4.393104355	2.551787968	-47.43094938	-40.18852022	-12.99223905	-8.415223788	1.967176152	1.714107824	11.28123254	12.10290567	11.09070154	10.24959707	0.709907803	0.048122944	4.738466253	1.554982909	0.886505498	0.175936516	2.627620064	0.870336446
-11.94512154	-8.985017286	1.163323895	14.92472018	0.205635061	1.327444317	0.935329226	4.484603251	2.552054032	-47.80538976	-38.15555239	-13.98647117	-8.096118091	1.927167052	1.725246751	12.46388624	10.94420295	11.38273918	9.480525394	0.722048515	0.051401802	4.882945727	1.617182291	0.940177295	0.188923213	2.610587399	0.869548051
-13.16853232	-9.035575377	1.149987433	13.15426949	0.185696809	1.321734822	0.971097815	4.338132201	2.601951487	-52.03100109	-40.53106555	-14.32093679	-7.870767079	1.927464675	1.768209111	12.00857219	12.08909245	10.62091501	9.447067628	0.736278155	0.050096134	4.744893971	1.550355988	0.927267856	0.18857648	2.752462944	0.824146432
-12.60663526	-8.587998293	1.202080309	13.62377487	0.195497019	1.381935094	0.920056552	4.382107305	2.553793181	-46.73716441	-39.15771693	-12.665869	-8.403557396	1.957860354	1.74356732	11.91229465	10.63096818	10.85022271	9.406438812	0.700706786	0.051874724	4.638203287	1.545250289	0.943025704	0.192346373	2.57299149	0.863672484
-11.94416018	-9.030898593	1.276091642	13.19553382	0.188977502	1.348415743	0.974910344	4.340286233	2.620656749	-47.59273741	-40.33948916	-13.8175395	-7.670078862	1.911269263	1.897394228	12.20884943	11.75399065	11.2890417	10.08193058	0.732041536	0.051192402	4.719999422	1.593935128	0.967881965	0.188320775	2.85561182	0.885501257
-13.23603772	-8.342182891	1.115944912	13.65892225	0.203234172	1.310625633	0.874790942	4.467980174	2.480589398	-48.7015807	-41.47963695	-12.9423954	-8.250260648	1.937118073	1.785778173	11.70560563	11.4548001	10.41250532	9.523362931	0.71896452	0.050551002	4.800895276	1.549673746	0.901231037	0.188654056	2.563577782	0.841178931
-12.81905926	-8.870025534	1.192273564	14.23445759	0.190319337	1.352916141	0.981136912	4.360674395	2.614963608	-50.66657512	-39.55055724	-14.29413501	-7.764011044	1.806576471	1.818555936	12.16440263	12.02567844	10.79183352	9.29709885	0.743426249	0.050329292	4.709986634	1.50756312	0.951241313	0.187382738	2.690531385	0.837721882
-10.75203562	-8.644465431	1.168759863	13.17485597	0.184295439	1.343602208	0.912079398	4.408237199	2.502138881	-50.98944312	-40.32124037	-13.73768366	-7.997844653	1.917454894	1.611392896	11.82031151	11.59917844	10.68174521	10.28813566	0.717492235	0.050055694	4.633648709	1.584260395	0.935859082	0.18132262	2.761896561	0.882266154
-10.9438551	-7.679629901	1.122151904	13.51243606	0.189317166	1.326925792	0.883712707	4.360863307	2.512983062	-47.19382234	-38.41621629	-13.43641336	-7.22483106	1.863224043	1.668488837	11.61241415	11.92509166	11.17255144	9.763553611	0.740449108	0.049989709	4.853201004	1.593936886	0.98030697	0.182594292	2.620248758	0.885225911
-12.42574851	-8.25115675	1.19724242	13.16652877	0.18285555	1.365643335	0.947049504	4.265970481	2.617590957	-47.57787341	-40.77163532	-13.48572624	-7.920683705	2.008980377	1.766765823	11.8846346	11.6111432	10.38157887	10.0949298	0.70344617	0.051825514	4.776494943	1.560923232	0.897871058	0.173427914	2.684586876	0.836560979
-12.26596069	-8.109246198	1.244266566	14.03002543	0.182663865	1.349127545	0.937021603	4.397631862	2.438957314	-47.71281314	-40.22218144	-13.58054729	-7.986048367	1.935883443	1.864623196	11.24898557	11.74058541	10.98875689	9.526350754	0.719626623	0.050339865	4.641921524	1.565851448	1.010070093	0.180800154	2.656343905	0.805166478
-11.53803237	-8.034137436	1.203961696	13.64780256	0.184984101	1.406578553	0.934888796	4.436424454	2.430240058	-48.06386079	-40.81900603	-13.73511526	-7.88423305	1.882632556	1.858496731	11.10148879	11.88725794	11.12270234	9.90175102	0.737703879	0.051627236	4.620731174	1.606117861	1.009539607	0.183938498	2.737117228	0.86042006
-11.86521072	-8.119447049	1.155252354	12.51539087	0.189187809	1.372798356	0.926686244	4.50692795	2.591834061	-50.32755871	-41.05121105	-13.7709603	-8.071843161	1.864594375	1.731950664	11.58624604	11.79997986	11.0607201	9.656506877	0.725109584	0.05228685	4.873456643	1.603174991	0.935001391	0.192991699	2.584619738	0.833635808
-12.52415766	-8.218099867	1.073831913	12.97315456	0.198493477	1.347599479	0.936803717	4.325423312	2.604294527	-47.65072416	-38.33328633	-13.53118662	-8.269100885	1.882290482	1.803332194	11.69293506	11.02983491	10.48608665	9.318885663	0.725362282	0.049164204	4.944319424	1.528668423	0.900792412	0.17750577	2.7099485	0.869467542
-12.16373007	-8.227785861	1.116405283	13.75922879	0.196177387	1.330389377	0.929388577	4.300781043	2.492721244	-50.6719491	-41.10000206	-14.43620248	-8.203166173	2.004902892	1.733462951	11.81519957	11.23533718	10.88317863	10.03969244	0.712986575	0.050576967	4.511627387	1.563884431	0.982939725	0.174323518	2.784033819	0.880815959
-11.49825755	-7.891819784	1.197392478	12.97625595	0.195563365	1.341894964	0.962718617	4.301305538	2.53830581	-48.6316612	-41.42104723	-13.2112037	-7.676507078	1.909121765	1.8415612	12.09994882	12.03723664	11.44894946	10.10191812	0.718468941	0.049875068	4.848471522	1.601152615	1.04873303	0.187553519	2.746115702	0.874524815
-11.93785869	-8.29548654	1.096549916	13.43863999	0.211235873	1.369880856	0.935796807	4.390876523	2.62502212	-49.35435455	-40.58565309	-12.87379047	-8.294715006	1.954858547	1.69036112	12.30522926	10.99636391	10.84838382	9.883691947	0.711673868	0.052134382	4.884644657	1.592558161	0.990227933	0.191684987	2.604040669	0.817111545
-12.29979937	-8.607960906	1.142029952	14.94205597	0.180943496	1.364650126	0.928699776	4.499953138	2.583308907	-47.32902943	-38.88334468	-14.20088802	-7.932794905	1.930649926	1.76226721	11.85020815	11.54269962	11.61433849	9.686428704	0.720650811	0.050005602	4.810682387	1.581843903	0.94414334	0.187502228	2.6203678	0.863693587
-12.71020735	-8.110350872	1.132485213	13.21339993	0.201873258	1.346346961	0.938636825	4.305940635	2.542912637	-49.40717993	-40.55139982	-13.10584071	-7.849679233	1.868639991	1.785407261	12.86172944	11.27067491	10.63163075	9.727748976	0.731037309	0.050861598	4.836202915	1.500614673	1.003699813	0.189474271	2.661058797	0.849818525
-12.49872853	-8.063431372	1.153525542	12.99945033	0.187405161	1.322448484	0.916761731	4.523051063	2.464224431	-49.52063109	-40.11851994	-12.84328228	-7.913731339	1.963977412	1.74178687	12.28561725	11.33627765	11.431174	9.354680222	0.707779768	0.051745646	4.744873881	1.611094123	0.999394066	0.185094607	2.674234332	0.864662462
-12.73398447	-8.810141503	1.166398257	13.95312242	0.193216681	1.314733003	0.950497345	4.580492248	2.612280766	-49.48259523	-41.36126764	-14.02205465	-8.696057376	1.983006052	1.777332703	11.88038828	10.89135408	10.69961339	10.05776489	0.737151363	0.050853984	4.747591712	1.508352808	0.947419201	0.188672119	2.655698555	0.817441883
-11.652978	-7.804344122	1.190779574	13.72677737	0.188925968	1.316430871	0.914296417	4.555492865	2.557102842	-47.09398146	-38.88260206	-13.85397015	-8.208179293	1.887692341	1.832369955	12.45823911	11.27768579	11.08888046	9.606447742	0.748094592	0.051354932	4.921286978	1.600360901	0.968662338	0.179952225	2.610368089	0.860678121
-14.40486533	-8.361939515	1.149280078	12.67264385	0.178830299	1.339025733	0.963663738	4.496531642	2.544516328	-50.9530923	-42.33248973	-13.44589992	-8.277690566	1.957617986	1.80087313	11.83285326	10.98352324	10.55078966	10.08586596	0.721908595	0.050635004	4.782571482	1.579891348	1.01455738	0.186331504	2.800519301	0.789941585
-12.70649772	-8.21257678	1.204731029	12.65977933	0.172264054	1.37925247	0.935917204	4.466408173	2.470688041	-49.03123537	-41.10812884	-13.68907588	-8.225450487	2.002890094	1.691180742	11.9351849	10.53780803	10.75138308	9.681509223	0.701430129	0.052495031	4.732089899	1.584350084	0.875518829	0.179149351	2.610988973	0.880698287
-13.50165655	-7.943382613	1.15632656	13.37578978	0.197759095	1.385752591	0.959829323	4.315407271	2.501904409	-51.29810777	-41.67366594	-14.30815253	-8.084880982	1.870763053	1.849236919	12.78053879	11.60767616	11.02150473	9.776020869	0.714059764	0.050598639	4.649166869	1.551551805	1.005373445	0.181721166	2.644557701	0.777456424
-12.49168646	-8.349827976	1.069673785	14.70187722	0.189106892	1.364035644	0.960586699	4.409842732	2.603409834	-49.92487681	-42.27232592	-13.10030551	-7.969021592	1.896185075	1.790039569	11.22608149	11.8105679	10.11286517	9.88056679	0.725608075	0.051043997	4.89189557	1.514494082	0.961635328	0.184056006	2.682981689	0.836817229
-11.90630527	-8.302731029	1.216101362	12.11074695	0.169139086	1.404660492	0.927868325	4.446739369	2.467691028	-47.55035707	-41.23790435	-13.11109354	-7.859275704	1.990388796	1.791509056	11.8272944	10.98508144	11.62600524	9.912667228	0.728640213	0.051470884	4.578270224	1.644351443	0.932098386	0.185588881	2.683109001	0.840332989
-11.82587226	-8.816001078	1.204171373	14.30147473	0.199221564	1.364628994	0.99084277	4.528096257	2.53699457	-48.69169615	-40.59213475	-13.18146925	-7.930353088	1.847071533	1.889423763	11.28916373	11.89827939	10.82582031	9.672619541	0.729968134	0.051120344	4.803331149	1.567040155	1.003991252	0.187860449	2.765954003	0.809979075
-11.44462375	-8.315837664	1.183551707	12.91105174	0.187731744	1.380016222	0.923121949	4.296016305	2.580586124	-49.95653309	-39.625639	-14.32785982	-7.49426712	1.916507035	1.677987865	11.98376083	11.79378703	11.35192153	9.815060198	0.73064782	0.049527904	4.775987771	1.594362403	0.961036425	0.184844208	2.680436989	0.850038469
-11.58736462	-7.587062158	1.122128059	13.76775105	0.207508121	1.354091745	0.964043943	4.201970858	2.5246501	-46.93713111	-39.14494726	-13.54313001	-7.700366369	1.839218975	1.87279968	12.05900375	11.22487121	10.4573892	9.604608077	0.738667462	0.049762495	4.685351328	1.515119093	1.040012785	0.177626044	2.687765523	0.849813583
-12.29239505	-7.750434275	1.164403476	13.4105047	0.185877918	1.376910804	0.947224542	4.246589836	2.491620818	-47.58775001	-39.80337182	-12.9164579	-7.790461362	1.795997786	1.859321841	12.48327676	11.07118687	10.94661215	9.642294099	0.708830888	0.051536563	4.745577975	1.576291101	0.990653166	0.176679615	2.694777234	0.872942239
-13.23894435	-8.259726879	1.109417546	12.90557302	0.194126713	1.367145078	0.90702783	4.288665803	2.54966295	-48.16194807	-41.41361103	-13.17278329	-7.529952376	1.993718907	1.735014539	11.95059133	11.21504564	11.44460806	9.700654238	0.71589198	0.051529018	4.599042828	1.593465076	0.965737941	0.196332555	2.591184516	0.85282001
-10.9258127	-8.538141445	1.161578811	13.80961547	0.207706041	1.302524162	0.965117521	4.577676586	2.502268107	-47.96289881	-40.4213652	-14.11998695	-8.41723792	1.913930921	1.827726658	11.98467188	11.68889561	11.22480738	10.58167105	0.713351919	0.049711535	4.572186465	1.535231904	1.001089526	0.187233795	2.7433819	0.846218253
-12.45237619	-8.444812325	1.156560004	14.28842309	0.17782803	1.39258983	0.942286351	4.306103255	2.66131421	-48.22618997	-40.08616014	-13.60241994	-7.891953402	1.952459529	1.759147474	11.88709593	10.99713487	10.64860174	9.580668026	0.730589377	0.049626823	4.854464329	1.560611275	0.883568985	0.171314109	2.673020087	0.848013679
-12.87222255	-8.330957566	1.105727679	13.38012012	0.181987575	1.355702103	0.928389644	4.4515182	2.557462015	-51.71590983	-40.24224213	-13.24168219	-8.73865171	1.922104922	1.714814948	12.29627045	11.42432106	10.22121695	9.358068886	0.696093478	0.049465374	4.699419438	1.527377848	0.935305967	0.186170661	2.642388956	0.849905302
-11.20842962	-9.878400981	1.16298271	13.96279368	0.198559418	1.401979547	0.954341897	4.38834467	2.611342687	-48.35821413	-39.4212764	-13.06260388	-8.275616226	2.123288306	1.664324753	12.00770578	11.60889515	11.22919544	10.13623152	0.721720115	0.049602647	4.556189982	1.564528399	0.867792822	0.18317878	2.781915066	0.850809918
-11.06528105	-8.589860687	1.205072423	13.6449459	0.195216476	1.409504291	0.945830918	4.364178256	2.530867288	-50.57326308	-41.07817773	-14.27539413	-7.785990126	1.850461207	1.7984571	12.39437684	12.23730413	11.10460944	9.837398197	0.750662948	0.049241859	4.650320466	1.592050565	0.895134355	0.180146314	2.708224166	0.912532608
-12.07751154	-9.647828278	1.263282408	14.20158094	0.19326152	1.331060611	0.965392107	4.544246238	2.495243375	-46.30790819	-40.42489137	-13.17750833	-8.190698628	2.073164564	1.790118683	11.27994903	11.31560787	11.10017065	10.54252602	0.708920874	0.050202614	4.636780935	1.540308191	1.010875209	0.198179624	2.78444912	0.792394954
-11.41438216	-7.771349035	1.22331761	12.7087106	0.18787245	1.345452183	0.912298601	4.491327173	2.538350825	-46.4926647	-39.71240939	-14.1296011	-7.019275571	1.816199262	1.797834491	11.88949443	11.79064631	11.73389518	9.667925277	0.752091788	0.051441668	4.601825094	1.650246434	0.948576097	0.190973893	2.589094204	0.897024726
-12.14349438	-9.226352756	1.176498807	14.22959594	0.175521833	1.336255913	0.965936465	4.615669832	2.573842488	-47.40968225	-38.65282623	-13.50470475	-8.696106748	2.022639401	1.758560515	11.67257693	10.51941942	10.43421787	9.759036372	0.724867625	0.051012543	4.831804273	1.509319138	0.914452005	0.182719523	2.747980747	0.816613087
-10.94990404	-8.99698405	1.223257436	13.61167584	0.203096852	1.37158158	0.972647326	4.490777907	2.534971991	-48.56998695	-40.83375178	-13.427572	-8.258638456	1.908757064	1.801165413	12.18861412	11.87153822	11.55465331	10.54154541	0.721061056	0.050592223	4.677069713	1.558493452	0.956742533	0.185448561	2.761309053	0.844779714
-11.9010005	-9.681059205	1.230545863	13.8896896	0.191830907	1.295751767	0.910416809	4.659100112	2.47188657	-48.13959431	-40.31055935	-12.97127338	-8.146884307	2.036748255	1.680054439	11.91768148	10.97456978	11.29630591	10.32307468	0.717060938	0.049167817	4.623640327	1.554751792	0.919805464	0.189208661	2.773217392	0.865386572
-12.15087918	-9.078184018	1.240674288	13.95336302	0.191716609	1.400438655	0.945415219	4.322719857	2.575797341	-48.95851219	-38.8835283	-13.3890194	-8.419015162	1.913077513	1.771850257	11.94557702	11.10031816	10.59707707	9.436176232	0.715384538	0.049197436	4.785878167	1.574232749	0.93395238	0.184584655	2.717940807	0.851703226
-11.49573318	-8.421143889	1.094604078	13.67039149	0.206283598	1.350188579	0.953315789	4.245714746	2.624787429	-51.25936469	-42.23997778	-13.85858306	-8.049353724	1.842545766	1.809653223	12.09258568	12.00499953	11.11884629	10.4233552	0.720617021	0.048315203	4.806728524	1.514729933	0.970034738	0.177599917	2.758566698	0.81744707
-12.58150004	-8.02067488	1.144542524	12.71773569	0.184242519	1.39447555	0.920672161	4.441502925	2.532478271	-48.98359354	-41.28272557	-12.9788256	-7.742394973	2.018562181	1.717898074	11.1808342	11.29397305	10.55893383	9.593340786	0.735830082	0.050166151	4.77744926	1.551343472	0.950907787	0.179516825	2.674939929	0.837157121
-11.36805396	-7.54513806	1.11832024	12.86255359	0.175071941	1.415676061	0.902659563	4.325584251	2.609485592	-48.00257382	-38.18435604	-14.07698518	-8.556532824	1.920829358	1.70111123	11.83229201	11.47807892	10.22203243	9.576231592	0.735162639	0.050510488	4.781062843	1.589812343	0.901104019	0.180505135	2.605338187	0.927610464
-11.22899991	-8.579214978	1.229266013	12.69218344	0.173144235	1.394783065	0.95095321	4.411282278	2.628845302	-49.75621585	-40.1034195	-13.25805666	-8.315439242	1.911485046	1.790003783	12.6892022	11.2997261	11.65154818	9.857533979	0.724087055	0.051781993	4.815031041	1.614037505	0.929385641	0.17725331	2.739839375	0.827733262
-10.9999482	-8.577758854	1.099077196	13.80217533	0.203183014	1.372072701	0.931698347	4.422144805	2.510611354	-47.90514908	-39.69015736	-13.19017668	-8.228843095	1.896844168	1.753059797	11.70164397	11.58513613	11.016515	9.708028609	0.709219619	0.048329366	4.66037195	1.515312286	0.951315761	0.198782024	2.565300468	0.836299915
-13.95748098	-7.611430082	1.128730685	13.28494805	0.184676666	1.334003223	0.89193551	4.286993806	2.592738887	-50.61205581	-42.13407433	-13.5697319	-7.615492647	1.794414464	1.797080508	11.80142938	12.00049499	10.52032685	9.485566436	0.711628583	0.052069781	4.733657522	1.525591742	0.971568917	0.190194572	2.562694473	0.845301122
-12.69349294	-8.104501714	1.257012421	13.79014454	0.181906475	1.351176645	0.911762323	4.443714547	2.564792087	-49.34172432	-41.11824705	-13.4684412	-8.207713756	1.918733682	1.753712925	12.1941242	10.99137717	11.26793878	9.744542907	0.725403582	0.049557663	4.625042343	1.556647026	0.978779671	0.181801796	2.596822759	0.859776739
-11.35170852	-8.236645296	1.304317101	13.35957334	0.188157413	1.335099087	0.965153441	4.456487638	2.486048313	-47.80237534	-38.16621779	-13.99082789	-7.5703517	1.903886741	1.715649464	10.82515399	11.58040216	10.83360091	9.911578982	0.745114886	0.051678618	4.867394565	1.598617685	1.083093322	0.1829654	2.769835635	0.801719295
-10.32772798	-8.193857852	1.095062048	14.40907471	0.189541472	1.372609835	0.907096828	4.520944827	2.565241624	-47.53332193	-37.97902149	-13.78352131	-8.420884435	1.962479433	1.706415662	12.6073452	11.64869038	11.13734108	9.966421101	0.707519178	0.04996911	4.686664613	1.606318722	0.878232227	0.167189248	2.619775059	0.853224646
-11.6768529	-9.212335432	1.171898888	13.06836487	0.199081325	1.375267061	0.970038072	4.408778834	2.534636028	-50.93615578	-42.1242377	-13.03553372	-8.350716806	2.00339211	1.709894467	12.25003201	11.51303075	11.13017691	10.57917806	0.719596788	0.050276825	4.638052598	1.588315722	0.985514597	0.193891093	2.767976603	0.79547145
-12.5213468	-7.687769505	1.065335531	11.74542224	0.204790701	1.302438053	0.899571171	4.389609762	2.58123373	-48.4271288	-41.35740118	-13.33072262	-8.087902664	1.851636955	1.795537941	12.06665999	11.5342436	11.32757475	10.07562116	0.729679186	0.051515351	4.925133512	1.617417981	0.934176762	0.191305426	2.593658418	0.832474726
-12.08538306	-9.318517017	1.327852462	14.14774806	0.187771107	1.344787424	0.944578111	4.551178612	2.634714475	-48.77248038	-41.53461617	-12.71188302	-8.323928844	1.942792314	1.78628317	11.99323466	10.42749821	10.37238992	10.4345591	0.720282582	0.05312831	4.894582731	1.573952347	0.974387205	0.177368512	2.82834904	0.797364046
-11.84282927	-8.080873436	1.158597523	13.0085246	0.189777948	1.333233305	0.921498503	4.378793611	2.527064772	-47.52843154	-39.36294065	-14.01968171	-7.67948264	1.916110904	1.78755975	11.8179019	11.05262363	10.74186151	9.609661439	0.717409618	0.051616416	4.933335839	1.592001262	0.923599816	0.175213169	2.670209601	0.823293538
-12.19094933	-7.659615613	1.069685796	12.13242738	0.18856489	1.359379724	0.94339359	4.358205191	2.599542055	-49.76076378	-40.65936539	-13.83539785	-7.939402909	1.963940257	1.777425322	12.31045025	12.05227524	10.9792748	9.592406179	0.744476992	0.049014872	4.690583741	1.613393797	0.953315907	0.188489799	2.65868663	0.893252185
-13.35046581	-8.755971969	1.103386548	13.94700457	0.198743795	1.390222098	0.936687249	4.530959996	2.644358629	-51.23750611	-40.75834887	-13.84329764	-8.25172307	1.982238292	1.724195865	11.71355245	11.88479935	11.10658404	9.43198328	0.724962472	0.04938103	4.817924149	1.585173223	0.950977947	0.192567619	2.627379018	0.798998768
-11.37960827	-7.778183269	1.101534335	13.46928862	0.185681385	1.405158493	0.939707602	4.537997027	2.511580698	-47.2628592	-38.31328386	-13.71871435	-7.787944154	1.893083087	1.800244536	12.27185014	10.95808223	10.9437345	9.249668284	0.726359327	0.05251775	4.843287651	1.608794469	0.963759147	0.18017193	2.656237337	0.868826157
-11.65555849	-8.755338222	1.233509148	13.4615872	0.18083918	1.380504196	0.961946506	4.469994444	2.571304332	-48.04739801	-40.27924874	-12.41609783	-8.317177267	1.893055316	1.858557423	11.87568564	11.55871365	10.46090837	9.689133344	0.739630875	0.051409523	4.774427263	1.576644119	0.927491209	0.181961254	2.759800149	0.869629601
-14.26117315	-9.082878	1.199889795	13.36362048	0.192139671	1.375115963	0.886212605	4.360892418	2.533169048	-50.05353355	-42.51989834	-13.09288455	-7.514911018	2.041331296	1.725320268	12.00863924	11.35669057	11.20778584	10.01842781	0.705618633	0.051455474	4.602726911	1.628790626	0.945640127	0.186969666	2.758277836	0.836041955
-12.05214495	-9.139026452	1.222669477	14.85031933	0.172368818	1.412675964	0.939781041	4.540248091	2.538018117	-47.31127759	-38.7532898	-13.01215828	-8.036820071	1.952539111	1.825038563	11.715498	10.95891893	10.69965071	9.323554404	0.724661875	0.051357218	4.797413443	1.52310054	0.957138479	0.182462666	2.716570828	0.794465203
-13.02257167	-8.74950293	1.075978257	12.95568615	0.211814244	1.316959599	0.936650121	4.361213228	2.537329717	-50.55106522	-42.97367101	-12.68918262	-8.328925777	1.876290515	1.843621412	12.18731647	11.38792201	10.53347449	9.931918727	0.732003858	0.048077922	4.844700615	1.555887547	0.913403818	0.191505753	2.702510072	0.839826698
-12.0643644	-7.903683827	1.192124088	13.35901997	0.174777423	1.380138868	0.915105184	4.495564855	2.488836608	-47.35329044	-40.78424943	-12.52027201	-7.981066314	1.94915635	1.728252588	12.21227267	11.18879994	11.07374858	10.18476299	0.733715701	0.050646158	4.878093699	1.617568352	0.947690525	0.175458115	2.635282334	0.864381802
-12.46020224	-8.972642575	1.078786716	14.38775878	0.203136764	1.335380216	0.906861753	4.502564317	2.628633218	-51.06699603	-40.95849768	-13.83684612	-8.412625696	1.935484988	1.687029806	11.64007925	11.12433226	10.72862086	10.30755433	0.733338653	0.050773909	4.569960449	1.562387451	1.009757723	0.19204975	2.742750574	0.789158939
-10.45863277	-8.690187272	1.26970395	13.70849848	0.192498691	1.348348407	0.910872515	4.520446579	2.57691959	-47.4551374	-38.19805174	-12.82184693	-8.716588863	2.023596528	1.695050318	12.54929256	11.16261403	10.83904241	9.66209994	0.745201934	0.04826788	4.91520769	1.519892227	0.94162583	0.185416343	2.598089572	0.863701246
-11.12416755	-8.074703431	1.15808514	13.24954336	0.187048743	1.357249308	0.972865775	4.480159611	2.485757188	-47.71131631	-40.38938418	-12.89331949	-8.00520647	1.832337867	1.844332789	12.24002164	11.43276582	11.30041467	10.02549286	0.729511902	0.049775072	4.890547014	1.533582876	0.948848595	0.175816191	2.670469317	0.809077277
-12.17744601	-8.459853682	1.150105546	13.16808164	0.205819475	1.333409399	0.902859578	4.560514486	2.450318242	-51.40190913	-40.11621051	-13.36929545	-7.801163365	1.995348945	1.75584882	12.64443388	12.17261146	11.06091077	9.388648116	0.740421359	0.050071224	4.596020321	1.610563932	0.985002062	0.179438293	2.77953152	0.866178514
-12.26406872	-8.614267782	1.274450121	11.56983726	0.210299828	1.393180051	0.971788121	4.227381576	2.525609789	-51.20909875	-42.15635476	-14.05119947	-8.08740206	1.864629316	1.823671663	12.16229953	11.03325968	10.90356139	9.888722669	0.741699219	0.050373463	4.818239912	1.53869282	0.977425928	0.19256964	2.774824187	0.863552059
-12.25897816	-8.653403082	1.106962815	13.98368574	0.210136618	1.364273372	0.920089353	4.376913079	2.625382783	-48.49505055	-39.24549182	-13.50955874	-7.629769633	1.903026194	1.755445488	12.09687999	11.79372162	11.66412879	9.387775534	0.733014906	0.049823207	4.512221291	1.568616562	0.975038099	0.195640075	2.634542348	0.885756421
-12.33162235	-7.803899795	1.127235146	12.34713959	0.203600155	1.394347102	0.9082605	4.352436825	2.537448105	-49.94766254	-42.04674154	-13.8778429	-7.916617777	1.947995166	1.802388897	11.74248757	12.0836234	10.75878584	9.937583056	0.724044727	0.04881972	4.76587908	1.597689761	0.962079454	0.185178677	2.68786817	0.873061573
-12.22450537	-9.162174636	1.255258337	13.58843644	0.178009577	1.31834888	0.938441673	4.685442888	2.591512712	-49.63527249	-39.95908553	-13.631176	-8.22493238	2.027576016	1.722277905	11.43334949	11.19334832	10.89328979	9.709956584	0.739193933	0.0508927	4.725395915	1.584694089	0.960164381	0.185479718	2.792383179	0.856030614
-12.82386871	-8.821702067	1.109676509	14.55475993	0.210852868	1.299314846	0.882420448	4.459374136	2.601363345	-50.01686484	-40.15515889	-14.1651767	-8.076236026	1.934707648	1.731176845	12.03016214	11.94418977	11.18758871	9.717367763	0.724151206	0.048596644	4.767655922	1.588996562	0.90896166	0.184012299	2.662039673	0.881100885
-11.13004087	-8.022580704	1.204236555	12.96713067	0.193800284	1.343790356	0.942701887	4.446411893	2.463393598	-46.28662974	-40.07463624	-12.8754143	-7.674159524	1.879215441	1.740096115	11.22024996	11.1179655	10.63662658	9.724721058	0.727300029	0.051666824	4.809616379	1.603733902	0.948976694	0.189904668	2.5803378	0.869389201
-11.2508085	-7.902205989	1.201022782	13.87449221	0.176742746	1.356859716	0.934151817	4.486527157	2.556938118	-48.22233595	-41.25247012	-13.99955432	-7.726751347	1.98667709	1.830097487	11.89141824	11.92962829	11.84807047	10.207672	0.732447586	0.050678608	4.647897701	1.625687098	0.995854104	0.171599227	2.732645942	0.83233842
-11.80596934	-7.950202396	1.067282253	12.99978853	0.20218342	1.34143725	0.892312276	4.393878254	2.662390144	-49.93192141	-39.75798329	-14.42354813	-8.598393416	1.934913282	1.727622433	11.9430901	11.20540159	10.68902727	10.0471209	0.711326464	0.050371073	4.807270547	1.607118222	0.970252556	0.180813094	2.708638999	0.863997184
-11.53360686	-8.621137701	1.23805696	13.18523404	0.184558495	1.392891454	0.960263543	4.311643353	2.49821509	-51.21835061	-40.48165074	-12.64404201	-8.263365951	1.808728809	1.758391745	13.08270651	11.54121192	10.77073891	9.431615808	0.72976184	0.050609254	4.693559148	1.591516382	0.938921736	0.191380445	2.633278806	0.862093925
-12.03704279	-8.304067475	1.129460773	13.81350955	0.1922166	1.37259012	0.938150958	4.492354029	2.601632818	-48.31657071	-39.06033906	-13.21260921	-7.769277803	1.879005092	1.816978223	12.20801253	11.34534044	11.10603166	9.59370105	0.731998065	0.051198702	4.792773552	1.521344257	1.010111214	0.179927149	2.745755272	0.824049031
-11.81238224	-8.410032812	1.169659834	11.78647941	0.207589418	1.325936887	0.967959283	4.4850247	2.538635398	-47.33131623	-40.46603244	-13.57003454	-8.121116513	1.912058923	1.840118533	11.89735593	10.52941924	10.79125347	9.81419938	0.718120731	0.052642742	4.795652963	1.562384162	0.946451908	0.192926989	2.663369273	0.778496792
-12.24322273	-8.322292883	1.108632381	12.80619584	0.186988222	1.326815075	0.92514351	4.493226199	2.578717075	-50.74604977	-42.06076259	-13.00921642	-7.825022917	1.935814049	1.746237717	12.23873973	12.00533763	11.26881795	9.92976447	0.739340466	0.049220624	4.705754648	1.589482235	0.910549441	0.179861589	2.700619157	0.856644679
-12.16750244	-8.620011527	1.193646304	14.51588398	0.193873826	1.407489297	0.965940493	4.229861737	2.559106455	-49.20546418	-38.92553378	-14.26279127	-8.127340019	1.896532522	1.858730691	12.86659531	11.50365213	10.74441957	9.301874398	0.741219813	0.048413665	4.764921293	1.535861818	0.962121703	0.181504357	2.716539046	0.903958402
-12.68409318	-9.107793901	1.273456357	14.60952484	0.168847387	1.378080885	0.965855477	4.394307957	2.448880406	-49.01085405	-40.09913678	-13.57599427	-7.877736135	1.901260368	1.767591042	12.17563425	11.42879032	11.27765126	10.02583049	0.718392689	0.049969241	4.58794138	1.572233244	0.957926084	0.180159836	2.761621507	0.864048679
-11.67366501	-8.606276192	1.124807529	14.49626192	0.181674142	1.388415842	0.943714872	4.284308283	2.563554608	-47.79712782	-39.48351861	-14.17246238	-8.426075573	1.891545561	1.733537926	11.07297286	11.27796647	10.97075086	10.20945557	0.702706802	0.049758753	4.809443384	1.554488746	0.936638004	0.183854235	2.63298447	0.813188005
-11.48775259	-9.012187181	1.306477351	13.24430265	0.19831388	1.393037378	0.961298089	4.307347528	2.471682023	-46.63687587	-40.99139848	-12.37327704	-7.625233484	1.982292244	1.903405757	11.92715013	11.62096665	11.09596364	9.947715741	0.735317268	0.050752772	4.780891582	1.603358919	0.954497325	0.177563085	2.830384856	0.832685423
-11.87105548	-9.687370495	1.29273687	13.56157481	0.187968132	1.391313767	0.957348451	4.305653254	2.57153009	-52.33467965	-40.77225254	-13.5415003	-8.07414054	1.790592043	1.799769273	12.00662604	11.10527407	10.47497553	9.957984588	0.717556036	0.051256477	4.644058983	1.568372182	0.940388494	0.173975068	2.926643966	0.803632957
-12.00087705	-8.533182559	1.066309608	14.11665048	0.188942071	1.370763575	0.931659398	4.526519357	2.559183882	-49.4664398	-40.16640836	-13.67715055	-8.381508368	1.896504852	1.82334912	11.4596692	11.73242593	10.45666044	9.51619774	0.713151788	0.049188408	4.73081793	1.523305062	0.931654424	0.187144648	2.713882334	0.870991184
-11.95028773	-9.430574259	1.229186863	14.8709699	0.179230582	1.380621692	0.938094746	4.416353997	2.675352312	-47.688751	-40.97644714	-13.46433898	-7.707979773	1.870068283	1.839022286	11.69145216	11.16987001	11.05270002	9.962986481	0.742479673	0.051996316	4.661377113	1.571781987	0.904727839	0.18687343	2.769860126	0.886785554
-11.44910511	-8.55300487	1.189215911	14.35904583	0.177531001	1.443700195	0.990757289	4.307845916	2.654409887	-47.61263251	-39.96929787	-13.14562299	-8.44376237	1.88933169	1.782218109	11.9921712	10.93054141	10.97666671	9.890942943	0.720266226	0.051405515	4.90033589	1.572270708	0.941428846	0.185571992	2.616624367	0.834522737
-11.44276981	-7.984051331	1.195857393	13.011388	0.182138785	1.363258793	0.953851885	4.324398271	2.495506873	-47.18939435	-40.67733885	-13.16537644	-7.5956237	1.843842083	1.834188626	11.66093496	11.58680699	11.10307228	10.42339152	0.731438446	0.051686306	4.558649895	1.580156532	1.058979733	0.188561323	2.723531377	0.790193493
-13.12181813	-8.053220502	1.196626967	13.10691113	0.197361506	1.295444046	0.93923533	4.305892347	2.410120597	-49.4252646	-39.29858636	-13.20236468	-7.607609365	1.872224178	1.74520574	12.14675986	11.33324632	10.45628908	9.112092437	0.701810271	0.050804506	4.801794071	1.569995716	0.950369034	0.173845961	2.681709914	0.880592929
-12.00977306	-8.442220001	1.190422952	13.54420369	0.191628583	1.333919586	0.952793615	4.508359562	2.504713121	-48.57879583	-40.77141081	-14.25480425	-8.114805875	1.996166792	1.797275545	11.29744209	11.83055536	10.74541159	9.703252847	0.738006372	0.051632352	4.614707571	1.546168795	0.951486497	0.19053171	2.684872893	0.888791682
-10.56822817	-9.545008093	1.279534912	13.14358856	0.194548589	1.314940852	0.931672126	4.698199198	2.566161494	-49.17973931	-39.48863419	-13.2740786	-8.25206828	1.98639198	1.758196514	11.90890718	11.15820563	11.3453726	9.697231853	0.747458719	0.05044528	4.678651825	1.560789557	0.939476815	0.188912859	2.825557537	0.875981938
-12.51330968	-8.57806826	1.217609412	15.05864422	0.177987131	1.348139834	0.908404378	4.291816189	2.59267745	-51.2009766	-40.50885553	-13.85758347	-7.72666061	1.7825872	1.844171819	12.20208969	12.60133963	10.59914425	9.89106794	0.707266368	0.049642275	4.652421017	1.609078967	0.961146887	0.166834198	2.802657393	0.836308432
-11.79065782	-8.638227271	1.206128759	14.01494952	0.18999749	1.335062949	0.928260985	4.329466709	2.546162572	-48.41746596	-39.65931169	-13.78795876	-7.265202926	1.78442362	1.71311493	12.225672	11.48580121	11.50065983	9.975507755	0.715967999	0.049282084	4.768620345	1.562796616	0.985115084	0.195800466	2.616747611	0.847097956
-12.97113038	-7.73955893	1.207503108	12.84652813	0.180796436	1.315696622	0.96593531	4.364883281	2.447903991	-49.43607091	-40.72180786	-13.18559327	-7.794585614	1.876320408	1.780856602	12.47298327	11.22717083	10.52532869	9.484151986	0.729942245	0.050698044	4.822188595	1.491204496	1.010918011	0.186176712	2.604291395	0.832693445
-12.50886942	-8.122117873	1.161554094	13.83381076	0.195640516	1.335868301	0.948600403	4.263668269	2.461662551	-51.19359357	-41.52125602	-13.38500673	-7.755747443	1.818063953	1.714610106	10.68115897	11.9414775	10.68413872	9.635671338	0.684075973	0.051673397	4.530615968	1.59237965	0.985028077	0.178829677	2.695543842	0.872834998
-12.51357234	-8.859660793	1.177287692	15.06623879	0.175474738	1.355526706	0.923716185	4.609828169	2.570828749	-46.88709709	-40.28293745	-13.02348246	-8.157411729	1.960472308	1.801192934	12.07173894	11.08257119	11.36974315	10.15423461	0.716365027	0.050950606	4.68574507	1.601087529	0.970557992	0.186576076	2.684506783	0.813438181
-12.16962383	-7.314348368	1.132427241	12.84484308	0.193027914	1.343648945	0.897760587	4.402354164	2.649343378	-50.64986416	-42.45513949	-13.91951496	-8.039501274	1.797788394	1.814932669	12.32263189	11.84317071	11.41335149	10.20263648	0.718306441	0.050606605	4.738823697	1.624924645	0.997049597	0.18155931	2.666718433	0.904556734
-13.80616287	-9.29979821	1.249122064	13.26644623	0.188680277	1.290545227	0.947451415	4.428037493	2.552900081	-49.41570509	-41.79654279	-13.35839728	-7.658515264	2.002170072	1.785210322	11.68524824	11.56873846	10.51309699	9.978529174	0.719723628	0.049612768	4.64197036	1.587021404	0.974395605	0.195643708	2.848815372	0.911650653
-12.5415394	-9.084200929	1.21459453	13.43876216	0.194950354	1.310742872	0.917768289	4.511076773	2.57684984	-48.03807685	-41.43535655	-13.70911558	-7.786754212	2.016032911	1.796218982	11.64051785	11.80915266	11.09554597	9.983133076	0.715811188	0.051552007	4.590758185	1.573944111	0.93235333	0.196868398	2.714594172	0.885243236
-10.6183256	-8.526882717	1.203903189	13.04336554	0.19912604	1.415405744	0.927305177	4.282914963	2.609382462	-48.49918404	-39.12890439	-14.36311019	-8.286099742	1.831810397	1.794210707	11.64919039	11.42618549	10.64559567	10.04835729	0.741154362	0.04904999	4.687336524	1.612931701	0.907504144	0.177243643	2.720957302	0.834497354
-12.28679977	-8.823288278	1.151059095	13.86201821	0.201393462	1.368117975	0.914620938	4.403421458	2.648725662	-50.15154988	-40.9440131	-13.54686015	-7.923628317	1.90203753	1.726100056	12.44559714	11.45643868	11.79744804	9.949715895	0.738576971	0.050931446	4.837736884	1.619564947	0.934081429	0.18613187	2.647396404	0.818570323
-12.98191105	-8.762863577	1.126329487	13.92064367	0.185752393	1.382131612	0.980516501	4.374116334	2.498268966	-51.66142713	-41.38059262	-13.80427024	-7.79350691	1.863897955	1.852755272	12.18156797	12.20688664	11.02029262	9.703680239	0.707763705	0.049056443	4.44890803	1.578115622	0.986321143	0.184681179	2.75890513	0.776851375
-13.92273277	-8.217370433	1.09227658	13.67456661	0.202641993	1.317371558	0.839020631	4.481067026	2.601945341	-48.27115971	-41.37291841	-13.16388887	-7.796441564	1.992409824	1.667415884	12.03578068	11.58160692	10.76163085	10.0051868	0.715996529	0.050450695	4.668493067	1.599541745	0.906607108	0.188675093	2.525427624	0.849092319
-11.79088704	-8.054076738	1.219619812	12.78951696	0.193525455	1.337585524	0.964500718	4.407910762	2.471933941	-50.05846411	-39.19970934	-13.32492767	-8.066822629	1.916137976	1.749095609	11.7657995	10.88428929	10.16517262	9.390658493	0.717033372	0.051302642	5.030282891	1.528072846	1.022965565	0.172483796	2.78651615	0.828517569
-11.10941914	-8.572263458	1.248330954	13.02456923	0.198590474	1.31514391	0.92056695	4.339095608	2.507115705	-47.17792629	-38.91723398	-12.62025762	-7.667290624	1.822101792	1.875176063	12.5332855	11.81161272	11.20835243	9.522935513	0.743796597	0.048993821	4.769563236	1.546232421	0.955218701	0.183287698	2.722033512	0.85584469
-13.1837066	-7.874592681	1.097949421	12.55852826	0.186185343	1.328365547	0.94206415	4.397419467	2.469438635	-49.03019938	-41.6480129	-14.0232776	-7.867210796	1.947867209	1.787571649	10.75481406	11.66977855	11.10266358	9.707984358	0.72140401	0.050489262	4.890002225	1.552060612	0.950996795	0.18643564	2.624040823	0.799099886
-13.1062659	-7.936703907	1.149885561	12.91407829	0.187340731	1.347267642	0.938841876	4.406425956	2.449100621	-51.55093853	-40.35047004	-14.33818719	-7.795750135	1.868188972	1.623325164	12.4264719	11.03301598	10.51055618	9.438104488	0.709425472	0.051167719	4.71543124	1.548556936	0.915225757	0.180878026	2.568754225	0.884068287
-12.45153007	-7.326229322	1.1876942	12.6440505	0.185541315	1.29116346	0.942110492	4.356585579	2.560581701	-49.96031187	-42.66836438	-14.32647088	-7.208958547	1.788254176	1.906454295	11.85978728	11.77957654	11.01907895	10.13967184	0.730266597	0.051034896	4.802558726	1.596951981	1.03163754	0.173724122	2.796278755	0.840260512
-12.42610347	-8.196982821	1.20984928	12.79035262	0.181786872	1.348468295	0.945557939	4.42147547	2.556518581	-48.74826696	-38.51999983	-13.21120599	-7.910014843	1.886218102	1.907799985	12.12445936	11.72725297	10.51831948	8.92716736	0.712348068	0.050638326	4.814880799	1.556978731	0.976082113	0.176329821	2.772195453	0.793795624
-12.1929449	-8.025751531	1.157344809	12.55754565	0.189578493	1.377092825	0.970742063	4.409513063	2.642499294	-49.24432681	-40.93420254	-12.84534335	-8.470613464	1.901196208	1.76543397	11.95401209	11.14645243	10.59258564	9.571899712	0.701194765	0.049969982	4.90050897	1.548840038	0.874712521	0.175031861	2.626444231	0.85375525
-11.69290732	-9.501865189	1.188561505	13.89226654	0.20025996	1.409061387	0.992494423	4.302567205	2.614043186	-49.62136704	-39.99390724	-13.13400122	-8.051542307	1.930535437	1.777392505	12.51462723	11.11631323	10.57205175	9.81891557	0.728981469	0.05057326	4.756596056	1.544809138	0.921862221	0.182226268	2.789457239	0.820420472
-12.42684065	-8.913563209	1.162162392	14.17734369	0.211671229	1.31908183	0.933317226	4.492347037	2.462806043	-48.56527135	-38.97582532	-14.41566804	-8.27873543	2.058615759	1.775783831	12.00535535	11.22848175	10.32098841	9.866211614	0.725931239	0.050034446	4.610953944	1.555592681	1.009226595	0.18558949	2.833595699	0.879816805
-12.79216437	-8.727091115	1.140632019	13.92845491	0.213046286	1.307188264	0.91397847	4.315883791	2.609953435	-47.7296543	-40.10161427	-14.72368279	-7.61987591	1.872909359	1.824075745	10.90028389	11.38629607	10.47792571	9.837656272	0.711559869	0.051412268	4.657535724	1.60250662	0.930936091	0.184739294	2.733403867	0.838337468
-12.53733857	-8.239922832	1.169953712	13.90583961	0.182936616	1.293260982	0.908334025	4.450237747	2.5547863	-49.44924517	-39.02843213	-14.23285637	-8.280902096	1.961379746	1.732897398	11.61376524	11.5460538	10.01432054	9.517580116	0.721582364	0.050265801	4.829684623	1.564415048	0.937577513	0.174810419	2.716419311	0.886183772
-11.22984465	-8.784813184	1.177945694	13.43254007	0.190657858	1.355714778	0.924945641	4.363951597	2.562134711	-49.3576641	-40.3433945	-13.85605019	-8.03830536	1.934128849	1.753593148	12.29898982	11.32727082	10.85258189	9.934135427	0.714027165	0.050403589	4.794197605	1.599721726	0.893306445	0.17866722	2.713725674	0.862463638
-11.76129601	-9.088782074	1.212227975	13.51579223	0.212344144	1.313933764	0.939104738	4.472935166	2.627654897	-49.14159144	-42.09174801	-12.87071557	-8.696050937	1.969722294	1.918525497	11.93325101	11.59304871	11.19586645	10.09399695	0.728787544	0.050879801	4.747029647	1.577983378	0.970485274	0.18639722	2.785106335	0.799644599
-12.69064737	-8.510024304	1.22356931	14.28212868	0.205521522	1.345988462	0.925380542	4.453820789	2.634410943	-50.56955516	-41.25765114	-13.81662227	-7.69951708	1.913659526	1.784117955	11.52447011	12.18993448	10.81059949	9.51791879	0.750323667	0.052015079	4.793160508	1.588192758	0.995478255	0.185706759	2.665514754	0.810659085
-11.09389852	-8.196313459	1.128965805	14.43864075	0.182967622	1.394570119	0.94839543	4.515951655	2.544926974	-48.70210604	-40.4654587	-14.11887986	-8.036215707	1.880883058	1.776626924	12.43656421	11.89260453	10.84086822	9.715775757	0.754611863	0.050594455	4.764414911	1.556654984	0.843004677	0.176762823	2.541599848	0.869225347
-12.4375238	-8.568691595	1.1958946	14.90471231	0.169215322	1.367844403	0.94668155	4.409398295	2.667996071	-50.25481243	-40.97190168	-14.13008356	-8.215449351	1.837531793	1.731678622	11.42119442	11.09894861	10.41641508	9.966194803	0.711035329	0.051429852	4.859072762	1.561761878	0.918848293	0.174739722	2.672899332	0.835330752
-12.56429678	-9.303678693	1.394078663	13.39236406	0.18802916	1.279964819	0.923704936	4.55867583	2.509189866	-47.06815242	-39.148599	-13.52388162	-7.833911519	2.044634103	1.790380037	12.44164143	11.24071421	11.35211265	9.885557272	0.741030214	0.050797723	4.874406408	1.505755057	0.976988951	0.18538289	2.745623664	0.799699244
-13.02852568	-8.363156391	1.206765171	12.46442605	0.181301838	1.327752943	0.921373583	4.344458735	2.498594519	-48.39203711	-40.4022838	-13.25879783	-7.548576276	1.893813757	1.6894234	11.26932488	11.18225011	10.44841322	9.93072338	0.70583911	0.04998221	4.970857887	1.541664964	0.928122075	0.183099554	2.685685875	0.838857293
-10.26099033	-8.878147376	1.201872461	13.45719188	0.187616729	1.364454735	0.955720406	4.532034368	2.531986637	-48.77012245	-39.73700252	-12.93551444	-8.27047456	1.807798331	1.800530716	12.06101608	11.46233025	10.60695645	9.831458597	0.714230358	0.051569983	4.741695056	1.594425209	0.926527592	0.189372184	2.685087879	0.825377875
-12.23307065	-8.597105309	1.17348376	14.84065956	0.203634109	1.359219631	0.968850606	4.375901639	2.619531297	-51.26613701	-41.43975922	-14.02300887	-8.447175702	1.774825734	1.809656693	11.58659218	11.46327545	10.04228159	9.841577686	0.717105577	0.050751629	4.777784499	1.514259061	0.950423817	0.179007117	2.666204543	0.802345027
-11.19835319	-8.573513701	1.199073797	13.6216079	0.191784684	1.382998802	0.982980934	4.404769357	2.489969996	-50.37135309	-39.83443462	-13.53775855	-8.863919346	1.967232864	1.814155876	12.20339773	11.36102637	10.50953137	9.907977142	0.700124383	0.050605294	4.755667035	1.536451492	1.005746285	0.175458322	2.812923991	0.80616361
-11.76427831	-8.481920683	1.164880642	13.75443131	0.204716571	1.341791274	0.897042597	4.448522633	2.590097533	-49.49637331	-41.21258466	-13.28523264	-7.871766028	1.859736254	1.769335161	11.98144741	11.94097411	11.32855976	10.21242151	0.709013998	0.051478226	4.54087848	1.606925848	0.953655946	0.179830962	2.728041321	0.87342998
-12.34691074	-8.199153224	1.121462021	14.08375359	0.18316659	1.350277866	0.948773183	4.611686731	2.496761445	-47.76707513	-39.10345109	-14.28684578	-8.259611065	1.953378897	1.851877347	12.24848523	11.24894141	11.00074938	9.443840427	0.718854738	0.050423547	4.779090157	1.526005476	0.964532586	0.184104878	2.61121177	0.801580357
-11.49365236	-8.909860395	1.271830374	14.74392572	0.179451518	1.353480738	0.928295932	4.548160582	2.60343308	-48.04827716	-38.66204461	-13.03732837	-8.044771611	1.873387959	1.81478329	12.02106617	11.34056514	11.06021468	9.284233034	0.735987564	0.049969251	4.805953272	1.561239773	0.921245475	0.173561144	2.712000589	0.857898222
-10.94187447	-8.748576243	1.282087545	14.02514912	0.181029588	1.391167897	0.928356605	4.582365194	2.577801552	-48.02907067	-38.31456592	-13.14067061	-8.271251613	1.926042001	1.679922884	11.4549572	11.38405769	10.93641244	9.686866846	0.724246716	0.051421339	4.874329459	1.595247787	0.923327469	0.175920032	2.710217311	0.894350972
-12.89153681	-7.749095095	1.173914961	14.54705648	0.176331567	1.356368671	0.942441895	4.419045995	2.511063876	-47.55105658	-40.04015836	-13.43538613	-7.772449734	1.823913255	1.818844496	12.21472769	11.17363975	10.59420841	9.568301448	0.746688742	0.050839092	5.011446889	1.553377859	0.980822734	0.180460194	2.554763917	0.832384266
-13.45152224	-8.592701546	1.10442243	14.03729832	0.195635254	1.340175747	0.952197286	4.402435018	2.536051879	-50.64224745	-42.92342573	-12.66395336	-8.609624826	1.922649819	1.82440948	12.34704067	11.59404835	10.76501551	10.00133082	0.689703559	0.049504915	4.724589105	1.510614867	0.955186112	0.189110421	2.622328144	0.800858756
-12.6926155	-9.006105472	1.163887708	12.92109111	0.192881066	1.325642906	0.949408591	4.445372585	2.555618083	-48.423071	-41.10078518	-12.913919	-8.048830031	1.929789266	1.805442657	11.60121596	11.71492243	10.79958324	9.816668157	0.726515841	0.049942713	4.822600511	1.584015241	0.893957961	0.19315572	2.675115677	0.810201517
-11.26099187	-9.241849283	1.118962848	13.88597928	0.208780264	1.357192366	0.969047733	4.378951485	2.54229782	-46.8097259	-40.4814591	-13.04603072	-7.795646331	1.898319457	1.809400938	11.90669087	11.0842883	11.32904501	10.31848981	0.716664452	0.049193027	4.870379762	1.581811733	0.949105934	0.194856103	2.725254085	0.795391668
-10.86012848	-8.205150225	1.22415737	13.34500264	0.186672541	1.347784067	0.967994211	4.354036966	2.600270401	-47.54669535	-39.70499847	-14.22163819	-8.078041447	1.870332539	1.80650539	11.88398847	11.23406725	11.88095403	10.14007337	0.700937513	0.052625466	4.769065674	1.598430392	0.952861991	0.175197145	2.707409389	0.861098638
-13.16601431	-8.416164257	1.195032255	12.64955288	0.183358341	1.371988636	0.937828418	4.528247521	2.518795575	-49.95366125	-40.32538716	-14.1251307	-7.834202447	1.87030126	1.798953269	12.11099828	11.48926766	11.11916832	9.246952049	0.725482895	0.050597303	4.642312878	1.510470494	0.959584399	0.198809992	2.602509898	0.827694602
-12.43585121	-7.728939679	1.264907516	12.59963619	0.184191723	1.291195153	0.947962195	4.403644595	2.598568901	-49.65888929	-41.99507004	-13.13077709	-7.521455017	1.754176634	1.881606169	11.92712428	11.45985851	10.70774849	9.698459391	0.736666359	0.051252063	4.935579238	1.616383397	1.00927286	0.180665012	2.753445786	0.883788811
-12.1439464	-8.31217923	1.106598398	14.04637214	0.186381363	1.37524753	0.959935965	4.579683908	2.51224417	-49.06915148	-40.79681604	-13.28976992	-8.307810414	1.881994262	1.759630835	11.85404052	11.46430832	11.19542942	9.974502019	0.729618363	0.050022688	4.679958247	1.564862916	0.956977505	0.186514804	2.630511343	0.848198592
-11.90471454	-8.507807657	1.225482128	14.06979783	0.17886236	1.41854692	0.946817371	4.396513203	2.530330315	-49.94628022	-40.64062383	-13.33163179	-7.913568484	1.918964977	1.693769436	11.42316248	11.7615436	10.85192996	9.658622546	0.729052818	0.050599612	4.626556341	1.586761302	0.927646458	0.177645693	2.675611252	0.895675754
-12.2577281	-8.273327803	1.120170122	15.36493327	0.19193012	1.321017442	0.950509533	4.538877875	2.547891044	-49.45655533	-39.99329862	-13.23582622	-7.988770461	1.885910492	1.806409062	11.63409481	12.34267942	10.94049106	9.667033524	0.703989544	0.050422463	4.614331437	1.574797106	1.015696058	0.176567541	2.706431818	0.825785443
-13.71234799	-8.617241842	1.280071955	12.75910227	0.16986045	1.382773532	0.972380387	4.586450546	2.532679008	-48.20715281	-41.12021344	-13.52835036	-7.573874296	1.961632667	1.793673775	12.03009941	11.1410017	11.59625649	9.769173677	0.718640953	0.052017041	4.546771466	1.609885808	0.966972228	0.190561435	2.666418113	0.811698034
-12.72320475	-8.394507405	1.090953035	12.48575584	0.203067459	1.336098127	0.911533766	4.362209191	2.569896951	-48.68717885	-41.07903528	-13.54701633	-7.886096545	1.900302673	1.788778312	12.65721154	11.62265387	10.77463355	10.00603152	0.740626855	0.049756128	4.672945281	1.597230179	0.910772311	0.195782962	2.622239016	0.860681819
-11.96356355	-8.439473218	1.068016973	12.52112325	0.189875836	1.391831068	0.910605302	4.336791392	2.68794228	-50.89255887	-40.38535749	-14.32455821	-7.899870789	1.88153028	1.736127567	11.97881254	11.2447286	11.40868612	9.651095361	0.726432289	0.051164982	4.488272019	1.653251547	0.944285271	0.19229474	2.704642064	0.848318395
-11.70012259	-8.996378581	1.170952924	13.40275927	0.195485235	1.358540742	0.935495465	4.39914292	2.554247411	-48.02519528	-41.59703561	-12.15733613	-8.155131149	2.071548703	1.652300659	11.30034551	11.29865102	11.13873446	10.47990277	0.717388204	0.049540268	4.612742953	1.599713215	0.910440681	0.178812161	2.747843087	0.873938335
-12.62257906	-7.480264393	1.247086101	11.79983324	0.180976084	1.375131577	0.953075907	4.233510181	2.536876121	-50.65186023	-41.72285492	-13.36825793	-8.268165459	1.877647401	1.838668944	12.52786201	11.62877933	10.84240759	10.05034171	0.692034607	0.052490594	4.740847537	1.655356304	1.052671992	0.182904612	2.763086745	0.862711213
-11.34533322	-7.633243266	1.08525342	12.95496029	0.194181286	1.29631573	0.945484548	4.379330949	2.572788015	-46.83779457	-39.5699373	-13.13503436	-7.952699176	1.866630152	1.830547435	11.21791508	11.63616385	11.64066762	10.25565017	0.720977896	0.050891576	4.846171236	1.617773211	1.052259209	0.179052491	2.771986046	0.820281637
-13.07428905	-8.58729684	1.178934263	12.29613563	0.204363074	1.389597133	0.93665978	4.330486486	2.523351668	-50.66881557	-41.16773969	-14.09204288	-7.612016929	1.880069274	1.753456916	11.52271903	11.76012515	10.87532153	9.508326059	0.727036897	0.04978588	4.536011095	1.559041503	0.94302619	0.19558939	2.637689974	0.810283337
-11.01558094	-8.65471948	1.278930095	12.88080741	0.185196892	1.353296558	0.954092604	4.444453356	2.464008571	-46.64459515	-39.75770265	-12.82271205	-8.266016058	1.913038081	1.83411189	11.5935198	10.45882041	11.01262616	9.86125367	0.705081749	0.051757717	4.893185372	1.584333261	0.984514812	0.185911014	2.77060395	0.859201235
-11.7469983	-8.193930785	1.192321308	13.56873706	0.186328107	1.401556361	0.987154787	4.524937481	2.500905314	-51.14490064	-40.89710476	-14.57758957	-8.429913062	1.921008706	1.801726354	11.76594655	11.44065363	10.17057488	9.820341486	0.725047356	0.050127976	4.648286555	1.535468055	1.006844978	0.181414636	2.735234859	0.820291813
-12.85707124	-9.251640561	1.170938304	14.01320081	0.189377986	1.368499831	0.926078731	4.286312822	2.584557089	-48.98531918	-40.56474858	-13.19477529	-7.938206031	1.990098325	1.647241351	11.39493871	11.01883803	10.95849941	9.963469413	0.702275118	0.049552189	4.670498175	1.587927765	0.944315679	0.195221283	2.728241111	0.910099682
-11.00624358	-8.619987155	1.203600961	13.62130674	0.176934972	1.327741282	0.958684589	4.443511515	2.649655856	-47.15115676	-41.07378412	-13.03957985	-7.501691148	1.849527771	1.736913042	12.0066203	11.53349873	11.85178322	10.83509083	0.731706425	0.050341343	4.940607927	1.614026946	0.919451065	0.176915559	2.705369601	0.819797558
-12.74559511	-8.872019807	1.218561519	12.68426567	0.207031512	1.333406644	0.923696466	4.493177612	2.542536693	-49.52913076	-41.21696824	-13.35330558	-7.835186853	2.027717168	1.721184137	12.18471803	11.10617996	11.05213329	9.882309569	0.713412812	0.0511909	4.610772121	1.589826834	0.962265311	0.189127251	2.765333212	0.901482518
-12.31024126	-7.695861203	1.105463833	14.55191809	0.178786566	1.345255193	0.903394791	4.286845098	2.629622519	-48.41121035	-38.2602955	-13.81523426	-8.015119181	1.900200886	1.783687158	12.06753784	11.3378391	10.23213759	9.541879268	0.713585348	0.050781107	4.725935463	1.590998179	0.964132216	0.15970589	2.776768698	0.884674774
-12.13726995	-8.176872142	1.108844739	12.20916077	0.18511692	1.344148383	0.915917869	4.491264902	2.484301108	-46.38158136	-39.72736677	-13.17987791	-8.139159477	1.950506074	1.839256537	12.10146061	10.69734813	10.52827155	9.591543991	0.742296584	0.051208939	4.710127662	1.512375207	0.92654088	0.192881345	2.677971096	0.88273182
-12.00139834	-8.810632403	1.200202055	13.12602887	0.191264777	1.375805825	0.955899844	4.35288437	2.510723395	-46.97346914	-38.65234459	-12.906522	-8.62100866	2.050420729	1.855407624	11.92125898	10.69441422	10.27792733	9.590857195	0.733004395	0.048587406	4.763551703	1.464582294	0.952600459	0.173208746	2.817923812	0.807632186
-12.39660453	-8.488809926	1.165032614	11.82637517	0.190416014	1.33842933	0.922354592	4.54314725	2.564563262	-49.33037438	-41.15610187	-13.3250464	-8.263207848	1.9783703	1.707203567	11.83318367	10.96094498	10.86046682	9.644984489	0.738658642	0.05147895	4.756485419	1.654747265	0.907024703	0.198904182	2.614190499	0.877774055
-12.79843367	-8.529780346	1.201513045	13.82124953	0.203750968	1.3098391	0.903320154	4.488258423	2.541997166	-49.28304034	-39.40364727	-13.31835244	-7.782284759	2.064143908	1.705798701	11.95895719	11.33403186	11.00095979	9.550365926	0.728535327	0.049792676	4.752065774	1.556057397	1.02628873	0.178072105	2.743755883	0.798800564
-13.05914298	-7.806588662	1.205092935	13.40376745	0.198064031	1.341185602	0.954760492	4.324635914	2.490787754	-50.47353415	-40.87621701	-14.63951758	-7.672266521	1.764514951	1.85892538	12.40025656	11.28345264	10.52263778	9.97776139	0.72041616	0.051913833	4.681012385	1.599891778	1.06627697	0.181536673	2.753554691	0.824436515
-12.15326294	-9.136093923	1.19918339	14.26421025	0.197262853	1.337558471	0.9261742	4.294544621	2.500144717	-49.51273373	-39.77908143	-12.61197096	-7.87817622	1.950322153	1.694457674	11.66104882	11.00521088	10.31641944	9.562425974	0.716925476	0.051411898	4.795075725	1.615226146	0.968531381	0.183803241	2.784083103	0.856706837
-12.50327156	-8.245147328	1.039579979	13.67773679	0.200960149	1.382020802	0.959170462	4.392442936	2.538004168	-46.73970388	-39.08661524	-13.5311999	-8.075095288	1.964622113	1.82052	10.71846283	11.52762803	10.75841106	9.717781509	0.719584324	0.051217931	4.839701489	1.557189382	1.012138629	0.188780516	2.721257316	0.789150571
-10.70095892	-7.776736729	1.21970028	14.26119038	0.174489447	1.405433362	0.982521248	4.37900035	2.585355547	-46.61580551	-39.83774884	-12.85518607	-8.751610625	1.789467897	1.976509392	12.15113398	11.56252565	10.75190343	9.944260285	0.719389635	0.051659779	4.901495445	1.587939781	0.975753609	0.170523957	2.690703182	0.842806089
-12.3122829	-7.970946855	1.277240798	12.59227911	0.16542843	1.341689505	0.970320769	4.547460487	2.512386071	-48.54099091	-40.34753436	-14.37019712	-7.783959696	2.038741286	1.71965939	10.99484756	11.51368739	11.02755776	9.973817794	0.719196622	0.050611946	4.567312578	1.580577428	0.978128011	0.173286591	2.726494164	0.819254155
-12.76536732	-8.627084692	1.188025717	12.30013094	0.19193248	1.289047272	0.974986143	4.488911269	2.588784613	-50.37566106	-43.0479354	-13.85640036	-8.184781044	1.966181233	1.84264225	11.58508664	11.1050777	11.2372636	10.14710457	0.73721472	0.052195631	4.870066894	1.574840273	0.976053979	0.189235741	2.779171007	0.800669047
-11.71052322	-8.525381618	1.118357792	12.31895418	0.194920023	1.304492439	0.920107773	4.596741119	2.485026755	-48.49098689	-40.91258227	-12.51589843	-7.957352011	1.935411051	1.722154031	11.9325975	11.84429838	11.62752109	9.850382268	0.709891218	0.04899206	4.66504562	1.515847545	0.92657922	0.200817029	2.558111723	0.792347253
-11.50867028	-8.723717383	1.116721888	12.98443546	0.195916694	1.365569444	0.898849225	4.528032868	2.597547541	-49.93161205	-41.17596993	-12.84345456	-8.142618342	1.994124261	1.747251161	12.11828063	12.039371	10.93184064	10.03024911	0.746714439	0.048622612	4.733129988	1.607714058	0.924554482	0.185888699	2.774763179	0.896432375
-13.91836387	-8.339970681	1.172344901	13.33920103	0.182836886	1.359133261	0.921358958	4.430954135	2.559446467	-47.43539564	-40.37586394	-12.9428762	-8.151550622	1.944272719	1.814507752	11.95605747	11.1263829	10.6386821	9.290001857	0.735517174	0.049181097	4.948619268	1.536691043	0.894723529	0.187408466	2.557478603	0.840462841
-12.82638941	-8.348585056	1.18959657	14.49116843	0.183821823	1.337901631	0.897956929	4.416905454	2.601759372	-49.16021405	-41.91705254	-13.14095888	-7.814976133	1.913055486	1.704482162	10.64384359	11.7255779	10.59535431	9.673802904	0.721319204	0.050626278	4.746974629	1.616403983	0.925306594	0.18535756	2.561189752	0.840232017
-10.87220525	-7.536408433	1.169915339	13.15668439	0.160739026	1.400387805	0.970407616	4.644189419	2.504894411	-46.58281657	-40.15869057	-13.40611588	-8.460344393	1.934084149	1.791630092	11.8610309	11.21399179	10.77387272	9.798258504	0.71493546	0.051762518	4.735857539	1.58529103	0.915357212	0.182632295	2.557426894	0.904929061
-13.82256237	-7.747445378	1.114157556	13.10587654	0.182918219	1.318418381	0.913520055	4.259204509	2.611986306	-51.86254252	-40.12041609	-13.82120631	-8.106596914	1.870703146	1.711331642	11.78427961	11.56890512	10.15108738	9.240095402	0.68640058	0.052379779	4.621271709	1.557972322	0.97123499	0.177659503	2.666055202	0.841758112
-12.05835621	-7.542061908	1.083572585	13.64546774	0.180238902	1.427804972	0.921882831	4.318810421	2.513657333	-48.74930308	-41.95260155	-13.02481866	-8.580986124	2.031017488	1.815342579	12.33638949	11.94456851	10.93102443	10.24893785	0.697360369	0.050895537	4.641379786	1.597535933	0.959205527	0.17221265	2.672663686	0.875214483
-13.22839709	-8.125258493	1.230434955	12.89349652	0.179254917	1.330134938	0.954580889	4.469732827	2.593510279	-50.5564224	-42.13282457	-13.81019902	-7.598061061	1.949781482	1.779240506	11.9248161	11.64334267	10.71020966	9.559563115	0.719816042	0.052875992	4.733716566	1.572849647	0.945619752	0.179607929	2.661231224	0.817077344
-11.92388678	-10.10106072	1.238920491	14.38729814	0.18605294	1.385534033	0.945679278	4.509916143	2.468125595	-49.1965687	-39.07325153	-13.40162019	-8.311759476	2.022122083	1.688349219	11.90638078	11.47622866	10.77681809	10.02758276	0.706035048	0.049696163	4.524118592	1.556566001	0.906312403	0.190035087	2.816422994	0.848717948
-11.44650194	-9.036050041	1.243697982	13.15016425	0.192551895	1.312168454	0.944295675	4.491506521	2.516699772	-47.55084485	-39.58636043	-13.14846626	-7.69413881	1.866686991	1.85528176	12.49815821	11.29200436	11.03345846	10.04560499	0.74842116	0.04945148	4.886024142	1.551627562	0.918328591	0.174377718	2.844481001	0.853397853
-12.39407727	-7.971817256	1.228229353	13.68577985	0.188160274	1.332968354	0.930861665	4.237584524	2.563845993	-47.88200834	-40.04084542	-14.53747101	-7.8973407	1.91023414	1.842317252	12.05301777	11.26437092	11.80654693	10.08653238	0.702786104	0.050788756	4.779059536	1.5779717	1.02684749	0.175575166	2.718078832	0.839706453
-11.9431618	-8.54058381	1.312036825	13.74710026	0.177588889	1.346088692	0.925831912	4.477406395	2.591068209	-51.65940136	-41.72496951	-12.95334995	-8.006028999	1.871807946	1.796868306	12.29385663	11.9086893	10.38260961	9.560567626	0.750656517	0.051083273	4.790638632	1.53784009	0.981680879	0.181886503	2.746526833	0.881467948
-12.06566269	-8.15991996	1.201154296	13.86621772	0.186325947	1.351616286	0.934173033	4.46786295	2.499798825	-49.10719358	-38.79167014	-14.18737107	-8.395828732	1.875884398	1.829897215	12.03102523	11.53194059	10.49944552	9.289948656	0.714530231	0.050617858	4.830720358	1.552616916	0.946768528	0.17693493	2.642347374	0.807717566
-12.66807624	-7.903058319	1.301463478	13.5297241	0.180648066	1.359039747	0.916203128	4.21629882	2.552959486	-46.36857645	-40.49468542	-14.20159263	-7.69300996	1.903334955	1.833477963	11.55196164	11.16130585	11.07793331	10.18138228	0.727860129	0.05099864	4.807029865	1.612557827	1.03075533	0.185854725	2.656050796	0.834714188
-11.65857581	-9.55484107	1.234631013	14.98926212	0.193811912	1.366159066	0.923531119	4.405035649	2.587852843	-47.38733173	-38.52573589	-13.43859626	-8.041412011	1.859755118	1.715980767	12.12298326	10.63305847	10.78644892	10.07771735	0.740978844	0.049683131	4.900832644	1.536056523	0.929184975	0.186432908	2.731787955	0.873566128
-12.66073176	-7.890782389	1.204244459	12.85686425	0.177951715	1.322810057	0.944584397	4.554937425	2.588665707	-48.58504244	-39.44001913	-14.14098321	-8.094449705	1.881015125	1.833286202	11.80162439	10.8947415	10.35313438	9.331226314	0.729434104	0.052724238	4.876098113	1.526517291	0.978496046	0.181695389	2.680752292	0.832674946
-11.83670402	-9.156881129	1.217856194	14.02895011	0.201936364	1.34558764	0.929941944	4.538152964	2.552343828	-47.64205237	-40.23675893	-12.79980368	-8.522327521	1.896339794	1.889728439	12.10778893	10.89743041	11.25961816	9.770270283	0.723887694	0.050698382	4.866930931	1.565321073	0.955464297	0.188317185	2.727553002	0.810130116
-12.03481212	-8.002037326	1.198029828	14.63948731	0.187067004	1.322532246	0.940132016	4.374334643	2.483297033	-46.54092731	-40.23336688	-12.92600091	-7.630316832	1.913881655	1.837396625	11.68226672	11.46202009	11.11007557	9.887577097	0.725216807	0.048841956	4.827775448	1.501464316	1.044786517	0.180110631	2.672513147	0.829049843
-12.82718079	-8.118774777	1.153280324	13.28028765	0.164146255	1.367017494	0.933130259	4.561779638	2.580048067	-47.4592834	-40.47912513	-12.68543267	-8.261626872	1.96113541	1.755361274	11.48115187	10.80586094	10.91706229	9.7888966	0.713620461	0.051133039	4.854468335	1.52854878	0.929418717	0.179066436	2.629128375	0.79592655
-10.76868	-8.690849556	1.125951673	13.87163236	0.209250409	1.31494982	0.905416715	4.455552724	2.582308668	-47.59787919	-37.99578571	-13.2878577	-8.164415119	2.004873953	1.671453941	11.44815973	11.42729543	10.56689898	9.575322061	0.751886111	0.050287633	4.925815288	1.605237298	0.920261504	0.179988773	2.682545791	0.859023293
-12.26795665	-8.354978396	1.121888668	12.71987508	0.200864399	1.32284016	0.905446499	4.520032731	2.550452757	-47.85980295	-40.67171397	-13.13479843	-8.113932547	1.983807433	1.768943158	11.69885603	10.99562322	10.86502188	10.21121061	0.718355234	0.051615311	4.828475221	1.574956732	1.028086035	0.1945008	2.714597727	0.80361409
-12.39887497	-8.065783658	1.199239325	13.07212032	0.190369745	1.370849728	0.966908138	4.286887798	2.523661034	-50.89344759	-42.62013276	-13.83017012	-8.312197625	1.90031379	1.815828587	11.9785804	11.94366303	11.22900329	10.49791088	0.695410227	0.050498619	4.756552512	1.598851407	0.984813296	0.173211812	2.725905103	0.787229827
-13.2908994	-7.568367078	1.258480451	13.17804138	0.195813182	1.330618853	0.956173499	4.192316361	2.525208879	-47.7913825	-41.25620635	-14.06238759	-7.710044206	1.900133645	1.862866304	12.39370204	11.17747911	10.61017277	9.971504656	0.712697444	0.051140947	4.6417924	1.57706823	0.995768024	0.172489465	2.662621016	0.853819013
-11.76325396	-8.319916711	1.255274671	12.91959193	0.186539612	1.303473305	0.899081892	4.506868539	2.589921891	-48.69673806	-40.49196143	-13.79395643	-7.584868545	1.820218738	1.780032587	11.79936611	11.75300152	11.44477902	10.0018086	0.727952903	0.051707695	4.75566692	1.612803575	0.952697035	0.183803371	2.685631739	0.848971203
-12.08763616	-7.947172422	1.075441289	14.96710899	0.196039125	1.351616028	0.944396172	4.526836323	2.539767063	-50.35610936	-40.18303875	-13.69152631	-8.265520871	1.970471302	1.739001881	12.02017498	11.62434116	10.28791215	9.540340913	0.714033172	0.0486825	4.697036755	1.493368531	0.989105321	0.17166124	2.644867883	0.836583403
-10.70423985	-9.07776398	1.201399969	12.94564639	0.211185015	1.327948988	0.930384069	4.371862972	2.501022646	-47.90442201	-39.28717636	-12.7686495	-7.869000183	1.881224976	1.787620424	12.08330735	11.57756877	10.97009001	10.19711108	0.722822813	0.050314103	4.708052553	1.578417845	0.979274231	0.1876987	2.861602198	0.875369824
-13.16706067	-8.165408794	1.231321865	13.70000402	0.185060442	1.349870638	0.976209623	4.423869869	2.468270958	-50.84702164	-40.39023265	-14.18276439	-7.854086126	1.929246772	1.756327598	11.9646767	11.91142564	10.546526	9.55765783	0.737875817	0.048897034	4.802083485	1.507118855	0.989418513	0.176891774	2.691361716	0.822202962
-11.57442596	-8.836547816	1.048974984	13.88385633	0.203399734	1.315065567	0.928225436	4.531133923	2.575527106	-51.33613164	-41.71798861	-13.68378346	-7.905702997	1.8653004	1.762119443	12.02592104	11.71968857	11.4898569	10.25804794	0.737559727	0.050411965	4.552775571	1.608332585	0.946697683	0.181500633	2.768395941	0.786432113
-10.65468422	-8.519279214	1.2020222	14.01279515	0.186309704	1.385954292	0.941413433	4.448736752	2.545122828	-48.49557454	-39.11291616	-13.58127095	-8.03205339	1.929143811	1.716368797	11.5075363	11.33152931	11.10945509	10.24902573	0.736859648	0.052948139	4.651873256	1.636317267	1.031102859	0.179139623	2.818989313	0.851572102
-11.97034384	-8.354280839	1.192611294	14.54116805	0.199846673	1.340854461	0.929121208	4.55156455	2.631941473	-46.98427608	-40.50499016	-13.58305228	-8.284650312	1.971680731	1.823487042	11.90212216	11.54129583	11.39702058	9.89204974	0.732385384	0.048977537	4.883332197	1.531767644	0.916945927	0.175637133	2.592660036	0.842863003
-13.06297045	-9.182306395	1.234962657	13.24469735	0.20408115	1.368101096	0.918813826	4.41555822	2.579795698	-51.15881889	-42.14413851	-13.40611274	-8.857162096	1.936422711	1.802852384	12.08583075	11.12458995	10.54365358	9.94035456	0.696186334	0.051023944	4.548671524	1.589340963	0.961451115	0.198028544	2.727277366	0.843845315
-10.89888948	-7.929030466	1.143498773	13.47230787	0.190598528	1.422727955	0.972768583	4.361775134	2.570938342	-48.91222327	-40.70848813	-13.69717402	-7.974246945	1.902688972	1.767647283	11.38139612	11.81692192	11.46838432	10.02260658	0.717552255	0.053316544	4.524866851	1.642395785	1.016054998	0.185291387	2.669170865	0.826336139
-13.20299902	-9.276734745	1.137111952	13.81213504	0.204405333	1.318624702	0.953505687	4.438755166	2.540675694	-50.87544145	-40.60834728	-13.46580613	-8.072992283	1.935725921	1.740596411	12.47049751	11.57974984	11.0692013	9.654331011	0.719715003	0.049809755	4.728559451	1.561834964	0.936095632	0.193949183	2.717250797	0.844421393
-12.66979051	-8.028836288	1.085234716	13.91219993	0.193617172	1.344571723	0.920860642	4.365486796	2.506983503	-50.2046829	-41.41151171	-12.89621755	-8.045249465	1.83373669	1.790534717	12.39152409	11.890504	11.23625722	9.585232952	0.707433806	0.049206964	4.565670079	1.556639359	0.928662517	0.181277875	2.590795035	0.853940234
-12.0757912	-8.950472507	1.237809563	12.71006627	0.21350807	1.331474199	0.97078505	4.263196495	2.578522511	-49.57445854	-40.87284561	-13.54000937	-8.05342503	1.948169083	1.778688581	12.1810167	11.05508494	11.2140723	9.647660949	0.70878331	0.052013996	4.774994211	1.573676164	0.955753614	0.19187538	2.72885402	0.874993135
-11.62640472	-8.451956896	1.113101295	14.72021077	0.210412616	1.369911323	0.933783841	4.415305334	2.584818581	-47.29362287	-40.95571334	-14.08555054	-8.763205155	1.928088098	1.814405416	11.18964976	10.8196491	10.62744175	10.18698532	0.721694966	0.049138525	4.683314506	1.548988547	0.957000695	0.188805157	2.60325737	0.83505877
-11.74232784	-8.075595473	1.175215103	12.69241476	0.194995484	1.384545289	0.963332904	4.376309109	2.666122163	-50.82219408	-41.71747637	-14.07987543	-7.977202437	1.801989191	1.853241779	12.19075399	12.35334496	11.95316939	9.879598172	0.724646569	0.049461463	4.578233948	1.581633181	0.958209019	0.185002178	2.664065119	0.85190864
-12.60030206	-8.758093098	1.234108502	14.10874301	0.186512492	1.426169823	0.919268125	4.341982877	2.601333178	-50.830975	-42.78737751	-12.69164826	-8.183204834	1.968778107	1.666924884	12.83118874	11.29949052	11.36846915	10.59239076	0.70691924	0.050835896	4.653095515	1.572294932	0.962583271	0.180645025	2.668902379	0.849174741
-12.66112188	-8.712998458	1.27187414	13.45868037	0.180248572	1.387877736	0.974480372	4.317080077	2.56492779	-47.83280213	-40.95541154	-12.57734569	-8.283992342	1.956949781	1.818644272	11.50799802	11.58405634	10.73043022	10.0443131	0.700839969	0.049336156	4.820763997	1.541132636	0.960627112	0.181679429	2.714876795	0.801351687
-12.7034994	-8.583575476	1.207119698	13.32607597	0.199222605	1.368953056	0.937978827	4.263628894	2.650501437	-51.142556	-40.40312981	-13.71948728	-8.123780069	1.891277692	1.802737696	12.11777355	11.62392192	10.43790094	9.604448976	0.714583965	0.052138607	4.775711057	1.625650028	0.976542193	0.178462632	2.867848177	0.926298639
-10.67299141	-8.647552807	1.194626743	13.03959213	0.195134055	1.39665982	0.971471491	4.342737065	2.576036432	-47.62092559	-40.55068328	-12.38723917	-8.439382517	2.009884343	1.744226052	12.44088641	11.44094584	10.83536024	9.988691366	0.715270926	0.049983134	4.822590575	1.569595976	0.841920662	0.173202594	2.656783424	0.889911884
-12.74377691	-8.108036184	1.072785984	14.15237948	0.198398711	1.293877561	0.895732114	4.331174402	2.513155855	-50.82293863	-39.9416317	-14.30893487	-7.377468548	1.810651535	1.72954094	12.06681833	11.50857853	10.71311492	9.356503212	0.747440108	0.050153209	4.798246104	1.562325844	0.934504058	0.175528607	2.684118962	0.874948232
-11.40644655	-8.572364098	1.136719097	12.35557072	0.213993596	1.368870873	0.940708497	4.289715871	2.495169595	-48.42264227	-40.25331854	-13.1384353	-8.506611628	1.901321614	1.699230831	12.32320288	10.79469426	11.07310856	10.26863896	0.685765741	0.049437134	4.637316376	1.535500501	0.923081596	0.1913144	2.631198152	0.850672121
-12.34576364	-8.691185412	1.14658755	12.28036055	0.199043075	1.321506844	0.938654451	4.441509177	2.518006612	-51.23513993	-41.86880735	-14.02007792	-8.024315366	1.972370572	1.792293915	12.46735377	11.95014013	11.19097338	9.80879194	0.730942298	0.049080472	4.863880591	1.55599426	0.935042677	0.194234735	2.68258781	0.812050019
-11.9535166	-8.527279881	1.139888271	13.09332974	0.172175217	1.393296697	0.975246434	4.524935745	2.547604538	-48.1669053	-39.72893862	-12.65789699	-8.066889463	1.903733177	1.774122039	11.32298915	11.31892898	11.476413	9.609509894	0.719699049	0.050384038	4.742150296	1.538663286	0.996069399	0.193822583	2.69777611	0.830313955
-11.96868223	-8.20160354	1.170491346	11.50074405	0.188634905	1.352603995	0.932839124	4.463432026	2.477843179	-50.68762464	-39.79647896	-13.73184654	-7.861712299	1.822846585	1.808108806	11.53338504	11.83253849	11.1322498	9.316146518	0.720391705	0.050577401	4.500951506	1.604741161	1.001525087	0.195165667	2.787986214	0.881045567
-11.94287813	-8.993115219	1.12630491	14.2798727	0.191368029	1.397917519	0.952800315	4.359263409	2.647350118	-47.60458537	-38.36529222	-13.94344515	-8.383640095	1.909349575	1.804338941	11.57014473	11.35276564	10.72334663	9.57920098	0.70067403	0.050042817	4.652563922	1.59636129	0.92376615	0.189080446	2.702579837	0.852834632
-12.27716278	-7.671363202	1.091077476	13.20656248	0.183933821	1.374611595	0.922638538	4.538245343	2.56282418	-47.24211678	-39.90035597	-13.45450039	-8.324544029	1.980336229	1.848001587	12.41120092	11.08140934	10.88211193	9.699962758	0.741811481	0.048991267	4.850879142	1.531708299	0.953431978	0.176325224	2.613458863	0.79269669
-11.48783563	-8.919448441	1.220197298	12.91176155	0.204978698	1.329240676	0.914973355	4.527266405	2.627725306	-47.62060825	-39.55739163	-13.61214471	-7.937625703	1.97593004	1.834693656	12.29976613	11.1799316	11.0854727	10.08558481	0.741202057	0.051799266	4.682666243	1.570783815	1.016828893	0.191385485	2.830729793	0.841649432
-11.7017645	-9.04814258	1.265588046	14.31865774	0.176772752	1.415527682	0.96001356	4.368952202	2.48154714	-50.2595574	-40.58030337	-13.01196715	-8.075373511	1.912438902	1.786659655	12.94036579	11.71223098	10.87060502	9.589958973	0.714541101	0.049547505	4.755131784	1.488906201	0.899730099	0.176766346	2.664190163	0.83023276
-13.17810836	-8.634499973	1.059674622	14.24875678	0.197681868	1.297476177	0.926338032	4.436492765	2.481759557	-47.58137298	-40.65116858	-14.04362895	-8.128784328	2.061700894	1.709694892	10.62926664	11.73999972	10.67532758	9.976502931	0.714171591	0.049264661	4.571614398	1.508920304	0.938152117	0.193293567	2.578459292	0.804620884
-12.32974765	-8.909453419	1.242603091	13.83389828	0.185128488	1.319983579	0.929829601	4.39760695	2.446153621	-49.96621071	-39.37272508	-12.71677476	-7.664561891	1.913355553	1.787990516	11.87169759	12.2364976	10.60156259	9.433740276	0.718075887	0.049497038	4.758752485	1.562967166	0.97648336	0.175530512	2.851906922	0.860164342
-10.54469306	-8.379756128	1.12220951	13.81591717	0.20374784	1.356685727	0.918232284	4.251226609	2.577699239	-47.8472887	-38.51748277	-12.72669549	-8.114557398	1.909515397	1.714479424	11.89986054	11.79010279	11.15812946	9.896969275	0.737843616	0.050962056	4.969841026	1.61974796	0.986326122	0.184422734	2.69197139	0.849687816
-11.50243567	-7.834709278	1.207551415	12.89483742	0.179631494	1.34749934	0.937829952	4.21700565	2.624976754	-47.22324664	-40.92182482	-13.14010819	-7.734098543	1.887191186	1.768405307	12.83899348	10.92259729	11.18349136	10.492196	0.724133491	0.050991319	4.984920224	1.557206977	0.967987308	0.17636601	2.670571804	0.863852706
-11.97770947	-8.003079803	1.061960507	14.5568323	0.192764723	1.36075339	0.974537881	4.190157174	2.561442109	-48.84910264	-41.11384247	-12.9891841	-8.138199672	1.799563038	1.874212481	12.16721045	11.77870521	10.87363982	10.01692096	0.721252572	0.049278358	4.802888219	1.557878116	1.003128121	0.182568334	2.693701219	0.850567449
-11.71203284	-8.458455479	1.182379149	15.12820883	0.185922773	1.350806054	0.916926998	4.394609421	2.577785915	-48.1137792	-38.16937077	-12.86018377	-8.077638785	1.809716903	1.768172348	12.38380215	10.90316917	10.4332634	9.527020479	0.70674162	0.051746276	4.886991102	1.580710393	0.953941931	0.169287851	2.734419585	0.875470567
-13.36262121	-8.592908092	1.263142323	13.35621222	0.181251723	1.346820342	0.953546907	4.343434171	2.541162463	-47.35550626	-39.50437124	-14.24736679	-7.790288137	1.992440398	1.780243649	11.21085689	10.65326263	10.63821588	9.533121261	0.725021899	0.049344295	4.854147201	1.576318855	0.936399977	0.1767623	2.781978357	0.904945556
-11.97564545	-7.511244985	1.136947023	12.70842842	0.197805167	1.35061343	0.898180571	4.275785616	2.52910216	-48.60016693	-39.56357925	-14.00533561	-8.080032797	1.875714814	1.770067557	12.25413858	11.18974481	11.34877704	9.696039948	0.695028841	0.051220312	4.61806342	1.578211119	0.971270301	0.17678078	2.602616666	0.829179166
-11.21167266	-9.185202376	1.235068449	13.38324198	0.205115664	1.354555093	0.947411406	4.563513451	2.573676703	-51.4292449	-42.08798073	-13.4323036	-8.058341729	1.912638309	1.74489554	11.53046683	12.05733223	10.49519509	9.910520814	0.734698555	0.051627833	4.713605396	1.615804757	0.920419737	0.191066554	2.76784408	0.882569134
-11.35900728	-7.81085177	1.194741493	12.64517935	0.180035629	1.409660824	0.970407814	4.547099151	2.600040288	-50.64395974	-39.96715731	-13.76114235	-8.245026291	1.858449341	1.803044094	12.55595866	11.94301803	11.00626192	9.532218947	0.734711434	0.051170266	4.534974268	1.607828309	0.966333637	0.178544087	2.672715789	0.855634098
-11.11068176	-8.725781962	1.166730013	13.23700703	0.211515605	1.336510297	0.917311179	4.176803824	2.610926534	-48.63672965	-39.82256662	-12.3742621	-8.171424039	1.956240774	1.710004649	12.15557312	11.16616065	10.72971991	10.0913315	0.725443444	0.047672289	4.804572771	1.526980153	0.956512679	0.176269194	2.773869779	0.862508422
-12.19660759	-7.556393192	1.144751115	13.33097944	0.207078583	1.328431116	0.91230335	4.332508552	2.563489636	-50.96406584	-42.58067354	-14.45093242	-8.266322214	1.848398345	1.817175488	12.68157251	11.91345397	11.0148045	10.09072212	0.719243387	0.050162289	4.857829192	1.567295658	0.957724496	0.181706325	2.556607793	0.847417188
-11.7956135	-9.221885167	1.301277347	14.17175988	0.199859922	1.355396936	0.899829459	4.559140034	2.534858018	-46.52868334	-40.7135148	-12.95919065	-7.90300537	2.019641858	1.719541578	12.07026239	10.32352408	10.99119903	9.928410985	0.725160081	0.050512445	4.803817287	1.574583027	0.88689096	0.183164675	2.642591266	0.87996665
-12.43598063	-8.75473964	1.110405279	13.72135646	0.180461887	1.389131587	0.946981892	4.471978634	2.452991232	-48.52981303	-41.67656183	-12.68820315	-8.527381301	2.04433499	1.846898032	11.93375981	11.25968876	11.02994684	10.30374806	0.708281031	0.049860624	4.568164188	1.509442591	0.995717905	0.18351503	2.773071053	0.773880132
-12.4611446	-7.418518904	1.143445795	12.19705497	0.193852066	1.33870387	0.888741311	4.387622975	2.518646179	-49.32027335	-41.98640622	-14.20210173	-7.923839231	2.015970458	1.75301588	11.45395144	12.0742729	10.44337217	10.05990253	0.730724174	0.050950826	4.687416213	1.578519756	1.026040146	0.196237589	2.612914067	0.838843714
-11.82997273	-8.861490216	1.124679517	12.85296055	0.209152943	1.32920033	0.949889586	4.560085315	2.625842784	-47.64522705	-41.30485894	-13.77998637	-8.228646037	2.003096245	1.848964827	12.30553168	10.8959376	10.59033015	9.807829417	0.747370788	0.049926826	4.753772391	1.552601151	0.876533245	0.193203874	2.644689583	0.837356225
-12.32728776	-8.374588184	1.220562599	14.48999727	0.189227328	1.376610724	0.994602034	4.424109934	2.584494989	-46.63171211	-40.41174428	-13.29613934	-7.875212056	1.870491475	1.946401466	10.96606171	11.36656209	10.31955944	9.671349981	0.733490705	0.052548632	4.709543247	1.535841151	1.015440969	0.179527667	2.789442526	0.829706579
-10.73953168	-8.298299599	1.180642918	13.59076448	0.186361949	1.355170366	0.970764032	4.477378479	2.629726336	-49.96953144	-40.60815442	-13.11293843	-8.235177919	1.853655344	1.744842305	12.29266737	11.97750438	11.4329047	10.37077623	0.723123451	0.050202547	4.910142647	1.58068297	1.01604215	0.185906227	2.721657032	0.849305465
-12.77263454	-7.70015169	1.084752776	13.4042548	0.183152353	1.350278614	0.901126151	4.417147287	2.510467068	-51.2704458	-40.06516127	-13.79357242	-8.269426106	1.956415123	1.602966954	11.83552545	11.82460574	10.61959924	9.730255589	0.696793192	0.051007164	4.774196736	1.562639901	0.921986166	0.171360939	2.618262789	0.876479794
-10.91676217	-7.863377946	1.066040579	13.16569958	0.20833767	1.356019124	0.947078798	4.391661998	2.507883482	-49.63881902	-40.19360755	-13.26244227	-8.345238474	1.917506126	1.828979805	11.66125409	12.22111914	11.20151966	9.505994467	0.708518228	0.050281108	4.646307217	1.608365653	0.976495014	0.179790745	2.714328589	0.870539049
-13.21134233	-8.090876871	1.251370508	12.78272782	0.167489178	1.40454893	0.970112304	4.545042534	2.454252154	-50.92905726	-41.45394065	-13.07592736	-7.962933932	1.995194013	1.766454914	13.02177305	11.51332786	10.64398567	9.315986079	0.73998879	0.049754582	4.67489974	1.543368644	0.957841076	0.182256857	2.638865288	0.862926455
-12.94580202	-7.854733436	1.069678895	13.4325054	0.183825589	1.331818991	0.941732403	4.54196521	2.487263918	-47.5798509	-39.6137064	-12.85183857	-8.142975208	2.050234714	1.738423433	12.38994476	11.07626949	10.69987727	9.602485374	0.739929007	0.049429339	4.784024963	1.554842844	1.01055211	0.19019595	2.637552399	0.858290764
-11.70903075	-9.199771298	1.270035594	14.13264986	0.197111448	1.38423454	0.950651405	4.514369912	2.587088527	-47.20335869	-39.5970912	-13.00209285	-8.694493005	1.969638044	1.82691959	11.5834285	10.73236215	10.56244818	9.520200221	0.721775762	0.049424539	4.63876143	1.53842901	0.889136665	0.178458248	2.641172016	0.778172951
-11.42578226	-8.718057214	1.210884888	12.94509015	0.174817759	1.368056363	0.992347308	4.345413081	2.499453396	-50.61201968	-39.82135413	-13.16875441	-7.8698795	1.860291538	1.754112117	12.47638507	11.66692105	11.53983046	9.871080032	0.71431555	0.050008292	4.676122824	1.576955247	0.98128251	0.181257553	2.776130834	0.803526616
-10.61321205	-8.603784895	1.156595082	13.81214839	0.189189511	1.373903101	0.969483167	4.329482872	2.482440208	-46.62581462	-40.59717914	-13.1724413	-8.017876785	1.898913954	1.849896242	12.52521226	11.57960926	11.25146775	10.45196309	0.708718576	0.048851488	4.713510345	1.589512072	0.886953412	0.17504887	2.68468825	0.812020373
-11.61616041	-8.00920521	1.332459778	12.35038034	0.180161831	1.397806517	0.997628341	4.423690957	2.497345303	-46.8440203	-39.81285933	-14.42699333	-7.572585476	1.998204885	1.810413404	12.62812817	11.5487389	11.45180474	9.975089709	0.734233451	0.049911165	4.599706373	1.543289648	0.98175538	0.184020139	2.65321724	0.852077727
-12.06002955	-8.633567093	1.166924674	13.0085637	0.192309831	1.309936915	0.955864603	4.404114134	2.591272288	-50.84928157	-40.04061785	-13.40656829	-7.879577924	1.901537491	1.754002395	11.73581851	11.71794395	11.18017977	9.864609025	0.705076928	0.051550999	4.710044229	1.607002988	1.005083002	0.176772648	2.839822989	0.811238456
-13.02825506	-7.773237693	1.115421308	12.89493807	0.204195848	1.299712791	0.932383292	4.285458731	2.614947802	-49.04771998	-41.24624703	-13.80193535	-8.280819546	1.978731856	1.759955194	11.10031696	11.42660776	10.86400731	10.17443644	0.700466242	0.050975546	4.637424346	1.608748222	1.012233069	0.178867339	2.77373957	0.892874777
-11.26650927	-8.13025422	1.083410977	12.18623829	0.187635362	1.351963375	0.96108027	4.474226545	2.488807707	-48.99268299	-39.17127787	-13.78535692	-7.646425639	1.962698093	1.760436307	11.4102368	11.81120827	10.60723147	9.836582117	0.720748439	0.049239422	4.637273111	1.540784473	1.041449114	0.189961687	2.80993392	0.804704461
-11.62537472	-8.058709947	1.137137151	12.97033777	0.175320428	1.340300052	0.975076334	4.490127734	2.410210132	-49.68742545	-41.56334579	-12.53346407	-7.851551679	1.924568717	1.681126581	12.10063304	12.06418336	11.72797125	10.33896402	0.701616042	0.048674827	4.656008738	1.549154784	0.956858431	0.179289689	2.628534752	0.806316343
-11.96150051	-8.095585663	1.155002003	13.66024287	0.168943649	1.391646771	0.938160671	4.425810485	2.655925538	-50.52892661	-40.72277938	-13.6922596	-7.992697184	1.857543634	1.743229011	12.34151566	12.35017092	11.14917049	9.80946826	0.735984376	0.049687644	4.76015688	1.609915402	0.92699789	0.184439336	2.595276202	0.835900854
-12.8284143	-8.672002932	1.070109912	13.50061144	0.1945249	1.324923392	0.914202241	4.540950375	2.527167165	-49.44966765	-41.12216531	-13.92847377	-8.201146277	2.030494832	1.770232295	12.26994766	11.56963715	11.43022586	10.07555373	0.716823424	0.050954077	4.556709623	1.570389713	0.982561411	0.197050652	2.680875904	0.810796486
-11.74994868	-7.674380964	1.187236003	11.69583007	0.191264804	1.34452006	0.946312016	4.344218467	2.557959999	-49.85040647	-40.55189424	-13.60011719	-8.075115259	1.865655325	1.772601669	11.74194445	11.48463551	10.35076753	9.489624126	0.711504226	0.051511338	4.680822888	1.611053424	0.987069093	0.192929049	2.695955662	0.918330118
-12.85180728	-8.452052332	1.13537828	14.28366001	0.188935247	1.399888651	0.916618881	4.423457201	2.52448844	-51.74399562	-40.88288038	-13.96591079	-8.268303387	1.921666959	1.747726837	12.52621044	11.82550336	10.24567871	9.203532355	0.73625511	0.048618328	4.65351161	1.607254202	0.887502848	0.183739148	2.594938176	0.883722282
-12.19629723	-7.979596394	1.158225018	14.04293579	0.174225666	1.436574981	0.973622482	4.404444431	2.542997209	-47.75387823	-39.5180984	-13.67941153	-8.932854544	1.987805469	1.819949647	11.32490142	11.23287541	10.08746252	9.322244551	0.719418541	0.047579974	4.598148556	1.482381464	0.917240901	0.176848094	2.566888449	0.829017798
-12.48447727	-7.787121573	1.019657916	12.43463931	0.196756919	1.284774779	0.907488939	4.506696422	2.529404169	-49.59655086	-39.66437019	-13.98986154	-7.985588425	1.946725152	1.766733729	11.68805327	11.84125878	10.97932598	9.660648118	0.714723934	0.049813846	4.717150602	1.570681822	0.962167687	0.17786476	2.716199366	0.824878618
-11.49647007	-8.400705708	1.147733441	13.71532103	0.18815188	1.325662515	0.940915519	4.651922822	2.460331098	-46.62988423	-40.69898041	-13.90286958	-8.089270864	1.976423203	1.755231269	10.96391076	11.09294848	11.40044728	10.61517638	0.709552464	0.049418636	4.588534264	1.539349487	1.05011166	0.198714341	2.660664438	0.786341246
-10.4625572	-8.463496068	1.001932429	13.38410104	0.19131125	1.338389916	0.931463667	4.467448384	2.58493528	-47.23612999	-38.58238389	-14.18885378	-8.17874564	1.87856755	1.774861352	11.79621901	11.88871281	11.87634043	10.29652538	0.711991519	0.048276342	4.676430588	1.562120403	0.909458247	0.184321936	2.666726968	0.80665287
-12.79876092	-8.242348883	1.286871195	13.08760442	0.189235367	1.387171665	0.93676414	4.40088697	2.48686643	-49.84560514	-40.56825549	-14.11942878	-8.093464121	1.896732467	1.844436598	12.64738455	11.51205254	11.1604988	9.848580611	0.725755404	0.049997067	4.801394824	1.561748535	0.975001211	0.174226045	2.725111901	0.8307082
-12.80112208	-8.268598419	1.138240753	13.09498862	0.186548935	1.370748392	0.903389879	4.397993872	2.586992732	-49.33128417	-40.49020889	-13.83029461	-7.155086872	1.892634399	1.781089605	11.63704635	11.60534471	11.23139472	9.400621692	0.715916117	0.051072458	4.69358259	1.619764465	0.932217887	0.178104827	2.70155243	0.8249915
-13.08556553	-9.246275082	1.167089286	13.7212222	0.193200621	1.341040004	0.959052936	4.35453969	2.582208625	-50.74677372	-42.20266608	-12.74188093	-7.282443974	1.795973936	1.762369355	12.29109932	11.46399285	11.17199662	9.979072823	0.714306963	0.050689523	4.717560798	1.550871674	0.916749457	0.185050977	2.736746114	0.814120281
-13.05066219	-8.028507201	1.241030055	12.27647899	0.187633086	1.389134109	0.970670309	4.236861505	2.568377787	-48.1056672	-41.4813084	-13.17105091	-7.637400145	1.90944144	1.837741172	12.86975289	10.85563894	10.99285193	9.992611459	0.725229468	0.052622652	4.761857665	1.562574934	0.997533141	0.186061007	2.700099979	0.836446306
-12.1989929	-8.822432565	1.169805274	14.39140626	0.200823241	1.349849775	0.933741144	4.491073904	2.533746965	-48.89646236	-41.90964276	-13.81811986	-8.417796256	2.054727579	1.822329955	11.64807959	11.62922264	10.72222411	10.05405525	0.737865082	0.049296912	4.615691881	1.537434046	0.985882337	0.194285775	2.659391374	0.796507963
-12.38435035	-8.862727732	1.19015357	14.52387739	0.205403312	1.346295396	0.922428375	4.348621191	2.660760339	-50.90234087	-41.22203291	-13.26125831	-8.216883481	1.925162139	1.752250554	12.57931742	11.85216278	11.15611638	10.02741068	0.717853865	0.049153374	4.778190767	1.556547073	0.989924894	0.18580082	2.722597102	0.871017783
-11.32028161	-8.65185378	1.22829919	12.67235683	0.185119437	1.380294235	0.940934283	4.454576201	2.578185121	-48.05308687	-40.2991241	-13.34785556	-7.92774689	1.86406475	1.878319918	12.85364532	10.95138567	11.30049374	9.747647949	0.731963042	0.050940233	4.959446756	1.541981452	0.89038841	0.177130125	2.712275103	0.822460786
-11.53784347	-8.21193525	1.106445252	14.6662837	0.190060297	1.342648983	0.925710991	4.411815082	2.499710438	-47.72629745	-38.60435827	-13.26402514	-8.026439632	1.863384751	1.795734945	12.25494359	11.69294204	10.87802664	9.534748586	0.73808086	0.047900405	4.812610547	1.520012134	0.943476466	0.177252504	2.640186662	0.858361066
-11.4506221	-8.117031453	1.195860139	13.65825072	0.20006181	1.333268646	0.942538446	4.600411855	2.53460397	-47.81642097	-38.75791506	-14.11169126	-8.06162953	1.918786667	1.833157515	12.1101464	11.24377003	11.21559347	9.581666219	0.720980887	0.049277936	4.906701772	1.571035694	0.975140355	0.17174297	2.72608253	0.853023593
-11.87390414	-7.685219978	1.148460826	13.41259263	0.187072606	1.39164286	0.919323441	4.370161268	2.594319505	-49.56534513	-39.81116009	-13.71709357	-8.141975751	1.835686439	1.834680916	12.2213366	11.96522959	11.47037273	9.510195222	0.716440403	0.052192921	4.781278191	1.637529252	0.937661548	0.16830862	2.679357243	0.868075358
-13.20074301	-8.232756711	1.233608544	13.16016815	0.191060296	1.344621991	0.897531825	4.149344937	2.608665193	-48.89751977	-40.55038562	-13.62488909	-7.885100192	1.89875402	1.722158049	12.67840224	10.8559351	11.10420979	9.889261645	0.719370403	0.05141766	4.827528964	1.66341442	0.943140775	0.183828923	2.636512994	0.882787656
-11.1610545	-8.272181046	1.20671659	12.96578063	0.17954378	1.381099255	0.972610656	4.383272686	2.562443908	-48.8460134	-39.1897958	-14.47445553	-8.232469216	2.074159429	1.708236344	11.45526071	11.24818	10.65655225	9.811455665	0.713317951	0.051889687	4.568097579	1.601256688	0.966910363	0.175609657	2.778075885	0.874341641
-10.91982247	-8.442049162	1.265683302	12.92609709	0.175862491	1.356757463	0.934263168	4.628021406	2.550010358	-46.77440076	-39.86640142	-13.02800903	-7.820833773	1.862717526	1.859185124	11.39671477	11.88404671	10.88844063	9.731469388	0.746083585	0.051967192	4.709786216	1.608819777	0.91708238	0.183192327	2.734213897	0.87247242
-13.32539402	-8.450158647	1.151345294	13.87253238	0.198121085	1.337296977	0.955161069	4.379162075	2.573778946	-51.8093315	-41.29759284	-13.82709554	-8.224198619	1.943299166	1.876228221	12.23452057	11.72726523	10.4079071	9.335481397	0.729605309	0.051039762	4.536688151	1.554656591	0.993712612	0.175990942	2.788176497	0.825497426
-12.01175041	-7.97093976	1.138157876	13.17541739	0.199872274	1.320543543	0.954517745	4.346723776	2.604574995	-50.75686932	-40.83604333	-14.6054598	-7.640428452	1.92406148	1.75154323	12.23500368	11.76081766	11.01977487	9.879237806	0.732171155	0.05049423	4.543326863	1.603398726	0.977256661	0.17561704	2.712069886	0.830062104
-11.28270363	-8.527247231	1.04818598	12.65330007	0.195858569	1.317967306	0.938184663	4.524749935	2.57099192	-48.41767221	-40.15911298	-14.15743722	-7.740036832	1.866473304	1.822450551	12.2413641	12.1127489	11.52385937	10.02515236	0.742838896	0.048825768	4.790935181	1.537834572	0.893379273	0.192839766	2.659440087	0.800682313
-12.9220332	-8.949552534	1.153213148	12.25983748	0.188821313	1.349059288	0.962130987	4.488913922	2.486005829	-50.32298365	-41.6862317	-13.67847797	-8.252634127	2.071554186	1.742847172	12.29571125	10.91136669	10.28001354	10.1811695	0.735364396	0.048491368	4.698688584	1.556007659	0.903665841	0.179994551	2.855342747	0.878642409
-10.61131205	-9.003834042	1.283052586	12.99300765	0.192357981	1.26827758	0.934592521	4.58425239	2.535869958	-47.32545832	-39.57187161	-13.22846408	-8.322191678	2.018354242	1.72374071	11.25586185	11.52620695	11.36321222	10.18897937	0.708757454	0.051549746	4.855820909	1.636553046	0.937406348	0.183751604	2.758946	0.862973993
-12.85892178	-9.774857926	1.179332766	12.71650968	0.208467757	1.29051519	0.881757552	4.567971289	2.431931486	-47.42879258	-38.94742304	-13.87011261	-7.73326346	2.088463763	1.687727365	11.64869196	11.08972163	10.41754335	9.666991009	0.739717159	0.049221416	4.637675661	1.562443858	0.862227824	0.1987848	2.733788169	0.83166049
-12.47960468	-8.580474121	1.247376629	12.41242704	0.19960168	1.304197622	0.937775072	4.476390135	2.614543963	-51.17141519	-41.5829264	-14.0894027	-8.51586273	2.04290131	1.841442534	12.51189852	11.63279504	11.15215667	10.09656329	0.71194594	0.048962497	4.773134276	1.531658816	0.996347309	0.176574824	2.858726495	0.846703326
-12.50178749	-8.593423876	1.199000001	14.26305824	0.178081727	1.414385272	0.951945989	4.642655108	2.554718967	-47.96161885	-40.08285475	-12.65001327	-8.321594679	1.922334026	1.786629872	11.50513279	11.28213928	11.01738515	9.64873429	0.721781488	0.051348205	4.605152656	1.530529852	0.954386732	0.181286462	2.659831218	0.833747573
-11.93111681	-8.086101495	1.187841655	14.18908218	0.1890609	1.315563118	0.884525962	4.321626662	2.517831437	-50.39009968	-42.31502235	-13.24937583	-8.059661831	1.907671993	1.785152527	11.52144224	12.17072767	10.48376087	9.975163592	0.713648284	0.050508971	4.801125527	1.596969733	0.961089572	0.176826857	2.690318486	0.859089911
-11.57709224	-8.675959988	1.100150928	13.618103	0.208622279	1.356774049	0.904021771	4.344730735	2.55627251	-49.6378849	-39.24724397	-13.46432989	-8.030729507	1.855444805	1.733697921	12.02869066	11.65739032	11.15384523	9.520897693	0.711290424	0.049090604	4.536994961	1.57263798	0.949186474	0.192422102	2.694349857	0.901036451
-11.61885323	-9.038296361	1.269706833	13.75322542	0.184243517	1.391731998	0.9567883	4.454099408	2.596574864	-50.96973341	-41.63531901	-13.19874447	-7.838711717	1.862976109	1.917392712	12.71602693	12.07504457	11.12781875	9.692522735	0.738874793	0.05144982	4.680542038	1.611342139	0.950969849	0.1781854	2.841129461	0.838185382
-11.20723366	-8.485362342	1.11686602	14.15547062	0.187239662	1.42401876	0.922895529	4.543556609	2.642872985	-49.2102084	-40.84051593	-13.65973659	-8.027959511	1.855973362	1.678403916	11.78272856	11.39347303	11.46340922	9.878568057	0.744186454	0.050744864	4.646653031	1.574882134	0.873066827	0.187704221	2.549012877	0.882092701
-12.96546332	-8.218639171	1.173178918	14.8595657	0.174856967	1.422127337	0.935189451	4.437319014	2.476132711	-47.50191662	-41.01644842	-13.85613004	-8.41754596	2.051778913	1.860475173	12.21779468	11.52429962	10.79248438	9.998194145	0.737364751	0.050212974	4.583046336	1.543984115	0.957873233	0.175941564	2.657016314	0.851051984
-12.82935386	-8.325535435	1.070338254	13.34165797	0.181392069	1.358569992	0.916996573	4.509043875	2.516468053	-48.30442085	-39.78572953	-14.66873675	-7.373834606	1.905127351	1.769023218	11.8019767	11.25228343	11.20769759	9.593816474	0.74463491	0.049761956	4.622998435	1.540416597	0.94356816	0.192695111	2.647258755	0.848951163
-11.62206046	-8.61546933	1.222734334	12.99334198	0.179065615	1.363374168	0.96183227	4.54526782	2.574960605	-48.46669497	-39.71915263	-13.80936901	-7.698873359	1.928675361	1.775254079	11.68742284	11.35256893	11.42345929	10.03697358	0.734766694	0.052051248	4.77920125	1.613224804	0.99559598	0.18241228	2.847143671	0.885279254
-11.59219298	-8.270199784	1.183973534	14.62031041	0.1891454	1.351184043	0.947863038	4.48669106	2.647530845	-47.44517182	-38.91637421	-13.51780221	-8.44084888	1.876331941	1.799369498	11.51624918	11.39242111	11.06401797	9.826377423	0.720622059	0.050456541	4.893859676	1.526911192	0.978243507	0.17632295	2.671845308	0.838114124
-13.47364286	-7.859052546	1.146232742	13.95011122	0.191382586	1.385206024	0.960525609	4.255748456	2.53241551	-49.79287295	-40.62163944	-14.12930545	-7.773128692	1.930496217	1.793104755	12.77068183	11.21723805	10.62534499	9.540742252	0.721768776	0.049651072	4.919625492	1.509496268	0.993088387	0.178589019	2.638242565	0.82783168
-13.65862763	-8.3443809	1.279430397	13.64712242	0.194630584	1.380533941	0.928350439	4.251259309	2.524698779	-48.90389586	-41.66362788	-12.81503681	-7.457025296	1.891577557	1.868109738	12.37067552	11.25049754	11.11370718	9.403405577	0.721439035	0.050985514	4.807829802	1.569817936	1.033003601	0.189203357	2.68697341	0.842403681
-12.57779193	-8.716878754	1.154030297	13.68651453	0.164148153	1.366382702	0.945693341	4.687305444	2.568684336	-48.59140504	-38.5588449	-13.59365191	-8.467895562	2.071531449	1.778074934	11.57535728	11.57575796	10.56224744	9.035226908	0.729758509	0.05032946	4.680586868	1.598166701	0.892107076	0.17925723	2.73067038	0.875916501
-12.05987912	-8.961043908	1.194263532	14.05377068	0.189369399	1.366895953	0.948591833	4.455601357	2.525969594	-49.45836098	-39.75708461	-12.75545608	-7.665871891	1.793242264	1.852364465	12.28879563	11.4263019	11.21549146	9.371621964	0.751586647	0.048962728	4.833116435	1.509704813	0.982223266	0.186333276	2.776849445	0.831043627
-11.86040468	-8.44553779	1.258147907	12.25818599	0.188550977	1.333333448	0.917290589	4.497679827	2.495617888	-49.0760906	-40.71223081	-13.19952667	-8.016525828	1.92568087	1.800868218	12.41499312	10.85703511	11.05347573	9.702923672	0.727641052	0.050043426	4.94190824	1.559426318	0.954884816	0.18453	2.710100086	0.81797462
-11.97758203	-8.275716315	1.179849227	14.49399623	0.172670927	1.414194532	0.946213583	4.396886453	2.452695681	-48.9146271	-41.57813808	-13.45758745	-8.04352489	1.989031586	1.798928657	11.67155858	11.01810976	10.08670838	10.18780229	0.738183711	0.051730187	4.759981065	1.563700572	1.025224188	0.178145376	2.781818265	0.833524175
-12.22995852	-8.618229446	1.249992654	13.10763004	0.199818492	1.361452228	0.929997143	4.182408894	2.637786433	-49.16764399	-39.77989001	-13.66196231	-8.25260081	1.881274014	1.725583446	11.7740517	10.8243095	10.39750028	9.91446485	0.725710667	0.050363384	4.877109193	1.565167328	0.98284944	0.187597665	2.712018981	0.862127895
-12.54314113	-8.022221845	1.127147912	13.03475309	0.201776421	1.312427499	0.944697859	4.448863147	2.59736387	-51.46195273	-40.59199288	-13.0573041	-8.194334879	1.863333544	1.82572864	12.28051748	12.41644058	11.20820598	9.680283247	0.742413534	0.049395978	4.790304396	1.581255822	1.048905235	0.184337314	2.815231567	0.892548405
-12.6727759	-8.706761266	1.123986995	13.88683276	0.203419439	1.381920344	0.910874917	4.301840645	2.609206707	-48.23000184	-40.03449137	-12.89347003	-8.489357807	1.909495596	1.865463459	12.13690588	11.10970936	10.47462053	9.255573899	0.737922973	0.048696141	4.804865489	1.533258566	0.8677635	0.178356994	2.642593473	0.827574938
-12.19909907	-8.326461411	1.108766157	14.86619629	0.176131012	1.391906514	0.914442426	4.382731234	2.559034182	-49.14519253	-39.23928967	-12.91327884	-8.266564595	1.948977738	1.730477145	12.01065122	11.51542366	10.86035582	9.468643712	0.722686903	0.049350176	4.934134801	1.57852839	0.924168644	0.169541434	2.651308155	0.817446393
-11.02336445	-8.76367806	1.233422892	13.72446131	0.196105946	1.341974496	0.900309807	4.274634189	2.627113017	-46.39705344	-40.48656067	-12.22082537	-8.127804485	1.892515824	1.831712183	11.6266694	11.45691852	10.61651641	9.925967193	0.717664323	0.048836737	4.808394848	1.585309848	0.917117288	0.18647432	2.700776643	0.903121574
-11.84941877	-8.57093827	1.197120939	13.14243895	0.202118031	1.345937262	0.918466622	4.476849711	2.634146448	-49.52610977	-40.72615785	-13.80658555	-8.129595082	1.883341216	1.844224732	12.25092007	11.55348906	11.44061139	10.02889958	0.737136607	0.050770183	4.779007637	1.597046152	1.000021287	0.188171501	2.745033038	0.812429723
-12.60153925	-8.311264093	1.194600977	14.51319236	0.192553365	1.353066016	0.928912921	4.438167873	2.503532999	-47.17610291	-39.54765353	-13.27170267	-7.926018211	2.013730357	1.748918764	11.56511395	10.94976763	10.69508762	9.582279443	0.723542037	0.049087465	4.789877741	1.577999683	0.968938725	0.173369283	2.676612002	0.857276169
-12.02313534	-7.594274648	1.171699495	12.18779668	0.178566312	1.359251461	0.968115281	4.358093857	2.535889567	-49.99456765	-41.42918795	-13.38421904	-7.958211166	1.808922646	1.804484372	12.40486869	11.47441125	10.95083682	10.10631837	0.720107702	0.050632745	4.615983863	1.588044407	0.982980587	0.17795559	2.694899965	0.842593244
-11.50875017	-8.286389507	1.085748826	14.98573002	0.199287906	1.378831484	0.946051722	4.288750755	2.723692513	-49.41271457	-39.33370003	-13.72700803	-8.747865497	1.900387261	1.772445978	11.52653544	11.60666506	10.5841309	9.575287856	0.707724149	0.050212563	4.835399542	1.603300997	0.918575741	0.170472254	2.681746737	0.87180053
-12.16794323	-8.222456047	1.058695398	13.52743497	0.190483062	1.278045944	0.93546948	4.33021771	2.545314506	-47.58927296	-39.46630611	-13.45557334	-7.665400554	1.823568945	1.78292118	11.01461592	11.56160109	10.83300677	9.932459883	0.714862888	0.049631603	4.924607297	1.609259684	0.965015659	0.183988828	2.743375379	0.829945104
-11.63323004	-8.963810712	1.083577164	14.04454727	0.185745067	1.339326737	0.941105546	4.691746987	2.617450974	-47.17929704	-39.0443546	-13.52914362	-8.357135596	2.021184605	1.796372368	12.23651013	11.52049846	11.33836189	9.930775829	0.745579794	0.050618836	4.56227199	1.606270895	0.929988634	0.190711883	2.74150847	0.879679439
-11.8805097	-8.304708203	1.207031952	12.28168947	0.185447796	1.35387832	0.931550661	4.4828892	2.408196922	-49.66599702	-40.615269	-12.82622272	-8.091827409	1.896234491	1.802189717	12.31284667	11.58969399	10.55531588	9.311185994	0.698959422	0.050465345	4.668847265	1.608867091	0.894387932	0.183394174	2.653217037	0.842918976
-11.32446301	-8.960775849	1.319070881	13.28370706	0.196323591	1.356617709	0.960005591	4.296868928	2.617528179	-46.51723577	-39.56135153	-13.36831183	-7.42812736	1.952809754	1.685067725	12.27187735	11.06474282	11.44617843	10.40671221	0.751383485	0.050847555	4.916292692	1.568096228	0.980200055	0.190103301	2.704002138	0.869953987
-11.1812949	-9.4319687	1.276028545	13.42232262	0.198397582	1.353074219	0.954262159	4.518975071	2.607608513	-51.13417488	-40.16271043	-13.06289372	-7.879039502	1.915902031	1.716327726	12.84389489	11.60389314	11.3317	10.10418334	0.735395233	0.04932075	4.519246388	1.587572753	0.985299541	0.184707166	2.858737775	0.860311275
-13.03668503	-8.19436241	1.1794618	12.78794733	0.169624121	1.3848902	0.936530881	4.282431855	2.477137596	-50.73013787	-40.3443368	-13.3733539	-7.508449868	1.854014566	1.621536274	11.67856682	11.54986319	10.8090841	9.608442454	0.717594694	0.051732733	4.811586378	1.597243921	0.959232674	0.190059554	2.632807515	0.873339217
-12.63141499	-8.044449625	1.132899743	15.09279376	0.174001926	1.386340304	0.950013671	4.28409792	2.622723085	-51.04516652	-41.91694977	-13.39702705	-8.235325254	1.913310651	1.735083149	12.22689088	12.37340435	10.88901878	9.974817139	0.701657482	0.04894102	4.48435963	1.609105595	0.965747732	0.179732605	2.625164413	0.915189307
-12.12103194	-8.675896199	1.20488959	14.30222304	0.194462314	1.332777303	0.971441967	4.495069926	2.504408448	-49.11690791	-40.51206987	-13.23147285	-7.730188905	1.821697554	1.744305051	12.12340998	11.63983671	11.66268678	10.17930089	0.711290272	0.050495244	4.789428029	1.549319523	0.978367264	0.181215133	2.669524749	0.808142931
-10.96263313	-8.749703029	1.194359581	13.37435581	0.194858742	1.359896346	0.931183728	4.60197796	2.5162067	-49.05220011	-40.75325031	-12.53944356	-7.982202361	1.967287658	1.779258948	12.32109406	11.53903624	11.96673707	10.04811867	0.706932164	0.052354387	4.747338874	1.637278722	0.938515234	0.170438643	2.809242846	0.844935401
-11.12149977	-7.880093141	1.184237423	13.19552645	0.181544784	1.408625346	0.932490665	4.226690911	2.415063871	-47.47332934	-38.46462635	-13.89671203	-7.936098871	1.872307187	1.808149089	12.33132041	11.78430408	10.69826554	9.344743018	0.728454272	0.048104359	4.655016846	1.542487023	0.90103217	0.177872843	2.602875237	0.897513553
-11.39378188	-8.27033985	1.232644178	13.3486918	0.176595026	1.36009527	0.905386618	4.521389549	2.541600725	-48.79428324	-41.07064197	-13.76429356	-8.093626087	1.944172589	1.777368928	12.29916069	11.35742598	11.01572793	10.26360392	0.711757241	0.053015878	4.631527582	1.625236627	0.956207686	0.179513073	2.7251767	0.873956463
-12.24248306	-8.853198206	1.269470418	12.49162768	0.196712551	1.35443557	0.944974172	4.396316816	2.598685329	-49.23036004	-40.43844677	-13.8447152	-7.967284796	1.910249891	1.892352757	12.39206279	11.48898365	10.96661457	10.0965877	0.747291397	0.051857366	4.577428926	1.566833343	1.008431218	0.184447511	2.882269412	0.822925936
-13.40608216	-8.662218672	1.273692228	13.04961583	0.175641049	1.354896606	0.955122524	4.527470813	2.57811952	-48.09798181	-40.61768279	-14.42800586	-7.746937931	1.941627265	1.846030237	11.78322901	11.17674605	10.47635559	9.840294579	0.739944743	0.05209193	4.665327595	1.563093648	0.958521583	0.188085122	2.768671963	0.867343552
-10.43168635	-8.489892806	1.206051628	13.74708275	0.202672425	1.353841425	0.952924662	4.493713531	2.622777151	-48.49785364	-39.13932672	-12.65670207	-8.158909985	1.886075722	1.72023337	12.0230456	11.67468099	11.93018101	9.66724034	0.729275572	0.051799	4.868093149	1.612378552	0.978124989	0.184801478	2.627800986	0.837740845
-13.11353806	-8.53137327	1.196954566	12.59172943	0.193595794	1.356284923	0.93447418	4.466286883	2.493046593	-47.77634676	-40.7855865	-13.22049798	-7.797463101	1.94123974	1.924276951	11.39692509	11.17779583	10.55703425	9.499830979	0.7416948	0.051062054	4.712491439	1.519945623	0.957512591	0.180051931	2.777990162	0.753178934
-12.32913067	-9.226690574	1.289850755	13.25963062	0.209654565	1.350001038	0.958404651	4.273235186	2.484205013	-50.38453863	-40.44563383	-13.5536366	-8.100151092	1.993510319	1.768827015	11.94932909	11.25762006	10.68392285	10.0986955	0.713914879	0.04995112	4.681172356	1.532680436	1.034638819	0.181421458	2.923352536	0.858571342
-11.85666796	-7.234124148	0.970418955	12.29357085	0.202129435	1.3275451	0.891600568	4.329399147	2.656656675	-48.98112351	-39.91381469	-13.81289807	-7.93172567	1.873683324	1.769769775	12.16711967	12.33206928	11.05888909	9.88610863	0.721957378	0.049447851	4.816018281	1.623018789	0.981076603	0.189520556	2.635284642	0.888242994
-12.96756183	-8.003589098	1.037765089	12.73969882	0.207949975	1.301776271	0.93947169	4.315051959	2.586523509	-49.12939412	-41.52838034	-13.59173177	-8.200945712	1.861198816	1.874072854	11.57495588	11.71266853	10.96122651	9.757783618	0.701037858	0.049048945	4.833224481	1.554034923	0.956394153	0.190061813	2.640348497	0.795036867
-12.28674015	-8.64746084	1.186532471	11.98565806	0.190248983	1.317677982	0.938219797	4.501829514	2.587772849	-50.74936034	-40.43719134	-13.46064162	-7.944564146	1.895990378	1.761261847	11.63966954	11.53752751	11.46900328	9.590812588	0.720238679	0.050401033	4.582404323	1.675485566	0.951983166	0.185561575	2.80904449	0.87057446
-13.17016247	-8.722195626	1.188997387	13.52875512	0.197813223	1.383106213	0.943422978	4.333414481	2.462844374	-49.62386644	-40.36466382	-13.63493863	-7.650197649	1.896548485	1.764620575	13.12636612	10.73164043	10.77522977	9.615043029	0.711192279	0.050512788	4.690317727	1.574853418	0.924212278	0.180523376	2.692835408	0.847835865
-13.03327488	-8.491784866	1.165731464	12.4452408	0.199568916	1.338630783	0.947684667	4.278379834	2.59049775	-49.5892559	-42.11578625	-13.25116597	-8.375254113	1.892287686	1.87469359	11.76071885	11.57266737	10.90125893	10.07131691	0.719406529	0.048634459	4.777357263	1.559855106	0.966105593	0.189601993	2.697059964	0.767612215
-11.24403852	-8.643022229	1.080207701	12.38947221	0.19288431	1.266140912	0.927897393	4.316499337	2.620045367	-48.39884136	-39.57456929	-13.36915516	-7.864476077	1.841790588	1.718353425	11.24433383	11.1722971	11.11925671	10.16634879	0.722039732	0.050825695	4.791337516	1.606741933	0.930069892	0.186046505	2.781108045	0.855670616
-12.21819675	-7.752620993	1.160425676	12.74758275	0.185480885	1.382335422	0.962476497	4.462212945	2.482410385	-50.18570336	-41.361167	-13.62351235	-7.910298146	1.858115931	1.869458117	12.1191883	12.08442736	11.59156231	9.689731142	0.725771787	0.049821234	4.753378337	1.525392461	1.001695399	0.179898411	2.667037533	0.794177522
-11.48994131	-8.044250977	1.19201873	12.55375326	0.188962108	1.339688025	0.934438955	4.424940162	2.46868969	-46.92609673	-39.0490642	-13.81399331	-7.573582719	1.880298696	1.792989079	11.95279988	11.01643327	10.97160867	9.639791917	0.737475061	0.049347274	4.989779162	1.546629807	0.904007957	0.172754543	2.707024211	0.877995735
-12.2316372	-8.90186471	1.316814822	13.83198022	0.16359905	1.395270068	0.936476697	4.551621236	2.557347481	-49.16960336	-41.37920965	-13.03574973	-8.058019475	1.94503034	1.75661051	12.0377206	10.80711923	10.82161484	9.95869085	0.738109401	0.051445249	4.889509404	1.559163332	0.936460987	0.179445519	2.743330415	0.866432241
-12.60383228	-7.531165849	1.090414892	13.4806148	0.190768974	1.358283545	0.951501657	4.407664198	2.577301404	-47.42572508	-40.76673679	-14.24374079	-7.695738819	1.894157915	1.791884281	12.01239689	11.28444435	11.07337676	10.04802308	0.723345535	0.050280875	4.965534642	1.535574868	0.954825163	0.179265698	2.5853172	0.835719872
-11.76621815	-8.348094923	1.154850065	14.32853756	0.199258589	1.328383852	0.917108478	4.315572523	2.560472637	-49.76619794	-39.67088622	-13.56138414	-7.615708067	1.835518588	1.728175655	11.89616974	11.84599383	11.28145834	9.728589984	0.735629891	0.048721616	4.902058289	1.569790731	1.017265893	0.185178	2.659140441	0.826397334
-12.74951824	-7.893416045	1.204710035	12.59484974	0.181956656	1.38513655	0.977525508	4.411047658	2.565766292	-50.87508358	-41.38472363	-14.95053389	-7.343197612	1.833473228	1.908839357	12.14971932	11.79626074	10.95556816	9.637142322	0.747158625	0.051610547	4.59910139	1.542779781	1.045154656	0.185145838	2.800066779	0.843830759
-12.75526691	-9.512883683	1.108400039	14.41329909	0.207523386	1.295726775	0.951778066	4.523383126	2.622566843	-51.28555809	-40.73943588	-13.99241153	-8.261153799	1.855264696	1.750677778	11.66547869	11.64293739	10.95102113	9.861126856	0.738900618	0.048907763	4.827419105	1.561953968	0.907479705	0.189882929	2.722616229	0.809307099
-11.89387028	-6.985475472	1.13143415	12.5392286	0.199864397	1.321108237	0.914822538	4.410454676	2.630516015	-50.28993726	-40.86703014	-13.93889345	-7.855848789	1.779391367	1.804935062	12.17759818	11.64449827	10.66692382	9.470263355	0.744631371	0.050858358	4.990650531	1.620993287	0.986915214	0.178982477	2.616234848	0.87882187
-12.6502638	-7.817167554	1.133768885	12.54472459	0.193674248	1.348478304	0.90907145	4.259332155	2.659074085	-51.0720696	-41.06748303	-13.28708568	-7.911243609	1.773266529	1.79593459	12.47091849	12.17728434	11.30092653	9.69121595	0.727326742	0.051283983	4.857060316	1.590131835	1.006843291	0.194263379	2.610778035	0.818934983
-12.99372292	-8.918494163	1.247139105	13.58744611	0.184426031	1.366405186	0.931405863	4.5435416	2.58218896	-50.79574216	-42.27022306	-12.80825707	-8.553838775	1.991578322	1.75121874	11.55019165	11.3071775	10.71350333	10.02703368	0.711027173	0.052248111	4.813279067	1.629234774	0.943399941	0.178424991	2.796953284	0.871641641
-12.92388159	-9.52986826	1.243397338	13.1327852	0.213907125	1.288480797	0.957646015	4.36729775	2.517249703	-52.00128443	-40.82245919	-13.76263254	-8.074933329	1.955592834	1.7576769	11.95295354	11.12977884	10.36581506	9.642425537	0.73418981	0.050137615	4.872321906	1.537879091	0.983247378	0.18792197	2.842511905	0.801214138
-12.48972106	-8.984372188	1.185701295	13.52687023	0.189646126	1.350938656	0.888452751	4.359402759	2.517565244	-50.05873483	-42.13467592	-12.66239031	-8.302957819	1.950922247	1.750642802	12.72911992	11.69853789	10.94445192	10.22681075	0.714506004	0.050026443	4.747286463	1.591742012	0.89689169	0.187274049	2.678237464	0.866060858
-12.63275257	-8.471651157	1.088869654	14.24068979	0.207149445	1.355549464	0.958704164	4.382692855	2.622495726	-50.26109562	-42.56098017	-13.81080757	-8.171856542	1.820086778	1.846656157	12.09497939	11.43709967	11.53994237	10.4586014	0.713633985	0.050562195	4.802994399	1.523493459	1.019095501	0.189939915	2.71232576	0.803375636
-12.84513361	-8.446855801	1.069961634	13.53293945	0.203530286	1.303139574	0.936207317	4.385792032	2.586924581	-49.75496708	-41.61420421	-13.21742127	-7.753178702	1.874874812	1.812536654	12.22949254	11.98175312	11.3475335	9.87919787	0.705708132	0.049273094	4.594562131	1.60220736	0.941857363	0.187188809	2.653226457	0.798112253
-12.57547359	-8.178222838	1.157278032	13.09416892	0.20542765	1.331596774	0.918128792	4.29827994	2.561799659	-50.58780975	-43.06698509	-13.22968266	-8.564063921	1.940063771	1.887975779	12.61775768	11.57001605	10.90372189	10.28924959	0.704386284	0.049512003	4.648207744	1.593408588	0.979542497	0.176237738	2.748583989	0.826745675
-12.08795929	-8.58350561	1.172851038	12.49537615	0.195023172	1.314787867	0.928559869	4.470700154	2.482678448	-48.17674965	-39.01871762	-13.18829974	-7.732589722	2.003860237	1.726913512	12.83597673	11.41155218	10.9228247	9.213280883	0.731662993	0.049733765	4.675383911	1.571375182	0.887122884	0.187995633	2.640996491	0.908510106
-12.93485092	-7.910928909	1.099332078	13.83121617	0.175443855	1.334654574	0.934990742	4.305800005	2.495033304	-47.23740483	-38.50801915	-13.58017193	-7.843304093	1.899833783	1.733687819	11.4882651	10.92466029	10.14496196	9.441782613	0.720765689	0.049661996	4.677379051	1.546991427	0.964978043	0.181971614	2.627172584	0.844040493
-11.62270909	-9.173614964	1.227034082	13.02945592	0.194006796	1.36290082	0.936864521	4.403166662	2.504776664	-50.96246896	-40.41488746	-13.77612751	-7.849548652	1.816185424	1.811275213	12.05826223	11.85528589	11.24427487	9.959778286	0.707213258	0.050813543	4.709273781	1.631954291	0.951839552	0.184075035	2.849016717	0.833320795
-12.85508485	-8.476223743	1.197386474	12.9910433	0.177938202	1.360738688	0.93691829	4.24094978	2.65624508	-48.64478097	-40.6388335	-14.42604671	-7.456679528	1.851919818	1.805076928	11.0835857	11.11124457	10.62746762	10.00777107	0.707181853	0.052691184	4.683369936	1.636001001	0.978787806	0.186101159	2.853383949	0.899450969
-12.5724624	-8.531411333	1.205006012	13.15142146	0.202038158	1.336691108	0.909799312	4.33898708	2.56687076	-50.71019127	-41.3416853	-13.34589486	-7.891837394	1.843225035	1.790779682	11.99444606	11.36624174	11.26244645	10.04576594	0.706525002	0.050588866	4.85073111	1.636095425	0.984476602	0.175411619	2.823038008	0.857517284
-10.27225634	-7.763964889	1.175325765	14.17242462	0.170147835	1.400812386	0.915507201	4.353523315	2.613637744	-48.16842481	-38.33070777	-13.50330917	-8.119823716	1.916605133	1.711133805	12.18808983	11.32949887	10.79343751	9.946764692	0.753013407	0.050275291	4.932815191	1.591491003	1.008360643	0.171130248	2.750943138	0.92226785
-11.73127682	-8.203725228	1.201438426	13.75816978	0.178718472	1.389267527	0.968608746	4.242871439	2.554131502	-48.24769957	-39.51163574	-12.87241467	-8.328561855	1.759911585	1.869542092	11.93211361	11.19253608	10.32765342	9.407612841	0.690625711	0.051148038	4.880468673	1.550674045	0.932988664	0.176810217	2.658642609	0.82695698
-12.28083845	-8.549276111	1.196527705	13.20381506	0.206018626	1.337505883	0.963779763	4.480752907	2.57612053	-49.93424069	-41.30850182	-14.44523457	-7.797139335	1.943477027	1.805638921	11.73749743	11.88328936	10.60413338	9.670167199	0.739460674	0.049118225	4.67838448	1.533560745	0.938145924	0.186875874	2.687152808	0.851650214
-12.33456013	-7.847861837	1.217710034	12.30820075	0.189030927	1.309815036	0.933284474	4.485841633	2.494294244	-48.81227745	-39.3979784	-13.16827898	-7.581047989	1.901502593	1.843587675	12.7752891	11.2829142	10.63108873	9.136978538	0.724006864	0.050296823	4.768775956	1.568963336	0.978450762	0.175845239	2.704193072	0.81522217
-13.46731754	-8.189534713	1.20744789	12.77055247	0.180419831	1.343469477	0.955988592	4.372083119	2.49604146	-48.84468724	-41.71675485	-13.41574219	-7.315714679	1.900400962	1.810384123	11.11722976	11.74588672	10.57907043	10.14146938	0.718411569	0.052399178	4.672924138	1.614966443	1.029494596	0.185024592	2.814838434	0.833833553
-11.90085245	-8.142113318	1.289816768	12.67728436	0.185067433	1.329757319	0.91988293	4.293910471	2.561179184	-51.05903851	-40.1506749	-13.87261426	-7.447505922	1.886739633	1.727376079	12.34109966	12.06783128	11.33593583	9.843645786	0.738253119	0.050489468	4.821381874	1.623425512	1.02289387	0.177611879	2.793284156	0.859818578
-12.64525482	-8.417384658	1.133155377	12.41719349	0.196745741	1.357108838	0.938376096	4.390480227	2.477589635	-49.01139436	-40.32158229	-13.79878209	-8.481620706	2.062007282	1.734820177	12.12474282	11.24928354	10.36606642	9.850279295	0.730907063	0.048784888	4.605024434	1.53841019	0.935804431	0.19057509	2.705189113	0.882099516
-12.55577909	-9.045642523	1.23214794	14.084402	0.200088814	1.33208388	0.910210335	4.629774954	2.512338356	-48.67961596	-40.87748028	-12.68478303	-8.17794425	1.963754217	1.719789089	11.8608566	10.80669495	10.43055153	9.652785759	0.741992283	0.049336121	4.718428927	1.532012908	0.912829126	0.186797296	2.649044638	0.871308467
-12.79810645	-8.390719995	1.154464824	13.39315013	0.188469185	1.376829057	0.959585393	4.465220729	2.552955486	-50.74390534	-40.59059292	-14.67676225	-8.454458986	1.960202344	1.681994254	11.64963357	11.03025225	10.40967074	9.78176677	0.712946387	0.051007294	4.604936477	1.560710374	0.929203445	0.185389454	2.62398419	0.824109344
-13.20035583	-7.186068064	1.131956964	13.06480288	0.187130234	1.351123397	0.936803239	4.124308735	2.515854907	-50.9944198	-42.09440763	-14.07293649	-7.670372054	1.810979208	1.761350324	12.39755145	11.69193665	11.1250127	10.1419927	0.700112424	0.051549857	4.719729951	1.653573167	0.986246091	0.168754256	2.650960049	0.847354623
-12.68861925	-9.047443429	1.248422757	13.6948308	0.20145821	1.344598159	0.951326549	4.523908165	2.498845932	-50.82583517	-40.74806093	-13.54805169	-8.518021084	1.989827878	1.744103436	12.4928582	11.19511264	10.62063862	9.320223211	0.731108343	0.051267326	4.852676512	1.576190282	0.89596638	0.185262606	2.616569495	0.832124484
-12.08100902	-8.552721797	1.231897111	14.93386303	0.191065774	1.358779434	0.908501594	4.525236149	2.559012672	-48.61456927	-38.32404777	-13.19305408	-8.010697102	1.952999837	1.698720158	11.56062489	11.65400363	11.38338216	9.505758348	0.739603043	0.052081823	4.678340222	1.591449016	1.029280072	0.179860824	2.661367674	0.80332963
-12.74620779	-7.362738965	1.240875416	12.35874093	0.190844744	1.375589822	0.962882245	4.122704808	2.611905156	-50.40258028	-41.46776155	-13.70917837	-7.944640652	1.837447748	1.802540607	12.45414473	11.86126478	11.12910156	9.976911398	0.716728875	0.051539374	4.82714612	1.593920794	1.053713707	0.184439442	2.655144304	0.847599719
-11.94304122	-8.144745052	1.172752878	13.07089496	0.205837805	1.361191661	0.966278961	4.469192902	2.510476915	-47.10016841	-39.85089886	-14.22343961	-8.069810517	1.914556829	1.933063954	12.02714787	10.97644594	10.81281836	9.724527359	0.726962744	0.050064612	4.914547822	1.523417691	0.992045385	0.181744623	2.710100509	0.76836236
-12.44984364	-8.543279191	1.048852529	14.88746553	0.187739285	1.388608304	0.912897494	4.434362949	2.55885868	-48.83306495	-41.51203547	-12.98639797	-8.496559451	1.957684388	1.815893418	11.13102071	11.70575566	10.11906178	9.680902964	0.709004479	0.049461974	4.640421999	1.555769454	0.873816673	0.176494773	2.662970706	0.859355582
-12.56191704	-9.270909225	1.187189645	14.26682731	0.185569035	1.371832377	0.933452987	4.422320503	2.603397195	-46.99298961	-38.61235997	-13.42009329	-7.737452184	1.9686443	1.823775163	12.41712532	11.43471367	10.63715974	9.208728596	0.749313467	0.050254278	4.592546086	1.532471532	0.916287439	0.19650899	2.668703286	0.857203677
-12.54468131	-8.308075795	1.232144921	12.02637084	0.184023175	1.403766391	0.909923574	4.344728101	2.454453425	-50.42507803	-42.78463156	-13.33323764	-8.581631705	2.026405116	1.784812411	12.29090075	10.96807441	10.87834078	10.4929375	0.703085328	0.050930085	4.552575315	1.628686418	1.01286758	0.18695355	2.792804938	0.857365081
-12.47072737	-7.922896107	1.151369739	14.68815498	0.190679222	1.34405126	0.917845645	4.328719235	2.599580109	-49.37049467	-40.19128704	-13.72389301	-7.82402436	1.936091076	1.746401951	11.93493422	11.5779635	10.38896773	9.409821285	0.736868431	0.048913608	5.008565859	1.563068729	1.008429486	0.18425413	2.613220559	0.868137006
-12.21831964	-8.358968203	1.190237582	11.93373571	0.188722499	1.31611666	0.902657605	4.553520702	2.564231364	-51.419476	-40.67999836	-13.57936548	-8.092779605	1.948179665	1.680839175	12.23530892	11.76159255	11.26797694	9.612848078	0.736564573	0.050070026	4.678019992	1.588110196	0.936597745	0.190583021	2.639030958	0.819709886
-11.67354976	-8.612782194	1.128431765	13.59234712	0.183078066	1.378099108	0.942627377	4.272986964	2.691430374	-48.32413989	-40.3540076	-13.21582943	-8.647667423	2.054304853	1.762463406	11.53469625	11.57807036	10.99192453	10.17914836	0.723640884	0.04980102	4.873803747	1.570364102	0.94333741	0.179066607	2.723495629	0.812897981
-13.49124866	-8.857636799	1.094787855	12.52703603	0.190011766	1.294306217	0.94897424	4.575696075	2.509188284	-50.23182733	-42.37151971	-13.5059361	-7.741714785	2.014698945	1.803894525	11.80542051	11.64308792	10.88587674	9.681329016	0.743077945	0.051624543	4.667638103	1.560492366	0.910855859	0.192227169	2.714787027	0.791489117
-11.32098323	-8.844575413	1.226899181	12.92596758	0.196745766	1.33079745	0.917522404	4.530516787	2.450299326	-49.25912584	-40.37514854	-13.63361228	-7.630265196	1.891439742	1.74684561	11.49839756	11.00473985	10.81870082	9.974488758	0.731182454	0.049470322	4.804720313	1.58871337	0.977565887	0.185095713	2.820561886	0.861989251
-11.79636616	-8.014315488	1.187935495	13.50419148	0.178375334	1.378079351	0.948059998	4.356031417	2.591453328	-48.8737854	-41.48292672	-12.98304272	-7.748970611	1.853128313	1.843969064	12.030002	12.04026134	11.17292022	10.34839896	0.737653686	0.051001303	4.630038626	1.625155871	1.052428009	0.18607521	2.764173604	0.825306322
-12.17128793	-7.618433319	1.173681364	11.99981289	0.193360897	1.325711229	0.953752482	4.41468347	2.456219953	-49.35510883	-41.99072439	-13.40052194	-8.378880659	1.930380914	1.804941753	12.19418292	11.52694729	10.79724059	10.25249194	0.710200329	0.051364188	4.944606605	1.586226281	0.961669032	0.177636315	2.632119352	0.790589505
-11.9938845	-8.587280364	1.149414388	12.93246239	0.186077737	1.385542622	0.949380097	4.310962144	2.556654541	-49.45533134	-41.34883214	-12.23482826	-7.867551994	1.943954664	1.654596415	11.70147839	11.70456235	11.20625247	10.15582116	0.693434973	0.050733023	4.738203603	1.589017165	0.939953064	0.185909038	2.687894001	0.869779137
-11.2320868	-8.941184542	1.262623378	13.22778277	0.197456012	1.319423159	0.964225043	4.485839047	2.555671044	-50.93450338	-40.55848072	-13.80420127	-7.882185425	1.897484207	1.723545773	11.75235066	11.60878033	11.26253189	10.03324287	0.729832877	0.050431021	4.786095502	1.605852522	0.959082207	0.175668952	2.803417585	0.822895676
-12.81505587	-8.17527019	1.115339938	13.16198612	0.183404429	1.366740627	0.991209598	4.414031604	2.523857659	-51.30161374	-40.7068712	-14.44595732	-8.279651387	1.866507651	1.844459128	11.65363424	11.48724251	10.51579159	9.611506905	0.721228824	0.050767495	4.615342154	1.564771983	1.009630946	0.184672511	2.807441371	0.854608979
-12.85924218	-7.885520204	1.123133432	14.42737246	0.166148364	1.449581153	0.89929552	4.316338856	2.613470437	-50.93024542	-40.94117522	-13.84392508	-7.987733535	1.830140666	1.773017026	11.98969021	12.01245541	11.09434497	9.429002893	0.715274939	0.05278871	4.507366918	1.647218791	0.942025517	0.180846812	2.625877335	0.899612069
-13.07833848	-8.44791317	1.285975425	13.58539014	0.181105073	1.382259776	0.948355329	4.469454784	2.531095708	-48.96612838	-38.62712685	-13.87262896	-7.871729002	1.922035257	1.856232603	11.48333738	12.03722634	10.76759552	8.911355837	0.731539298	0.051691287	4.543634349	1.601397879	0.943739616	0.170952202	2.770108928	0.866054024
-12.20604187	-9.160519951	1.122592876	11.94376817	0.209299788	1.289347698	0.943677759	4.721010527	2.532888072	-48.94976858	-41.96802067	-13.60780509	-8.137773317	2.057190151	1.761586702	11.51342308	11.28044528	11.2991822	9.899402063	0.737460853	0.051456393	4.630916081	1.609902844	0.918683344	0.209376727	2.712315478	0.867241185
-11.47774056	-7.69582575	1.124937322	13.24073106	0.194263494	1.383810321	0.954100648	4.405077353	2.507184426	-47.34376311	-41.29195676	-13.4495706	-7.894703914	1.938280279	1.798264502	12.50620771	10.96816702	11.49652146	10.28227864	0.750650474	0.048620795	4.938599714	1.560897999	0.977907097	0.179493478	2.622863801	0.831568059
-12.11830695	-8.29814577	1.23130127	13.69827763	0.202445397	1.320327071	0.930303697	4.454090149	2.638459083	-50.53002996	-40.78458338	-14.07536021	-7.567415337	1.804533303	1.809618973	11.87093056	12.27265272	10.97201703	9.480361819	0.719095775	0.050033118	4.679031169	1.567229356	0.946699542	0.180060325	2.648571694	0.819121282
-13.24509202	-8.163340831	1.276426378	13.54052243	0.174901285	1.367049795	0.929964059	4.383187765	2.429222108	-47.40316133	-40.14856859	-14.01645526	-7.747008083	1.947507512	1.85263532	12.49757019	11.19538514	11.05680889	9.646754308	0.73509298	0.048994826	4.735750646	1.550833886	0.977758462	0.183255708	2.658287366	0.864429186
-12.9628125	-8.70312509	1.167026932	13.29875375	0.19651851	1.368430108	0.897885752	4.435803703	2.586474468	-50.25364386	-39.76093275	-13.48944754	-7.446102363	1.9073127	1.717823727	12.82063114	11.78482715	10.81223091	9.347234846	0.734810855	0.050412448	4.707536223	1.553596065	0.880708612	0.179263193	2.664002014	0.845966902
-12.20726248	-7.92007454	1.022446467	13.94068003	0.193497306	1.316802191	0.968067269	4.550485341	2.551924087	-50.52642348	-42.15266367	-12.96008271	-8.217830942	1.884263767	1.884541099	12.04228046	12.73045072	11.29420812	10.12812021	0.72194308	0.04859401	4.793890179	1.53562002	1.01613832	0.180099505	2.699783808	0.756279783
-11.16986441	-8.168299891	1.17917877	12.74493986	0.197410768	1.346498185	0.901645329	4.419846351	2.538964559	-47.92002112	-39.4319108	-12.76654605	-8.107519676	1.862147591	1.750619894	12.68778354	11.20154907	10.77079144	9.98509494	0.725436716	0.051005134	4.698929435	1.561457788	0.988166597	0.191595932	2.630352403	0.830774536
-12.30983122	-7.849677635	1.190774079	11.69101869	0.195615961	1.275207778	0.927990079	4.471601266	2.499217386	-48.58700071	-41.61998033	-12.77460631	-7.896246891	1.835342606	1.816422757	11.93354606	11.20443387	11.06486117	10.00979079	0.718443774	0.051602297	4.958452323	1.548704991	0.971908473	0.184473067	2.680607462	0.82279435
-12.83477458	-8.433094969	1.195879902	13.65964797	0.195947501	1.333637284	0.963154374	4.205059929	2.58130145	-49.21677071	-40.52543584	-13.1654166	-7.633528286	1.721434365	1.837686089	12.47252084	11.24156913	11.04090345	9.926842037	0.71785245	0.050579595	4.876993216	1.578049015	1.040596118	0.193432206	2.687106619	0.801872438
-13.20880916	-8.989262439	1.161790012	13.8549464	0.185104784	1.37377668	0.931271693	4.630564408	2.586147194	-50.84169645	-42.49570714	-14.22481287	-7.911731287	1.933636964	1.765789738	11.03632349	11.49189688	10.90459821	9.92839507	0.712393757	0.052722505	4.669800856	1.613397976	0.924702755	0.18942183	2.721564216	0.809205175
-11.53636378	-8.16685639	1.213937182	14.22279664	0.189575528	1.341242965	0.925503573	4.638282298	2.61970641	-48.76107096	-39.61125773	-13.58176996	-8.167762908	1.870066716	1.803085703	11.9737266	12.45219856	11.6299977	9.5259115	0.720711046	0.049460594	4.824207308	1.569927572	0.953990856	0.183312983	2.595612759	0.872656236
-11.91176079	-8.986646444	1.22951327	14.14890498	0.209258704	1.305692913	0.920822382	4.470137856	2.590198182	-46.96861576	-39.16946805	-13.20856467	-8.207352748	1.877106983	1.770671709	11.81263987	10.43310421	10.54828293	9.518091435	0.747693039	0.050451187	5.017675416	1.518675231	0.887092062	0.181359178	2.624171748	0.84189664
-10.92723173	-7.509407406	1.151017444	13.02420933	0.174668458	1.385823037	0.991656436	4.567649533	2.611295704	-46.64060965	-39.65014018	-13.89966183	-8.356664232	1.873836632	1.89617314	11.62741609	11.326081	11.12094559	9.815803771	0.725308679	0.05280479	4.941729359	1.575316641	0.997748397	0.184051558	2.666510784	0.84698776
-12.50213785	-7.819475465	1.227871059	12.28903543	0.200948279	1.316800687	0.910116619	4.339776923	2.551143084	-50.05798044	-40.97021499	-14.54921462	-7.441984956	1.916422186	1.734686888	12.07861452	11.19915498	10.93316881	10.00651612	0.744202421	0.049599125	4.884070091	1.567456201	0.999696072	0.175861833	2.718336135	0.821006977
-11.68588295	-9.133382733	1.177246565	13.79950012	0.176168961	1.384260762	0.997235616	4.406640461	2.531509352	-50.52037268	-41.00420291	-12.93414195	-8.473941139	2.000220007	1.689974911	11.54407968	11.46793529	10.84040763	10.33930439	0.719695163	0.051402272	4.664290907	1.532135811	1.008995191	0.190227996	2.806737563	0.824122748
-13.30584879	-8.244184669	1.22965894	12.38469142	0.181622996	1.33760985	0.943004664	4.519294829	2.465196481	-50.00177212	-41.92165824	-13.69655971	-7.514513375	1.849309127	1.854709712	12.60857645	11.57076851	11.16824836	9.766377934	0.726238025	0.050216723	4.758147169	1.500523627	0.946751138	0.183205456	2.681881895	0.813816097
-10.42104369	-8.465550375	1.214426179	13.52544236	0.182281466	1.403326924	0.990637468	4.364844167	2.517416945	-47.2676715	-40.8219016	-13.03879107	-8.12823567	1.8054173	1.805911844	12.15440604	11.08879912	11.10942564	10.15699809	0.710314863	0.051864323	4.789085235	1.534963284	0.907192135	0.186301393	2.58525632	0.82418342
-12.04042269	-7.651325911	1.195732385	13.46084877	0.176220666	1.415381527	0.967558387	4.295863928	2.506136576	-47.55026916	-40.14606967	-13.48944018	-8.353953458	1.953811006	1.820241534	12.12245884	11.273857	10.89273101	9.820588511	0.719959981	0.051114309	4.694343026	1.588526288	0.98801421	0.178040408	2.650768548	0.872566101
-11.35788866	-9.167092596	1.160797548	13.09912742	0.210646205	1.333979718	0.916954116	4.608194979	2.587685533	-48.63226902	-40.22434618	-13.22429704	-8.238622674	1.997228604	1.784306412	11.18280001	11.82290795	10.96009729	9.702591152	0.744208058	0.049512206	4.839673901	1.552150271	0.939290516	0.195872923	2.716765876	0.812537072
-11.74025668	-8.336372854	1.251977043	14.07775633	0.192635739	1.337585565	0.971617255	4.379095739	2.477276237	-49.64925523	-39.66849447	-13.72744086	-8.061516472	1.879975954	1.790887942	11.43200641	11.20066372	10.83067371	9.474774098	0.716746774	0.051948786	4.760848525	1.53516411	1.07051243	0.184659993	2.757941602	0.867623912
-12.67701099	-8.481803991	1.106587992	14.40641324	0.19533039	1.335728046	0.942854497	4.42827497	2.53834292	-50.35621839	-40.06363428	-14.64957954	-8.219597342	1.932779966	1.814701181	12.07501072	11.61043582	10.81655536	9.453843196	0.737396967	0.049546583	4.721682427	1.497340179	1.010197291	0.194459594	2.68520314	0.858660915
-12.72349855	-8.335891707	1.118192581	13.42279192	0.185061381	1.314019419	0.923889208	4.527052196	2.569597329	-48.21933268	-40.14737162	-13.61184517	-8.035690401	2.061091728	1.725303264	12.15258695	11.50510916	11.5058148	9.594597738	0.714280434	0.051058748	4.599189199	1.539141935	0.945191048	0.190488312	2.57409432	0.834925876
-11.4070907	-8.930257484	1.169029615	12.76905081	0.192331253	1.378791564	0.926331824	4.355116632	2.654294836	-48.93483304	-41.61939446	-13.33848042	-8.147906682	1.861411673	1.851966877	11.82915488	11.45439255	11.97534198	10.21619507	0.72882969	0.052364064	4.785941475	1.668621124	0.953097989	0.196005529	2.787295439	0.878972144
-11.815288	-8.502370307	1.103878046	13.21851781	0.195427361	1.424814427	0.937082128	4.424018119	2.432495702	-46.7927566	-39.31196675	-12.58319672	-8.286957484	1.929610634	1.817660478	12.13969751	11.2201247	11.41233683	9.425315655	0.701649773	0.048710246	4.592447544	1.582025449	0.930907085	0.194644526	2.566273134	0.814507898
-10.81044061	-8.842995696	1.135324229	13.97021436	0.193134906	1.389480281	0.975498388	4.294936022	2.559308745	-47.74017299	-39.9098442	-13.49955153	-7.754118203	1.927689235	1.817772132	12.0032655	12.01197709	11.03972301	9.895144899	0.715227217	0.049065597	4.54689974	1.554379698	0.891962289	0.179769691	2.710703092	0.825488687
-12.44624073	-7.4239711	1.114237064	12.05793283	0.187414875	1.303680851	0.920886087	4.531794505	2.513055288	-49.95792831	-41.81402358	-13.39228004	-7.729003292	1.867724793	1.803184556	12.6278683	11.70183701	11.48093847	9.993047718	0.708839692	0.05295262	4.679225005	1.617730208	0.990934561	0.181340505	2.650689083	0.816154715
-12.78368069	-8.10692956	1.141912819	14.34694493	0.177880197	1.398838714	0.892564767	4.185086706	2.645046005	-47.39987186	-39.75582828	-14.55536207	-7.306899948	1.919135102	1.777530699	12.08884078	11.14448517	10.93754264	9.862933365	0.727765402	0.051587839	4.754435925	1.606862309	0.955564393	0.178535071	2.66352752	0.846286837
-12.34181557	-8.752404962	1.133169174	14.5220789	0.193502675	1.359895244	0.92551886	4.444131194	2.517125432	-49.08365661	-39.63505287	-12.72037505	-8.483053651	1.969028313	1.621308264	11.5786351	10.94545302	10.31699666	9.379537975	0.698327896	0.05034279	4.806502355	1.594526758	0.880150104	0.183590961	2.566828783	0.896732883
-11.63950089	-8.77025562	1.197320858	13.29314827	0.188747083	1.368284436	0.929630805	4.468108514	2.49512315	-48.28901655	-38.99619494	-14.31613592	-7.895177234	1.96688647	1.805959269	11.81649116	10.76544121	10.48681432	9.775576292	0.716656099	0.04962767	4.580588927	1.589817716	0.934603023	0.170326611	2.853486308	0.827883729
-10.565822	-8.091743128	1.153543204	13.67502147	0.205656504	1.35659494	0.917201912	4.352887513	2.644171577	-49.41785873	-40.71084579	-13.97454817	-8.043689762	1.808923565	1.764745667	12.66772322	11.3858622	11.16854221	10.57901805	0.758509283	0.0492258	4.913093318	1.586339282	0.972975379	0.175398552	2.692132807	0.839187909
-11.80388726	-8.268991869	1.074034553	13.08933211	0.202094263	1.326521465	0.936955357	4.357355671	2.521472749	-47.82639376	-40.06980407	-12.5120098	-8.057926395	1.842052595	1.877337508	11.92033783	11.70854732	11.74296474	10.21513513	0.710692646	0.049554722	4.78363774	1.561469607	1.005798033	0.175866606	2.81216729	0.801831177
-11.2369874	-8.361324416	1.232816583	12.2569669	0.179877533	1.330240326	0.953588418	4.563277419	2.615069638	-49.0521417	-39.05488544	-14.10364743	-8.266379988	1.90522368	1.773613263	13.05705203	11.13395994	11.23655698	9.688013466	0.746123359	0.050543924	4.765382377	1.524483578	0.896273641	0.178877187	2.64223068	0.83129719
-12.07744135	-9.022565505	1.178733206	14.04715783	0.189576342	1.317658495	0.951178388	4.546300335	2.580515263	-49.76928316	-39.82805628	-13.51577447	-8.098906028	1.942168418	1.741225418	12.11803244	11.832781	11.34341979	9.596394945	0.720427903	0.05110253	4.860244347	1.572308846	0.917432753	0.185108325	2.65835664	0.811821764
-11.2212291	-8.633917122	1.165951888	14.7495268	0.197758207	1.357848158	0.916366567	4.399700946	2.543462804	-47.71759247	-38.20133399	-13.84537967	-8.10840428	1.860786654	1.850404967	12.15205584	11.24149814	10.62348152	9.54936199	0.761455141	0.049775791	4.858626654	1.558245462	0.998614233	0.184397953	2.727578224	0.837291485
-12.99357492	-8.540430747	1.19681966	13.68313153	0.193762206	1.332601447	0.950478359	4.586577792	2.478328002	-47.02040885	-38.20985167	-14.5724657	-8.07347446	1.912539113	1.875322029	11.9660262	10.94945329	10.99782518	9.212111968	0.729011265	0.052087013	4.736984799	1.55516893	0.97561938	0.191007069	2.652592977	0.806253887
-12.80915436	-7.769189003	1.16598119	12.43560592	0.17626467	1.358514072	0.968206483	4.562303809	2.563783346	-49.53934482	-41.95366781	-13.87274859	-7.913176193	1.860017446	1.827536268	11.71251001	11.36039502	11.43335865	9.745697937	0.734430896	0.053137344	4.914658416	1.621300077	0.954519439	0.185616608	2.65201928	0.841795574
-12.1346548	-9.134514174	1.235070387	14.7158396	0.185890032	1.401805654	0.973954914	4.457288336	2.553980316	-48.44177215	-40.82983334	-13.50300673	-8.209787766	1.935311994	1.809071169	12.09396514	11.02399883	11.42754842	10.03647158	0.726592761	0.050604677	4.743840934	1.564474151	0.923563604	0.177373101	2.662362981	0.75868115
-11.86111471	-8.908251647	1.151469764	12.89408963	0.208890299	1.335722384	0.978867772	4.435460682	2.555373344	-48.74406012	-38.4436448	-13.12710767	-8.362792194	1.870096585	1.810511784	12.06839682	10.99281622	10.99796025	9.401017202	0.719346671	0.049480752	4.709508486	1.514682214	0.988967583	0.193737066	2.766459046	0.837232708
-11.7752775	-7.51864575	1.02927896	12.1167014	0.198542451	1.315816198	0.91698991	4.34165559	2.513110742	-49.09562335	-38.79314215	-13.82208357	-7.949301611	1.916968673	1.734306007	12.41508405	11.7066748	10.91419315	9.553411611	0.717046985	0.048636361	4.879465366	1.516642443	0.966871513	0.18293233	2.628129445	0.840579657
-11.76378007	-8.390970569	1.242266666	14.61892972	0.169472172	1.398230498	0.934027654	4.37025846	2.543993987	-47.9706129	-40.4396596	-13.0688309	-8.044923946	1.901996294	1.807704513	12.52096663	11.10867581	11.19146769	10.12493348	0.715326693	0.050493867	4.658899824	1.604038194	0.981608068	0.174262176	2.718608085	0.855306221
-12.2259751	-9.375775792	1.10334109	14.22947544	0.187343359	1.366550686	0.952629344	4.527733257	2.618739831	-50.49466284	-39.98219829	-12.74113481	-8.380355384	1.98004619	1.710126485	12.12769674	11.60568386	11.08285954	9.658381358	0.70352873	0.05122585	4.614329437	1.544338189	0.917825767	0.186714027	2.762278376	0.85641857
-13.11012274	-8.917612452	1.279965369	12.42686933	0.205345272	1.333058209	0.935539351	4.246396064	2.589920893	-49.31701186	-42.20260654	-13.49835136	-7.531807286	1.829914521	1.900667325	12.51004708	11.39538972	11.154294	10.43245585	0.720425177	0.050656754	4.805922409	1.557634724	1.012984936	0.190760405	2.832828095	0.785226804
-12.30864154	-8.258715338	1.186593241	12.77249828	0.191426303	1.288065413	0.965123548	4.536879406	2.502957766	-49.43273682	-38.87521406	-14.33148838	-7.51104796	2.007531764	1.760506751	12.24090087	11.61115307	11.51599799	9.434065191	0.740070271	0.050218125	4.586963809	1.556826396	1.008603109	0.177738	2.753746051	0.814442759
-12.22148149	-9.376537111	1.255850571	14.22454041	0.190442929	1.323865519	0.922508052	4.492178336	2.549921979	-51.53480028	-40.50100813	-13.76320518	-8.499964898	1.958963207	1.729824995	11.66419369	11.56628414	10.50634923	9.853147723	0.720626144	0.050782784	4.74218718	1.552650179	0.97063078	0.185047743	2.776258839	0.816916084
-11.7367478	-8.633894285	1.202868315	12.04929175	0.19348522	1.322450947	0.951272255	4.404330264	2.516828688	-49.9346548	-40.05769414	-13.01030957	-7.996025945	1.935319152	1.72655923	11.88956819	11.82093852	10.51736353	9.482879914	0.705888049	0.048920796	4.787159149	1.558544478	0.919782445	0.189497623	2.701921508	0.867491683
-12.26610691	-7.879993845	1.111395607	12.86309198	0.205374206	1.333578672	0.938344748	4.427762223	2.545956914	-51.27852525	-40.50875021	-14.42172273	-7.919332234	1.918391732	1.709814155	11.64014052	12.13888559	11.25018734	9.596692238	0.716589782	0.050827686	4.663495479	1.554782683	1.006328688	0.188356528	2.6303887	0.844499633
-12.39101697	-9.583936522	1.158602182	14.16666979	0.206535231	1.324715017	0.92445125	4.455322978	2.590258773	-52.07237535	-40.97746907	-13.4211066	-8.444936521	1.910470963	1.700262049	12.65619061	12.17806103	11.44343954	10.11563585	0.727023058	0.048722378	4.695236898	1.642632173	0.90259279	0.191314058	2.718675135	0.843232998
-12.43531474	-7.648313994	1.078690817	13.52419181	0.183844419	1.323858732	0.888153773	4.312930325	2.592901552	-50.32392325	-41.39856283	-13.56842953	-7.465299507	1.814494524	1.741230006	11.91365785	12.29143455	11.3415523	10.17239336	0.713846699	0.050784279	4.924359698	1.590504683	0.965386791	0.173646618	2.695038735	0.848886
-13.1939492	-8.586642598	1.246714582	13.03043162	0.209027006	1.332583031	0.913563954	4.271935134	2.541975282	-49.87934146	-40.63931226	-14.05504963	-8.193396751	1.87265321	1.868403736	12.66731573	11.39518143	10.59230621	9.645882602	0.710388217	0.047754614	4.748112397	1.563911206	0.916515306	0.176375472	2.733127331	0.868445494
-11.67732303	-8.668671416	1.169399863	14.15325854	0.204945136	1.367265477	0.960805267	4.424189238	2.514871023	-47.00295912	-39.86927838	-12.70343851	-8.395955045	1.984449672	1.700452856	11.09817823	11.13334195	10.93409756	10.22153597	0.701499553	0.050143976	4.871029113	1.562078015	1.001975238	0.188296249	2.626457969	0.776628664
-12.53591584	-8.229238585	1.133807111	13.78841054	0.175791685	1.321229592	0.957863636	4.514823361	2.549028586	-48.70836087	-40.69818413	-13.89291522	-7.798927779	1.945229972	1.752332006	11.20273599	11.45331479	11.18729793	9.815980977	0.714037006	0.05176114	4.655246132	1.574519804	0.973658525	0.1832686	2.687476967	0.857990022
-13.39656605	-7.72625014	1.237621184	13.80875679	0.162691518	1.370859385	0.971291428	4.195007665	2.53764761	-47.77534116	-40.98352462	-13.40399774	-7.317141136	1.986891949	1.800032151	11.78973854	11.39117266	10.76890285	10.0677654	0.702856107	0.05017789	4.658862081	1.557263067	1.041833417	0.167105401	2.783467693	0.845768165
-11.06135171	-8.793541741	1.209118699	13.58919378	0.200775024	1.393495749	0.914614497	4.377696083	2.586901296	-47.69352157	-38.69663723	-12.55567501	-8.541962861	2.014463436	1.700996194	12.93088146	11.49479908	11.2277159	9.713378887	0.714942925	0.050804643	4.871608236	1.613506865	0.86258059	0.176343789	2.591208626	0.841998611
-12.44733642	-7.813972632	1.229478125	12.37635163	0.189681749	1.339403729	0.965413997	4.330443906	2.515410628	-49.36925881	-41.38196031	-13.81827013	-7.448459959	1.967838781	1.870805361	12.10582879	12.01671961	11.12976175	9.756147867	0.740481488	0.050063929	4.810930939	1.604588097	0.994488809	0.171499405	2.786198577	0.811577425
-11.36592249	-8.861388598	1.111291668	13.78922813	0.213174132	1.367423524	0.972985538	4.467578951	2.592074485	-47.45522521	-39.23275783	-13.85144592	-8.317779021	1.852094564	1.894900419	11.49583705	11.80343884	11.53337323	9.841064771	0.726482375	0.050726345	4.70887636	1.563649868	0.984825656	0.195818616	2.690940912	0.774584208
-11.85228171	-9.356898273	1.279456733	13.7659221	0.178317011	1.392461952	0.929951356	4.359968164	2.595059097	-51.21470917	-41.32565637	-12.95677697	-7.768752547	1.926048161	1.717828521	12.70152325	11.44921901	11.53662034	10.1074057	0.700224225	0.051717	4.596327102	1.600377859	0.936675154	0.176206618	2.765777371	0.789549311
-11.68098002	-7.335228497	1.176024531	12.76483055	0.171341192	1.388729906	0.97998227	4.545748199	2.524694029	-47.24232932	-41.33286607	-14.41326323	-8.190560851	2.01209502	1.845513229	12.00845284	11.26616001	11.43203175	10.0180643	0.747175527	0.052456759	4.928532328	1.60290581	0.978266226	0.182863143	2.626201819	0.874268809
-11.71576972	-8.108911524	1.204356724	12.12296603	0.19644237	1.310557747	0.916337492	4.242888182	2.510716394	-49.33409667	-40.17788913	-13.50414092	-7.852194845	1.796586509	1.782750325	13.25586964	11.55256144	10.8893672	9.907742954	0.711449197	0.049388382	4.849172435	1.518384468	0.937519279	0.189613553	2.61486809	0.841470149
-11.37049198	-8.329568409	1.099614546	12.47201541	0.202876359	1.312704001	0.923415248	4.418479637	2.523201216	-49.44235164	-40.26910203	-14.25894841	-7.469145457	1.848822217	1.773925808	11.07395997	11.80770603	10.99075844	9.881274036	0.752687446	0.049872907	4.791600782	1.567807	1.007226922	0.197233157	2.727707594	0.785080178
-12.35846434	-8.786752544	1.174329445	13.24125376	0.200750337	1.359832759	0.944319151	4.356806221	2.439876417	-47.00882865	-40.58362457	-13.02596224	-8.079767382	1.948618453	1.812821665	11.46682703	10.93933532	10.8866488	9.640509191	0.732237989	0.048673327	4.794414077	1.522912538	0.916010126	0.191898258	2.669098981	0.867182453
-11.30478039	-8.128952129	1.088569124	13.22590311	0.20879516	1.343566115	0.937213517	4.202575108	2.544300807	-47.22351763	-39.09652481	-14.53158534	-8.385884179	1.93601647	1.83167872	11.5162679	11.23194066	10.7807557	9.977884034	0.718546011	0.049165296	4.841947556	1.538461001	0.942868612	0.176757922	2.738607118	0.860309813
-11.72979572	-8.546302824	1.089737457	12.35316493	0.209306021	1.297583344	0.956637631	4.444543298	2.521098631	-49.11299968	-39.79505948	-14.23696194	-7.66369166	1.896669698	1.755516642	11.54656597	11.43471259	11.5177384	9.777422227	0.726398355	0.050942199	4.750143023	1.543214246	0.993900682	0.198002821	2.708754346	0.827693458
-13.54478989	-7.937952567	1.200489979	13.59637391	0.195639245	1.320030494	0.9065113	4.348106172	2.549146258	-50.3688887	-42.13641729	-13.16076182	-7.595573165	1.91931329	1.712758448	11.55980509	12.01536388	11.05913862	9.886086256	0.734997823	0.049247342	4.812958617	1.604517699	0.985933844	0.178431167	2.611740745	0.794976826
-11.22340467	-9.289802927	1.161906994	14.30908252	0.196506922	1.286742308	0.905122153	4.500702411	2.543332407	-48.00018203	-38.69210095	-12.13267968	-7.748490695	1.896374367	1.780783189	12.09304758	11.82654597	11.12206882	9.564956477	0.734387303	0.049971898	4.785409961	1.57356095	0.942629879	0.182985818	2.780795705	0.851099761
-12.13112272	-8.391445921	1.109249297	12.60090003	0.201742353	1.318113205	0.891751775	4.529615577	2.521604945	-50.24375963	-43.04066131	-13.49065886	-8.18884414	1.948561961	1.789299808	12.90770263	11.43236574	11.71074217	10.55727359	0.749347668	0.049134495	4.810365086	1.61095984	0.963106006	0.19352329	2.689971338	0.859841889
-13.92921692	-7.918590189	1.140023391	13.32034568	0.197736824	1.307749223	0.915832794	4.526852098	2.460475953	-50.85540488	-40.58839637	-13.62356184	-8.074270931	1.985333145	1.812979698	12.12099626	11.86843271	10.52323657	9.045065935	0.726835186	0.050638393	4.733772934	1.574633932	0.990634507	0.180502299	2.66838689	0.823355845
-12.43579342	-8.250252696	1.080300403	12.73464059	0.190726737	1.338850611	0.908345675	4.37044234	2.425853569	-48.80002324	-41.33844879	-13.42113733	-7.840753682	1.979458631	1.760380635	11.80554837	11.31314028	11.3852677	10.37799701	0.720012602	0.048315737	4.615365328	1.588182597	1.031129775	0.192127205	2.767609746	0.844313446
-11.52415755	-8.258071534	1.033865153	13.87593346	0.193664162	1.379197159	0.942755718	4.549812422	2.586511941	-47.63955698	-41.39536445	-12.93009706	-7.825885786	1.873463484	1.795701303	12.01053955	11.51826207	11.97888893	10.13010499	0.713534378	0.050593128	4.617683191	1.588032149	0.907496501	0.183161627	2.615093432	0.829772647
-11.8045903	-8.481622571	1.254358156	12.49408889	0.197606157	1.280370575	0.89820354	4.492472136	2.587518982	-49.1486488	-38.86325441	-13.84851164	-7.606297442	1.8930231	1.769882185	12.32535208	12.27034999	11.37054784	9.186261145	0.75716262	0.051183792	4.866534254	1.604561684	0.902278353	0.185299839	2.67612813	0.899837276
-10.95268668	-8.601572063	1.119333305	13.09785884	0.192285369	1.34532146	0.921075251	4.560903748	2.547161111	-48.18085831	-40.78814663	-12.42746999	-8.196185521	1.826826883	1.778156187	11.63512267	11.51411753	11.07583888	9.929851865	0.743994853	0.048968903	4.835272213	1.580064783	0.89160727	0.189681626	2.610612349	0.818090336
-11.526773	-8.215011559	1.138019922	12.84851062	0.21228683	1.316537692	0.891393181	4.456213549	2.582990854	-51.16304295	-40.51278901	-14.28399588	-7.775133197	1.903682843	1.744074874	11.67090425	12.5230326	11.09750292	9.452382955	0.733962275	0.049384587	4.786102776	1.602627756	0.932899003	0.185272873	2.666758126	0.871598343
-12.28609202	-8.659297784	1.258354364	15.20743497	0.181224766	1.409587572	0.981206271	4.380264927	2.504620037	-49.90223983	-41.3238297	-13.63397197	-7.925490651	1.886110365	1.866499208	11.54978663	12.32478676	10.74287091	9.724374961	0.720627089	0.050904279	4.559511236	1.569046022	0.965428771	0.172180806	2.735557158	0.81423435
-12.32869798	-7.424317362	1.06355739	13.05450013	0.186419282	1.388661779	0.988931522	4.298693026	2.488358285	-49.51373342	-39.42031238	-14.13672386	-7.559580396	1.833201952	1.845241655	12.19909488	12.11597609	11.29516	9.419187273	0.733511464	0.048917085	4.583312085	1.546113029	1.020793039	0.17978631	2.708808884	0.853722633
-13.18809578	-8.012636454	1.184980661	12.41509708	0.171894495	1.36735007	0.95099989	4.242787569	2.58998617	-49.69544759	-41.72001618	-13.54757789	-7.798906331	1.971475205	1.774156879	11.75424563	11.19322578	10.43112486	9.543557796	0.711568227	0.049793009	4.841247014	1.596142196	0.897431031	0.173900735	2.713872317	0.885026079
-12.16608956	-8.403323331	1.031752268	13.53529271	0.209900401	1.310815347	0.923499303	4.322948345	2.498662992	-47.22000704	-38.44069169	-13.90042634	-8.340819314	2.044116469	1.672217762	11.90060859	10.93453101	10.96905	9.852638073	0.705743693	0.048720864	4.715129507	1.548547613	0.929689061	0.184714414	2.656586833	0.889952948
-11.20138068	-7.614142344	1.098951517	12.36568425	0.204664607	1.387185765	0.920017515	4.232955097	2.566202678	-48.33436248	-38.57616647	-13.79720146	-8.736641129	1.765699014	1.808530905	11.69299599	11.13339469	10.48021273	9.641305003	0.725956582	0.049578767	4.895025661	1.604955526	0.947732163	0.183283597	2.639898577	0.863962158
-12.53763639	-9.28036605	1.194270018	13.10578503	0.186335634	1.349815238	0.940272036	4.505641887	2.663013937	-48.87409752	-40.93258467	-13.48480968	-8.284685513	1.99428311	1.790601818	11.82951121	10.54885605	10.8956822	10.26517136	0.73784007	0.051994714	4.684174293	1.585093808	0.977578964	0.190204187	2.827206432	0.792397979
-11.78957096	-8.102157173	1.134032217	14.5399172	0.206387774	1.369842294	0.914039607	4.440026841	2.537183762	-51.01969556	-41.35925742	-13.21950502	-8.143435788	1.871933278	1.765348057	12.46105233	11.9988257	10.7561076	9.873539723	0.749367424	0.048374229	4.895876698	1.549973062	1.001002103	0.18165463	2.61860919	0.802431366
-12.9920724	-7.772679421	1.165611173	13.61074997	0.185983598	1.360252609	0.951368882	4.32182181	2.597887019	-49.34841931	-41.00121286	-13.38983308	-7.522722674	1.777951971	1.765017395	11.25932713	11.85637427	11.13617956	9.488721975	0.711515901	0.050989649	4.82859368	1.614878958	0.925640759	0.17525059	2.639592556	0.902805065
-11.78283633	-8.526362165	1.161766514	13.601705	0.17041909	1.330754887	0.949970415	4.587107994	2.537733563	-47.68490782	-38.65362242	-12.76129168	-8.203614003	1.917908797	1.854667128	12.6684206	11.28078672	10.56598749	9.044813514	0.74077274	0.048733484	4.865660615	1.557898774	0.866903578	0.175812657	2.695425506	0.878600723
-11.34380619	-8.30651757	1.142628442	13.88548807	0.179118552	1.391572627	0.959711598	4.252039373	2.571629335	-48.82764361	-41.40426018	-13.04767027	-8.084224022	1.783042429	1.742554473	11.42176743	10.99289306	10.21553392	10.44836645	0.711609724	0.050430562	4.890489654	1.578770704	0.959730746	0.183894416	2.686889812	0.824618856
-12.17189184	-7.72442996	1.134865424	13.7404342	0.182258308	1.369606751	0.957590724	4.363717166	2.399306871	-48.19671259	-39.5165557	-13.36990514	-7.286426723	1.925562649	1.804994308	11.9511089	11.76406836	11.0722276	9.404988788	0.727980205	0.049831614	4.692353083	1.58067111	0.98565761	0.167697319	2.695394394	0.809564889
-12.94525892	-8.038093985	1.035484692	14.68127373	0.179764853	1.386797866	0.92635021	4.321957312	2.581002992	-48.00039456	-40.0615232	-13.6791818	-7.601797879	1.812906626	1.817680201	11.75570211	11.76072053	11.08869974	9.457709207	0.716221556	0.050123684	4.706697926	1.617331519	0.922543276	0.18531259	2.572571995	0.836695781
-13.18349553	-7.999813054	1.182621935	14.2886602	0.195502993	1.344473398	0.899219029	4.426066868	2.6291429	-47.40939651	-40.45272568	-13.07187575	-8.071099312	1.895007458	1.841736964	12.44173707	10.92083421	11.08406674	9.541603536	0.72735926	0.050630512	4.837692228	1.568965978	0.952582618	0.176534468	2.564166726	0.811717248
-12.74014344	-8.066126837	1.252403624	13.56624085	0.180215476	1.401349706	0.987349211	4.368096612	2.58901471	-51.33236786	-40.342294	-14.74344385	-7.961147778	1.969316887	1.807246099	12.75047845	11.89645526	11.0626288	9.710698255	0.731786986	0.050706362	4.514342244	1.593829082	1.019231987	0.171254562	2.760568836	0.823514689
-12.81606769	-8.097791825	1.201104594	12.82296314	0.204057284	1.30741909	0.919049549	4.330248854	2.549257871	-49.59302705	-42.36935486	-14.07076663	-8.040326023	1.901053887	1.807410598	12.32794168	10.87974303	11.20981717	10.53899272	0.71990379	0.050156825	4.827904118	1.594810315	0.996196108	0.177901454	2.729036594	0.821567069
-11.46041224	-9.038386319	1.197498992	11.7719133	0.213722368	1.302315734	0.905977713	4.517014045	2.611161323	-50.8344988	-40.77488647	-13.54690741	-7.877334388	1.935284574	1.764081617	12.01958764	11.74531951	10.71683293	9.882151482	0.756402646	0.050855749	4.877453856	1.601892489	0.962705129	0.194831562	2.846838438	0.860315632
-13.46576501	-8.517731813	1.22258867	13.09682681	0.172691831	1.356340482	0.894747366	4.606951302	2.518747912	-49.73265561	-40.35872626	-13.40668723	-8.03553447	1.949648375	1.792283798	11.97430084	10.91965737	10.16265219	9.093371875	0.719029904	0.051842267	4.678850849	1.583575476	0.906767489	0.180667597	2.706072029	0.854258996
-12.16297933	-7.588194707	1.082571632	13.08294116	0.196938911	1.411837308	0.906831499	4.442210083	2.630892311	-47.1689509	-39.63813803	-13.82165109	-8.464325552	1.969909108	1.839073908	11.27117859	11.48945191	10.32455692	9.336328253	0.718689357	0.052044419	4.795832355	1.610683741	0.921471658	0.180824228	2.613366351	0.875723239
-12.01460558	-7.802978782	1.209103946	14.35046495	0.177073015	1.354225456	0.95451229	4.440507271	2.534819813	-49.99563181	-39.8892887	-13.9313453	-8.072845936	1.878528578	1.761331582	12.49830485	11.28079809	11.00882942	9.790990801	0.742794934	0.050534602	4.829009059	1.558580909	1.058929405	0.178493369	2.666112358	0.842239346
-10.86635624	-8.477473157	1.225766475	13.24988636	0.189345016	1.371080504	0.958804265	4.275939435	2.546447514	-48.735155	-40.72267068	-13.920062	-7.637228194	1.917920909	1.809413334	12.13219274	12.22363387	11.56161471	10.29622231	0.731190416	0.049655333	4.808925727	1.606378989	0.956807721	0.177584916	2.732970604	0.810406457
-12.16260138	-7.970029158	1.131253175	13.07874629	0.188115498	1.300451905	0.924778695	4.501616281	2.588558954	-50.53172518	-41.64875634	-13.58755912	-8.444211436	1.937944364	1.749166713	12.11924726	11.48657499	10.95014493	10.352654	0.718058092	0.049412572	4.880136338	1.584256451	1.011161346	0.183428649	2.754539606	0.877093786
-12.12685581	-8.843062321	1.194387858	13.20873992	0.209394933	1.343801394	0.907516595	4.232106052	2.527259031	-47.92428445	-38.49578497	-12.73981307	-7.986819696	1.863291031	1.745445615	11.7707578	11.19324731	10.16289175	9.411975444	0.705437818	0.048613079	4.822939156	1.606156934	0.904336539	0.18231982	2.723270011	0.874971156
-12.56180069	-9.526414746	1.226685899	13.7857552	0.191971756	1.353255776	0.973244745	4.522560049	2.540981887	-49.81950761	-39.9216029	-13.61874434	-8.427226897	1.915594895	1.838843414	12.19596532	10.75816641	10.36273897	9.379498468	0.703475401	0.050764782	4.737023997	1.529594288	0.917053588	0.188290843	2.768812692	0.82472611
-11.01803816	-7.795785214	1.270082927	13.12858363	0.199447861	1.362766311	0.952084845	4.338539931	2.571670535	-46.72269538	-40.76236206	-14.40896579	-7.865490479	1.835876834	1.845600992	11.87498215	10.62750477	11.02311202	10.15666849	0.728901084	0.051399053	4.539262333	1.623365065	0.979334514	0.181222145	2.672704499	0.896090312
-12.79305308	-8.377557743	1.047357071	13.65027073	0.195370231	1.307264273	0.949906061	4.311146885	2.542665837	-50.42889462	-39.80723742	-14.75957143	-7.854103202	1.981527384	1.72041193	11.91002554	12.09649897	11.63735733	9.652684399	0.693324514	0.048078811	4.470429918	1.55008295	0.970063715	0.188113054	2.63677663	0.810885283
-11.86532084	-8.843442291	1.204054252	13.196454	0.187224405	1.383536445	0.961277863	4.310218016	2.653019224	-48.97438955	-40.49599428	-13.91636938	-7.570696668	1.812823755	1.77890572	11.17285493	11.55355043	10.98516705	10.08890028	0.722213809	0.050032939	4.58061789	1.565667824	0.964153444	0.190609311	2.767325493	0.829556886
-12.10928304	-8.765014528	1.179136516	14.88723986	0.210694779	1.340487922	0.948100291	4.258030024	2.527965098	-50.93482901	-41.10349074	-14.10904123	-8.028592398	1.893956919	1.726961616	12.34685898	11.97973546	11.23099773	10.15841935	0.696708368	0.048533523	4.543231308	1.563234563	0.973097839	0.181328969	2.649488953	0.819426672
-11.83794176	-8.644125838	1.183632997	12.26979612	0.190487523	1.318154643	0.922309434	4.556063936	2.481106639	-49.38172401	-41.21174853	-13.3534985	-8.357166188	2.005455436	1.72984399	12.17523036	11.20965845	11.07236259	10.15326967	0.73437788	0.04936802	4.834013909	1.578052747	0.96145628	0.197704702	2.71838688	0.874557848
-11.90825271	-8.429361896	1.092282659	13.62146514	0.187207897	1.336154731	0.909946347	4.532298019	2.602041115	-48.95307307	-40.35945766	-13.68991337	-7.999791217	2.007597616	1.723007824	12.14944237	11.94664276	11.36537391	9.853497952	0.744537872	0.048662751	4.636234924	1.54112977	0.920513122	0.186458745	2.595043154	0.825010697
-10.76850805	-9.101820959	1.231399033	13.98711373	0.197824793	1.351523371	0.92133071	4.294128078	2.643697551	-48.13315864	-38.60159347	-13.13101183	-7.812490886	1.955372949	1.672135696	12.13239642	11.12887133	11.1587904	9.844282028	0.732904498	0.050983968	4.814031156	1.609830256	0.954868066	0.184519667	2.746192324	0.869235955
-11.38577005	-8.961390422	1.146575494	14.07545904	0.183321505	1.390058802	0.953184726	4.488015665	2.63593447	-49.16303073	-39.70527821	-12.5636888	-8.26988943	1.936080043	1.665704649	11.63504922	11.12789763	10.5488046	9.860638603	0.700286943	0.049213395	4.770054927	1.543109635	0.888568674	0.174217526	2.717569717	0.841238943
-10.86109983	-8.297527966	1.066617428	13.57540329	0.198783097	1.4061926	0.950379625	4.533330813	2.561007291	-46.08644866	-40.2214478	-12.12104371	-8.1345529	1.969725045	1.761894759	12.34214936	11.19363659	11.64223865	9.810339586	0.745306565	0.050361439	4.839399765	1.607828612	0.909778605	0.190618012	2.522826905	0.838658876
-12.50306871	-7.956689645	1.108172071	11.92443286	0.197820968	1.303113399	0.86786773	4.44272691	2.577598151	-50.29258116	-41.85957289	-13.77420731	-8.146804816	1.93285939	1.688747497	12.18775401	11.31135706	11.03188372	10.28490083	0.704889326	0.051569656	4.801659567	1.620564432	0.914322187	0.183441666	2.615301428	0.822944994
-12.38722663	-9.016579722	1.147705324	14.81727703	0.169881644	1.369168844	0.900513184	4.609139337	2.560513747	-47.51846563	-40.63393145	-13.19711457	-8.200439122	2.0618611	1.644829835	11.34274446	11.24678683	11.22635609	10.02473138	0.700501103	0.050386492	4.642426784	1.585604947	0.855998712	0.183559807	2.58814276	0.867537949
-12.54762446	-8.729254003	1.118560117	14.76867405	0.195761258	1.37034363	0.929645123	4.586157272	2.579620925	-49.86379842	-42.11511127	-13.67144329	-7.839741805	1.896989996	1.765897043	11.8368465	11.60948893	11.31032298	10.37815095	0.721397445	0.05045829	4.589508277	1.557904777	0.988014294	0.186599569	2.699349366	0.812751038
-12.52037599	-9.298329423	1.259871584	14.22357074	0.182310127	1.315496572	0.96837867	4.595750167	2.528464909	-50.88299451	-40.49532792	-13.20570659	-8.033168061	1.856416012	1.737578072	12.00253237	11.30137556	10.9479551	9.433011499	0.708934888	0.050067926	4.73496795	1.548255235	0.912498748	0.184827055	2.693499215	0.829567142
-12.46088326	-8.449510152	1.249815326	15.3718275	0.182562922	1.396497602	0.955178473	4.353151034	2.496784877	-50.61307936	-41.39655318	-13.7058198	-7.840860936	1.787683737	1.825107098	11.77248292	11.91857939	11.51969775	9.702218627	0.714043859	0.050279593	4.779785402	1.607057426	0.987642477	0.175470896	2.689562484	0.852072122
-12.78760133	-8.016148467	1.112199187	13.21094633	0.181523002	1.356779222	0.942110986	4.244891579	2.646250485	-49.48172138	-42.00921451	-13.7442293	-7.93044946	1.815601419	1.854637654	12.52793239	11.78792027	11.15281362	10.05076737	0.714317751	0.051436037	4.687999986	1.607722393	0.888480106	0.177459037	2.625484648	0.833603079
-12.48300816	-7.679137831	1.107957647	12.67062707	0.16586699	1.393128865	0.975895533	4.333658837	2.550532311	-50.93763605	-41.59427913	-13.25455178	-8.17847892	1.910221669	1.767686956	12.76934024	11.54586708	11.32798223	10.08307841	0.718013038	0.049852336	4.57792982	1.566171486	0.98886813	0.176254523	2.708513707	0.852981143
-12.61457847	-8.903216074	1.134998898	14.6797844	0.175892837	1.376920693	0.977191516	4.390610184	2.525136257	-49.66362067	-41.18465915	-12.78112772	-8.278808771	1.886981565	1.819159489	11.15115777	11.27607735	10.87667494	9.857641347	0.70937756	0.049466466	4.74390062	1.576323865	0.987028853	0.182238763	2.824695092	0.863107813
-13.17604898	-8.129839342	1.270415681	12.92345618	0.187411378	1.3263175	0.947215935	4.411954424	2.513378949	-47.11513128	-40.35067717	-12.76398294	-7.470540743	1.949053509	1.881814149	12.04015433	11.42249977	11.5069031	9.345550056	0.720215254	0.049884115	4.783351305	1.519821123	1.025065429	0.18464217	2.702113721	0.839319161
-12.92663933	-8.767261378	1.380986152	13.75501604	0.19141795	1.350487827	0.9497522	4.426454401	2.565071784	-49.67633742	-38.97090421	-14.3804783	-8.162197142	2.005573221	1.73713787	11.79771702	11.12852146	10.34308771	9.653370577	0.717371357	0.050978678	4.874592113	1.528366576	0.98656092	0.166847157	2.809283106	0.841763017
-12.41820996	-8.36614588	1.164830005	13.20424868	0.179331076	1.364593951	0.935518785	4.240915608	2.553928628	-47.75872915	-40.39503082	-12.63259971	-7.342595069	1.784217423	1.738432538	11.86174545	11.41023436	10.90935681	10.03525352	0.721141741	0.04938831	4.772426103	1.615053949	0.955153905	0.190637571	2.641010248	0.831313745
-11.62716005	-8.945515887	1.162102183	14.35324952	0.177417329	1.378091116	0.983111235	4.516502113	2.65628965	-46.94081616	-38.83111801	-14.03833228	-8.123458621	1.964206285	1.842415729	11.80392687	11.47405134	10.93548196	9.799257576	0.74345074	0.049055711	4.551814455	1.57830491	0.946720302	0.187197767	2.754271859	0.858586815
-11.24126748	-8.061155624	1.160816678	14.25107914	0.177621626	1.402324025	0.930335653	4.381894427	2.597275799	-48.88391735	-40.93006287	-13.28532527	-8.411421392	1.971465479	1.787446497	11.99579567	11.76432892	10.60431272	10.01067569	0.732321572	0.050286645	4.600529545	1.608066787	0.921894696	0.168664723	2.687856445	0.868225335
-13.22897197	-7.973894804	1.216277551	13.24101796	0.178484543	1.357023238	0.966015823	4.40372119	2.545288312	-50.36565563	-41.71033109	-14.0731132	-7.631045257	1.852610803	1.808180087	11.90404484	11.74303428	10.66989407	9.769007467	0.717092927	0.052157037	4.719488575	1.571180608	0.994851392	0.183705426	2.694501225	0.8635234
-12.43256687	-7.822063784	1.173572631	13.5019128	0.199582736	1.294004702	0.959074807	4.273795598	2.529078234	-50.60905283	-42.6982138	-14.13608065	-8.085057299	1.809023502	1.843179359	12.0125769	12.24230796	11.28521551	10.35808729	0.719035481	0.049449788	4.791299229	1.532330676	1.004903382	0.183404931	2.626967381	0.809306485
-11.86821985	-7.458725906	1.167991226	13.67580778	0.194424789	1.342571631	0.904304035	4.366609834	2.517829619	-48.1856325	-40.04550052	-13.54046899	-7.883612542	1.80557426	1.815530678	12.45206919	11.66150612	10.68896536	9.477391746	0.739269445	0.049762533	4.824651041	1.551528153	0.95075777	0.180773948	2.536077876	0.870520045
-11.88350504	-8.535846014	1.201542522	13.56491746	0.169376705	1.382007479	0.937788637	4.472166613	2.656783638	-48.33450306	-39.01505586	-14.11602739	-7.722794279	1.883792987	1.735136518	11.58690333	11.82221712	11.30914547	9.626753376	0.736735848	0.05046927	4.730879716	1.584799796	0.903055269	0.183866672	2.619692877	0.815084837
-11.79274469	-9.040296187	1.244063856	15.2661976	0.181386249	1.353946584	0.929946786	4.69709069	2.613040967	-49.156513	-39.29150582	-13.81044995	-8.084329903	1.80659811	1.821160826	12.12584293	11.45332794	11.61218779	9.663359746	0.740910758	0.049464232	4.799846968	1.582629902	0.908281859	0.169278412	2.738605475	0.858613577
-13.21863824	-8.284749269	1.209779307	13.53861595	0.188713568	1.366396073	0.940815009	4.366838983	2.652643758	-50.17523806	-40.32677064	-13.95640522	-8.322942074	1.956013455	1.731346869	11.85340301	10.94348208	10.06392531	9.144455195	0.731349779	0.051155311	4.908320039	1.534480818	0.903597632	0.178733445	2.59724154	0.86350763
-12.0616125	-8.804829281	1.214983076	12.70173843	0.204565076	1.363833757	0.942615716	4.498956108	2.565628186	-49.22931529	-41.73811547	-12.79582757	-7.84192277	1.869951457	1.874692686	12.16402319	11.4720261	11.28148039	9.966919743	0.715384461	0.050877676	4.636710367	1.592974202	0.990195597	0.190601545	2.772568975	0.811763448
-12.54167958	-9.050083828	1.148228958	13.18602845	0.202100161	1.35355199	0.907114037	4.38041763	2.533910704	-50.18492601	-39.61834583	-13.9956356	-7.912295411	1.973863566	1.664927635	11.51547003	10.92878773	10.63710138	9.460317662	0.705194444	0.051182921	4.730828765	1.597092848	0.875383541	0.178648686	2.754670818	0.876131049
-12.53504006	-8.784001454	1.184646868	12.81921384	0.178903758	1.369520374	0.938286944	4.494836895	2.604349031	-49.97471548	-40.95313282	-13.94113479	-8.195859631	1.897278279	1.741958679	11.9616559	10.83028494	11.15689914	9.757193861	0.713487245	0.050756415	4.768264907	1.612497027	0.875684943	0.185966709	2.701721814	0.886834148
-12.47933835	-8.77368725	1.289738106	13.3527388	0.168103379	1.43223724	0.975210287	4.353625104	2.594564274	-48.52851193	-42.07501078	-13.34399057	-7.663220712	1.810313765	1.844617135	12.96514321	10.52459559	11.10711472	9.963270366	0.732059689	0.051218552	4.725481975	1.582980869	0.90481874	0.188419957	2.670295464	0.885320274
-11.91007836	-8.49231721	1.28244747	15.29247428	0.165124599	1.403824308	0.962483188	4.334580045	2.642471832	-48.77743064	-40.11716329	-13.61136325	-8.27657292	1.931237808	1.835190462	12.02147394	11.03843983	11.00236555	9.916860049	0.726905609	0.051921136	4.720554041	1.589446961	1.000017075	0.163981154	2.79246829	0.830529814
-11.87000565	-8.323678489	1.136828199	14.23882788	0.178395686	1.36378156	0.9652593	4.553964759	2.540859467	-48.35294788	-41.4739337	-12.973363	-7.902008842	1.915705585	1.752709577	11.95340495	11.39517702	11.64269795	10.27206088	0.720509097	0.0504783	4.592474275	1.550900041	0.963419648	0.18081871	2.653450431	0.824060775
-11.05973827	-8.759016036	1.146884685	13.18228062	0.208061012	1.289402175	0.906309607	4.589012133	2.618905308	-50.63885396	-40.58499283	-14.11581574	-8.218411999	1.927766988	1.785268304	12.07330043	11.77984931	10.90440411	10.08494765	0.730400983	0.048658623	4.753218151	1.582098367	0.944940141	0.179931146	2.831291287	0.877415821
-11.56313628	-9.252620353	1.243609649	14.01842208	0.203457072	1.358930027	0.94934244	4.384216	2.541748446	-48.63315229	-38.5533271	-13.61613555	-8.650430317	1.961986643	1.758677383	12.18719402	11.03357432	10.71220277	9.563444415	0.701131826	0.048943781	4.655125948	1.534426844	0.893682545	0.178036686	2.683318375	0.807345554
-11.16375438	-8.36510507	1.124381768	14.79411111	0.189602392	1.353338489	0.924172988	4.440776301	2.714474105	-47.85561594	-38.28903313	-13.42059049	-8.614382337	1.899525468	1.774400425	11.42906389	11.67110772	10.65378444	9.183825124	0.71251213	0.05120922	4.663494627	1.59606465	0.90966224	0.18232754	2.558708464	0.829867452
-13.03526167	-8.963903851	1.244152973	13.25268213	0.197557952	1.334826943	0.955481404	4.274548086	2.50905102	-50.32799347	-39.55473054	-13.6835091	-7.540603526	1.917191774	1.722096443	11.53905225	11.49209957	10.57226855	9.317912501	0.713873596	0.051156496	4.536229601	1.55291754	0.93278903	0.175674853	2.794980293	0.864472165
-11.49927521	-7.35934478	1.156448428	12.54803722	0.2023888	1.342290264	0.904394277	4.316281879	2.519180815	-49.08311778	-39.84457675	-13.45020167	-8.042847601	1.808217172	1.826144111	12.54983797	11.76818646	10.70434439	9.592278004	0.753017022	0.050545342	4.969546143	1.564928612	1.019646685	0.187369889	2.619132483	0.857395396
-13.05854647	-8.436343589	1.136809858	13.63293037	0.199770985	1.356683649	0.904636873	4.379363545	2.584067653	-49.79908934	-40.91848862	-12.82157213	-8.124152125	2.04291548	1.720263517	11.97447737	11.71171449	10.5349517	9.682039465	0.709228195	0.049140792	4.728192562	1.545691848	0.967660943	0.183252363	2.6936912	0.849242852
-12.39214775	-8.223832433	1.211711927	15.05938706	0.181068223	1.344540448	0.938349157	4.513931134	2.571132604	-49.87597853	-41.15215115	-13.17080151	-8.617550398	1.822334975	1.887822146	12.65073859	11.74186988	10.83851463	9.920130947	0.727455773	0.049314698	4.849259829	1.565239943	0.974349998	0.171694045	2.638109913	0.78879115
-11.88165757	-8.17516522	1.211019343	11.81627657	0.192650083	1.327568351	0.929742941	4.596302179	2.511121103	-48.64251068	-39.45963091	-13.49640324	-7.5970766	1.859767597	1.865400292	12.66324677	11.97254536	11.40570818	9.209076005	0.753354483	0.049338457	4.750983402	1.576760001	0.93265482	0.188210901	2.657238821	0.834332846
-11.29952189	-8.744011326	1.22860818	13.80420271	0.1912764	1.326401822	0.973542595	4.512972324	2.468176726	-46.58415262	-39.4846128	-12.26992036	-8.350680385	1.863400846	1.878908912	11.66746035	11.92977444	11.42731538	9.763192607	0.69974872	0.049367516	4.871425244	1.572538645	0.954258604	0.186109423	2.709807355	0.863588749
-11.65206081	-8.498965657	1.073908334	14.26413533	0.191046516	1.257629918	0.928869153	4.600401096	2.611451799	-47.52741064	-38.49605486	-13.90137167	-8.229115025	1.961442153	1.749548017	11.45835426	11.71826859	11.09972131	9.750124879	0.732156306	0.049875405	4.80098852	1.598445462	0.921082702	0.180397799	2.681025274	0.846676232
-12.80025233	-8.268826417	1.201431665	13.86751191	0.194661904	1.334487035	0.967985946	4.355099472	2.442881561	-48.92195483	-39.78789147	-13.45871768	-7.85169985	1.873888467	1.868791359	11.7451233	10.85043031	10.40494034	9.318857544	0.733301327	0.049158642	4.834242547	1.582665015	0.994607458	0.168852775	2.813784413	0.848535122
-12.41356216	-8.035925625	1.201796056	12.15830102	0.198771508	1.337771393	0.979876363	4.421898033	2.477182077	-48.68236995	-41.5223723	-13.4600475	-7.924999375	1.830075777	1.872802497	11.54851856	11.52469616	10.94237181	9.963094125	0.726859574	0.049708675	4.91886591	1.582384823	0.980168849	0.186042346	2.722065681	0.8219438
-12.44717407	-7.803808774	1.098889129	12.27042844	0.207779355	1.349118386	0.939965901	4.450766955	2.534541402	-48.42982241	-41.25365495	-13.21041892	-8.312055468	2.028261299	1.768872085	11.89272584	11.36911754	10.71152804	9.568662469	0.748437115	0.051425116	4.843253617	1.551194767	0.963745911	0.195461817	2.536886893	0.812652154
-12.10668194	-9.569389031	1.146898969	14.48875053	0.191874392	1.358654034	0.950128839	4.5495159	2.499001997	-49.84003477	-39.14088049	-13.22583844	-8.540840315	2.019730651	1.684898679	12.5069185	11.22395702	11.06703912	9.464379044	0.72548509	0.049909957	4.713308565	1.572432573	0.884398208	0.188853752	2.621509529	0.803296972
-11.27278533	-8.24425546	1.167226247	13.66441677	0.200152672	1.307376791	0.9229205	4.421165454	2.607683214	-48.04226564	-39.92041303	-14.319162	-7.859869174	1.921938151	1.728697974	12.10246703	11.31805821	11.04910027	10.4147687	0.746894769	0.050981717	4.900621998	1.582389481	0.990350912	0.183658679	2.703991819	0.864719565
-12.46039367	-8.620794037	1.246282128	13.8068814	0.196443487	1.310466637	0.961196275	4.359697578	2.594934524	-48.4058641	-39.52109088	-14.24909318	-7.606522132	1.984277028	1.766201347	11.38613201	11.55296166	11.20888233	9.747632685	0.727822314	0.050635978	4.594421477	1.584708692	0.972830273	0.171416945	2.809003837	0.87830622
-11.50842374	-7.998713095	1.125976543	13.10379156	0.190085227	1.292046137	0.89083856	4.489548157	2.544962958	-48.7493033	-40.71771067	-13.1934837	-7.712732098	1.87029382	1.72794652	11.24717826	12.09711093	10.91996014	10.06345118	0.729471818	0.050922518	4.786897444	1.593142613	0.975097189	0.18683677	2.635219339	0.820078567
-11.48908559	-9.018895918	1.119495137	15.14432415	0.195486016	1.347447328	0.917698418	4.395244631	2.595525765	-48.25479584	-38.76408768	-13.57491039	-7.616691801	1.784356429	1.785891263	11.48063575	11.50131549	10.84131643	9.763309176	0.715641721	0.049984196	4.842374867	1.568988009	0.944904185	0.179375906	2.732097734	0.793562334
-12.08965877	-8.888459345	1.229789408	13.29615998	0.176883959	1.364168894	0.932930164	4.544873562	2.542062398	-50.22258667	-42.8718273	-12.77896982	-8.23127301	1.915586308	1.806514987	11.99707354	11.87620261	11.32811262	10.26137779	0.700512992	0.050703623	4.501944303	1.631083062	0.923619628	0.187446112	2.75402397	0.867187556
-13.52596016	-7.491803955	1.062575581	13.07000198	0.178736672	1.396985655	0.91128568	4.362973347	2.657253469	-50.28680681	-41.95640445	-13.98431911	-8.032413549	1.856429348	1.779306579	11.03004517	11.32871904	10.71802643	9.465361409	0.728215314	0.051906058	4.581510694	1.598099281	0.945750599	0.183951194	2.57800594	0.835230616
-13.08510397	-8.34649887	1.240700692	14.33858336	0.184868089	1.338980863	0.942243754	4.523806802	2.571231012	-47.05826566	-40.55581577	-14.7002769	-7.872695	1.943264895	1.903549941	11.86425071	11.46104372	10.38760177	10.04843008	0.752093516	0.048557384	4.82982445	1.544774028	0.921707137	0.168892416	2.728347177	0.822098059
-12.9387981	-8.912160195	1.300171551	12.90625816	0.177417339	1.299847166	0.934999266	4.434960971	2.536645014	-51.74834755	-41.25305824	-13.9011007	-7.721222158	1.935609021	1.733550181	12.91104357	11.54331951	11.13440802	10.00859215	0.720636006	0.050761234	4.519233636	1.617857438	0.950913663	0.178988479	2.838945645	0.894031279
-11.74880439	-8.336429427	1.309903093	12.16470959	0.181418907	1.37676014	0.958647171	4.218720834	2.540877775	-51.75099708	-41.04992818	-14.58814286	-8.014141146	1.89809099	1.702163167	12.01831755	11.20878001	10.59701298	9.763957493	0.720370257	0.052648985	4.716284473	1.626696596	0.912942641	0.175580004	2.729914636	0.873189903
-12.09112134	-8.351383309	1.160793736	13.75170159	0.190884947	1.313937808	0.938113329	4.379517753	2.502076869	-49.36971953	-40.10301952	-13.83300142	-8.15727828	1.967874221	1.73244302	11.37288696	11.07426529	10.47158538	9.743882086	0.699708571	0.052396848	4.670178499	1.570488058	0.981142702	0.178397781	2.739211608	0.845992438
-12.08318452	-9.010657268	1.215674335	14.29463054	0.191734704	1.372998713	0.918251525	4.380443568	2.635479681	-50.77349052	-41.05156139	-14.32622933	-7.558099727	1.879202583	1.649116661	11.18471958	11.53771463	10.80613833	9.966954286	0.747993841	0.051860082	4.632156431	1.613952661	0.94176172	0.188359808	2.716555517	0.899403432
-11.88658099	-7.80066218	1.228350998	13.04784214	0.183755521	1.385529544	0.963961432	4.513374527	2.491851106	-51.21278092	-41.18133595	-14.39166033	-8.239438005	1.903134637	1.759927114	11.43948754	11.46793939	10.49859766	9.791233119	0.725989374	0.051224585	4.737849446	1.61761697	0.994012424	0.175896793	2.731980727	0.844769967
-13.44053362	-8.453007037	1.200740707	13.82367802	0.164021852	1.385854576	0.960388992	4.461241385	2.511888506	-50.01127072	-40.42822283	-13.74851794	-7.864811025	1.982746418	1.75657016	11.75753547	11.88981646	10.83505068	9.217004277	0.721683007	0.050618961	4.579738255	1.581667391	0.908193053	0.179115918	2.666132673	0.861001929
-11.69053654	-8.728877052	1.225405099	15.00183581	0.17612829	1.42287957	0.967036743	4.315389518	2.544057939	-48.28422386	-38.58073027	-12.65850933	-8.158426415	1.906200521	1.754882851	12.37982188	11.20055075	10.53020957	9.672134054	0.709654204	0.051278042	4.727309953	1.597443613	0.987616272	0.1750989	2.722671771	0.837173528
-11.71050842	-9.444553548	1.223307061	13.42989161	0.208793936	1.334999039	0.909097749	4.565914197	2.56515905	-48.14612672	-39.68556681	-13.60846762	-8.572557509	2.123730255	1.643169577	11.66304528	10.83554917	10.96868977	9.958670619	0.727165059	0.049367727	4.638950257	1.580500422	0.910940991	0.194955207	2.691941274	0.881618835
-10.97340143	-8.477543069	1.173378354	13.70528976	0.196247494	1.306882611	0.956705098	4.590470445	2.527166401	-48.46451507	-39.54132877	-13.40955285	-8.254791196	1.890456404	1.74690999	11.02458964	11.98586916	10.89512771	10.25602186	0.736410736	0.051873296	4.78766471	1.603871663	1.021673521	0.18849581	2.744343495	0.804146957
-12.8512452	-8.594761637	1.100135925	13.81175915	0.177466263	1.396074632	0.957869896	4.492981934	2.522124464	-49.57132305	-41.26072465	-14.06629666	-7.698170689	1.805823108	1.796169542	12.61217124	11.21349288	11.37266415	9.832116315	0.726516552	0.050772443	4.584705636	1.54001434	0.91910671	0.195486584	2.614461644	0.858797758
-11.71031707	-8.19393092	1.159258712	13.05953308	0.194696023	1.387444849	0.920554234	4.498926067	2.591804211	-51.52517536	-40.30637099	-13.98772004	-8.204220435	1.914031314	1.766714733	12.01837856	12.2282127	11.26252821	9.55761163	0.727314798	0.051737722	4.576065746	1.61109386	0.9321029	0.172312863	2.703795287	0.814678963
-12.37962247	-8.772388963	1.262036569	12.16769352	0.201765419	1.308075377	0.960648071	4.387253921	2.406564681	-50.18356319	-41.24170755	-12.79436837	-8.068435251	1.996416246	1.775524513	11.80016445	11.97304876	10.7494939	10.06131836	0.723162872	0.049077484	4.731389928	1.581567232	1.001468234	0.185745717	2.879488829	0.872041799
-11.4826084	-8.888096262	1.129071568	13.80068466	0.178584245	1.390395925	0.927866371	4.536804344	2.556651463	-46.7359748	-39.63010589	-12.9531765	-8.10125584	1.980469866	1.83081638	12.30001506	11.54676767	11.0714722	9.973218591	0.715243247	0.05001231	4.613494659	1.610213803	0.915747233	0.188366499	2.747785968	0.857148624
-10.32819003	-8.912301358	1.215546318	13.70311283	0.210921222	1.328600015	0.960704274	4.277434328	2.503143561	-46.88232654	-40.00423636	-13.26156069	-8.350747217	1.96130098	1.854374815	12.69579652	11.34735965	11.3965964	10.55281336	0.737170158	0.048817308	4.765709819	1.613308253	0.993733413	0.184590925	2.802490664	0.875008239
-11.87839057	-8.397515724	1.184082332	14.33323242	0.17656479	1.384388307	0.980693347	4.423846448	2.474851714	-47.0646537	-40.71615898	-13.0607312	-7.979351833	1.935024285	1.793738115	10.92779052	11.45913385	10.86120517	9.993594535	0.709131178	0.050110893	4.76261389	1.55925328	0.976366992	0.182848781	2.686707245	0.846079235
-11.96340087	-8.664826776	1.283712448	12.93993133	0.202465216	1.350100331	0.964433148	4.414869634	2.565681954	-47.98269589	-39.04965878	-13.96910012	-8.341559165	2.03578505	1.772019655	11.7833014	10.9547364	10.96864335	9.569250828	0.722456674	0.050274161	4.679773876	1.554753107	1.019597849	0.191387704	2.734702656	0.887583285
-12.71426218	-9.013722989	1.157465799	13.52469162	0.210299656	1.334499704	0.905498499	4.194282696	2.532304124	-49.40795826	-39.43080747	-13.20833632	-7.884953046	1.857382176	1.745089944	11.91959017	10.53707349	10.15014591	9.514641167	0.733075323	0.049518109	4.780292909	1.578033424	0.937980711	0.183153365	2.806309114	0.879272626
-13.35078485	-7.673843393	1.14288428	12.8080557	0.18695844	1.373411998	0.902218961	4.226804671	2.59423092	-49.03070811	-40.97483596	-13.67133911	-8.048397705	1.942870454	1.70547053	11.12493444	11.26082715	10.86281156	9.78389506	0.706677286	0.051388364	4.693677683	1.611455527	0.928121117	0.174248563	2.64787803	0.877215029
-11.77290053	-8.336684766	1.23824266	13.68642839	0.19608546	1.367777551	0.949215455	4.316354671	2.605321465	-50.28912979	-40.50485339	-13.69787411	-8.235209548	1.862481913	1.763761502	11.51461352	12.00685506	10.95051749	10.03815456	0.696179571	0.049345304	4.672704326	1.569351329	0.967430349	0.171014514	2.755581638	0.859594442
-12.44434859	-9.21709003	1.191800603	13.13255527	0.199062802	1.317943355	0.95333509	4.535567664	2.512002327	-50.26253545	-41.67415472	-13.67756843	-8.078129851	2.015373302	1.767097314	11.67544856	11.28431534	11.59084951	9.829697071	0.701716875	0.051880054	4.756006688	1.616680954	0.944501158	0.190235826	2.756789959	0.818115044
-12.17029063	-8.458663355	1.224843769	13.32105577	0.171536578	1.34323997	0.958631273	4.530584986	2.584020086	-50.60732432	-40.17226021	-14.27956882	-7.672508712	1.830186499	1.761655024	12.55929502	11.64570949	10.9798005	9.635760642	0.719187189	0.050900851	4.697370881	1.574170725	0.889099089	0.173466867	2.698573503	0.866890267
-13.24310405	-8.639434403	1.130972852	13.53631612	0.183428982	1.368155939	0.919083745	4.245407249	2.439413598	-50.43214833	-42.00539683	-12.97970485	-7.734649719	1.86548962	1.697720883	11.20683891	11.3260299	10.64359936	9.607245818	0.686955614	0.050248137	4.570499736	1.612749214	0.895886717	0.187827163	2.626392893	0.845820503
-11.19460635	-8.292609543	1.069642012	14.47337067	0.175278524	1.360313945	0.950541667	4.626147886	2.57999831	-49.28084449	-39.30260613	-14.08781938	-8.06354017	1.931291017	1.734401379	11.97878755	11.73131629	11.70622462	9.535276707	0.708486138	0.052095618	4.592614773	1.629963173	0.916045243	0.177897093	2.655087175	0.880340471
-12.60622403	-8.938926419	1.252808861	12.94537178	0.189879032	1.383455689	0.93441919	4.246966115	2.554148393	-50.69850243	-40.37121491	-13.13863115	-8.38852884	1.858873363	1.734898368	11.87535571	10.88867491	10.43317742	9.500915642	0.716573341	0.049656054	4.862283669	1.526742195	0.893533591	0.181081608	2.690754505	0.812007257
[truncated: 63,359 more rows]
